# Supplementary material for: The Identification of Loci for Immune Traits in Chickens Using a Genome-Wide Association Study
Source: PLoS One. 2015 Mar 30;10(3):e0117269. doi: 10.1371/journal.pone.0117269 (PMC4378930; doi:10.1371/journal.pone.0117269)
Supplement: S1 Table — The raw results from the linear regression analysis by PLINK. Its basic format is: CHR, Chromosome; SNP, SNP identifier; BP, Physical position (base-pair); A1, Tested allele (minor allele by default); TEST, Code for the test (the additive effects of SNPs); NMISS, Number of non-missing individuals included in analysis; BETA, Regression coefficient (the direction of BETA represents the effect of each extra minor allele); STAT, Coefficient t-statistic; P, Asymptotic p-value for t-statistic. The same abbreviations are used in the following tables. (XLSX) [file pone.0117269.s001.xlsx]

## Sheet: Serum IgY Level 
Table S1. Raw linear regression result for serum IgY Level
CHR	SNP	BP	A1	TEST	NMISS	BETA	STAT	P
16	Gga_rs16057130	6471	G	ADD	659	286.1	7.898	1.2e-14
16	Gga_rs14738106	253412	G	ADD	653	207.6	6.883	1.38e-11
16	Gga_rs15788101	110880	A	ADD	659	179.5	6.561	1.08e-10
16	GGaluGA111792	164922	G	ADD	659	172.8	6.373	3.5e-10
5	GGaluGA285957	46399742	A	ADD	659	327.9	6.187	1.08e-09
0	GGaluGA000934	0	G	ADD	656	145.5	5.575	3.62e-08
16	Gga_rs15788237	59984	A	ADD	658	141.2	5.504	5.33e-08
0	GGaluGA000989	0	G	ADD	641	134	5.28	1.78e-07
0	GGaluGA000990	0	G	ADD	659	139.4	5.166	3.17e-07
0	GGaluGA000935	0	G	ADD	659	210	5.148	3.48e-07
12	Gga_rs15661138	14395118	A	ADD	654	244.6	4.848	1.56e-06
1	Gga_rs15399236	121689702	A	ADD	659	308.7	4.836	1.66e-06
3	Gga_rs16261002	44438665	A	ADD	657	236	4.782	2.14e-06
16	Gga_rs15026670	155355	G	ADD	659	138.1	4.678	3.52e-06
12	GGaluGA087117	14284783	A	ADD	659	159.7	4.659	3.84e-06
3	Gga_rs14386676	84959670	A	ADD	659	159.6	4.631	4.4e-06
1	Gga_rs13686069	121723170	G	ADD	659	300.8	4.543	6.59e-06
7	GGaluGA311225	10554036	A	ADD	659	301.3	4.469	9.27e-06
5	Gga_rs14539830	45927894	G	ADD	659	124.8	4.46	9.65e-06
16	GGaluGA111757	73717	A	ADD	648	151.2	4.347	1.6e-05
5	Gga_rs15713258	45793346	C	ADD	659	123.2	4.344	1.62e-05
1	Gga_rs13999083	199290243	G	ADD	659	266.2	4.331	1.71e-05
5	Gga_rs14555767	60064134	G	ADD	659	109.6	4.284	2.11e-05
0	GGaluGA000939	0	A	ADD	659	179.2	4.279	2.16e-05
6	GGaluGA299879	18239889	G	ADD	659	224.7	4.276	2.19e-05
3	Gga_rs14386693	84976568	G	ADD	652	128	4.269	2.25e-05
22	Gga_rs16185493	2918441	A	ADD	659	165.3	4.252	2.43e-05
12	Gga_rs14044418	14594425	A	ADD	659	177.2	4.247	2.48e-05
12	GGaluGA087354	14688548	G	ADD	659	141.1	4.219	2.8e-05
3	Gga_rs15336797	44706573	A	ADD	659	176.6	4.196	3.09e-05
16	Gga_rs14722852	187231	G	ADD	657	125.4	4.186	3.23e-05
1	Gga_rs13655846	61417966	A	ADD	659	182.4	4.178	3.34e-05
2	Gga_rs14143380	15754888	G	ADD	658	-103	-4.175	3.38e-05
16	GGaluGA111800	172967	A	ADD	659	160.4	4.163	3.57e-05
Z	Gga_rs14780328	68701840	G	ADD	659	113.7	4.162	3.58e-05
11	Gga_rs14018592	1898030	G	ADD	659	177.7	4.153	3.72e-05
11	Gga_rs14959771	5000545	G	ADD	659	103.7	4.111	4.44e-05
12	Gga_rs15629000	604252	C	ADD	659	121	4.104	4.57e-05
6	Gga_rs14576403	16203054	C	ADD	659	233.3	4.103	4.59e-05
6	Gga_rs14576422	16238893	A	ADD	659	233.3	4.103	4.59e-05
11	Gga_rs14019487	4496723	G	ADD	659	150.8	4.099	4.66e-05
11	Gga_rs14019488	4498015	A	ADD	659	150.8	4.099	4.66e-05
13	Gga_rs15677951	7756473	A	ADD	659	108.6	4.099	4.67e-05
6	Gga_rs14576051	15911075	A	ADD	659	230.8	4.08	5.07e-05
5	Gga_rs15746401	60505779	A	ADD	658	244.7	4.076	5.14e-05
4	Gga_rs14424734	7712043	G	ADD	650	323.1	4.075	5.16e-05
2	Gga_rs15959873	40424710	A	ADD	659	-105	-4.071	5.26e-05
7	GGaluGA311585	11606754	A	ADD	659	227.7	4.07	5.27e-05
1	Gga_rs14833622	62847048	A	ADD	659	114.7	4.069	5.29e-05
5	GGaluGA277251	18050282	G	ADD	659	109.7	4.049	5.76e-05
10	Gga_rs15574895	11027625	A	ADD	659	131.1	4.049	5.76e-05
5	GGaluGA285652	45775601	G	ADD	659	141.5	4.039	6.01e-05
20	Gga_rs16175635	12900524	A	ADD	633	185.5	4.034	6.15e-05
1	Gga_rs13858601	46071268	A	ADD	659	152.6	3.993	7.27e-05
1	Gga_rs14789722	1953293	G	ADD	659	100	3.99	7.34e-05
20	GGaluGA181051	11724087	G	ADD	659	168.2	3.984	7.54e-05
1	GGaluGA003528	4172127	A	ADD	659	-99.24	-3.966	8.1e-05
1	Gga_rs15553188	74857515	C	ADD	659	127.8	3.954	8.51e-05
5	GGaluGA292131	60491376	A	ADD	659	267.7	3.949	8.7e-05
12	GGaluGA081076	1326143	A	ADD	659	101.8	3.946	8.81e-05
12	GGaluGA087997	16378623	A	ADD	659	-100.9	-3.908	0.0001028
1	Gga_rs13996436	76047838	G	ADD	659	-99.27	-3.907	0.0001029
1	Gga_rs13793683	76330846	A	ADD	659	-99.27	-3.907	0.0001029
1	Gga_rs13793698	76667939	G	ADD	659	-99.27	-3.907	0.0001029
1	Gga_rs15551656	76745422	G	ADD	659	-99.27	-3.907	0.0001029
1	Gga_rs14845253	78602668	G	ADD	659	-99.27	-3.907	0.0001029
3	GGaluGA219555	45855641	G	ADD	659	242.8	3.902	0.0001051
5	Gga_rs16501305	46726519	G	ADD	659	224.4	3.891	0.00011
2	Gga_rs15904238	16714443	G	ADD	656	132.5	3.879	0.0001156
1	GGaluGA026148	79812067	G	ADD	659	156.6	3.869	0.00012
2	Gga_rs14144599	16794083	A	ADD	659	99.1	3.864	0.0001226
2	GGaluGA135323	16852281	A	ADD	659	114.4	3.858	0.0001258
12	GGaluGA087375	14721978	G	ADD	659	251.6	3.853	0.0001281
7	GGaluGA312294	13307343	C	ADD	659	104.3	3.841	0.0001342
1	Gga_rs13656677	63515208	G	ADD	659	165.5	3.84	0.0001349
11	Gga_rs14018613	1922702	G	ADD	658	140.6	3.84	0.0001352
11	Gga_rs14020100	5661311	G	ADD	659	153.4	3.836	0.0001371
11	Gga_rs14019950	5412110	G	ADD	659	171.5	3.804	0.000156
11	Gga_rs13711168	5445683	G	ADD	659	171.5	3.804	0.000156
0	GGaluGA000735	0	A	ADD	659	149.7	3.797	0.0001602
12	Gga_rs14043606	13864047	G	ADD	659	229.5	3.786	0.0001668
1	Gga_rs14081487	1486390	A	ADD	659	93.52	3.786	0.0001669
6	Gga_rs16534998	7368586	G	ADD	659	-95.38	-3.784	0.0001686
13	GGaluGA091110	2457622	G	ADD	659	112.9	3.765	0.0001817
12	Gga_rs15664582	16291560	A	ADD	659	94.45	3.75	0.0001923
5	Gga_rs14541980	47600435	G	ADD	658	119	3.74	0.0002001
7	Gga_rs13598891	31361245	A	ADD	659	152.3	3.729	0.0002089
12	GGaluGA088008	16392728	A	ADD	659	173.6	3.727	0.0002103
1	Gga_rs13829647	15327518	A	ADD	658	-97.41	-3.716	0.0002196
7	Gga_rs15880194	32165651	A	ADD	659	93.84	3.714	0.0002211
6	Gga_rs14577105	16929598	A	ADD	659	213.6	3.714	0.0002212
2	Gga_rs15958518	39853715	G	ADD	659	-93.43	-3.71	0.000225
12	GGaluGA087813	15798305	A	ADD	659	112.5	3.707	0.0002273
23	Gga_rs13622518	3977052	A	ADD	658	202.3	3.706	0.0002283
1	Gga_rs14081238	1329523	G	ADD	659	103.2	3.689	0.0002437
20	GGaluGA181512	12887215	C	ADD	659	139.3	3.687	0.0002455
1	GGaluGA025759	75270618	G	ADD	656	138.4	3.686	0.0002463
1	Gga_rs13875455	62736794	G	ADD	655	127.2	3.659	0.0002734
3	Gga_rs14385074	83543979	G	ADD	659	103.1	3.653	0.0002804
Z	Gga_rs14780198	68485228	G	ADD	658	96.07	3.652	0.0002814
1	Gga_rs14081561	1593299	A	ADD	659	-90.82	-3.647	0.0002868
3	Gga_rs14386222	84578288	G	ADD	659	113.3	3.64	0.0002941
20	Gga_rs15179320	12103960	A	ADD	659	174.6	3.632	0.0003031
7	Gga_rs13742958	12749577	A	ADD	659	90.61	3.618	0.0003192
1	GGaluGA041816	125512537	A	ADD	659	-94.62	-3.617	0.0003204
1	GGaluGA026121	79610470	G	ADD	659	115	3.614	0.0003247
2	Gga_rs14144642	16828293	G	ADD	659	-91.77	-3.595	0.000349
1	Gga_rs13876452	63713012	G	ADD	659	152.2	3.595	0.0003491
17	Gga_rs14099507	7561428	A	ADD	659	225	3.593	0.0003516
1	GGaluGA002499	1186804	G	ADD	659	-94.45	-3.574	0.0003774
1	Gga_rs13858679	46191637	A	ADD	658	210	3.571	0.0003815
7	Gga_rs13597553	28787038	C	ADD	659	114.3	3.57	0.0003824
11	Gga_rs14958317	1633288	A	ADD	659	151.8	3.562	0.0003941
13	GGaluGA092153	4450786	A	ADD	659	-89.55	-3.559	0.0003991
3	Gga_rs14384182	82667754	A	ADD	659	218.7	3.555	0.0004054
3	Gga_rs14384205	82696183	A	ADD	659	218.7	3.555	0.0004054
8	Gga_rs14633594	2099795	C	ADD	659	92.79	3.551	0.0004111
1	Gga_rs14081545	1566478	A	ADD	659	91.29	3.542	0.0004248
6	GGaluGA299018	16305249	A	ADD	659	171	3.541	0.0004263
14	Gga_rs14079915	13270640	A	ADD	659	164.5	3.54	0.0004292
2	GGaluGA135298	16766770	A	ADD	659	-90.14	-3.533	0.0004395
7	Gga_rs14625856	32375406	A	ADD	659	88.59	3.531	0.0004434
1	Gga_rs13873882	61202411	G	ADD	659	-103.9	-3.53	0.0004448
11	Gga_rs14019741	5072459	A	ADD	659	107	3.518	0.0004645
13	Gga_rs14057466	1784815	G	ADD	659	110.1	3.508	0.0004815
5	GGaluGA291087	58607513	G	ADD	659	93.55	3.505	0.000488
2	GGaluGA144872	44540200	A	ADD	659	183.4	3.504	0.0004888
2	Gga_rs14144985	17165190	G	ADD	659	92.8	3.504	0.0004896
12	Gga_rs15664380	16120337	C	ADD	659	-95.2	-3.498	0.0004999
5	Gga_rs14532069	38071676	G	ADD	659	105	3.487	0.000521
3	Gga_rs14336193	33335755	G	ADD	659	264.4	3.487	0.0005213
1	Gga_rs15408789	125252900	G	ADD	659	-93.47	-3.485	0.000525
7	Gga_rs14625601	32169549	A	ADD	659	179.1	3.483	0.0005284
21	Gga_rs16183135	6548113	C	ADD	659	-90.43	-3.476	0.0005422
4	GGaluGA247540	15239806	A	ADD	659	183.8	3.475	0.000545
4	Gga_rs14487341	70606761	G	ADD	657	-93.02	-3.474	0.0005466
1	Gga_rs14938061	74882152	A	ADD	659	-87.67	-3.472	0.0005497
1	Gga_rs13932265	124927277	A	ADD	659	124.2	3.468	0.0005585
13	Gga_rs14990875	4249242	A	ADD	659	-90.64	-3.466	0.0005636
4	GGaluGA264496	70548502	A	ADD	659	-89.31	-3.463	0.0005684
1	Gga_rs13932232	124910117	G	ADD	659	129.4	3.46	0.0005747
20	Gga_rs16175340	12406464	A	ADD	659	109.9	3.457	0.0005816
0	GGaluGA000521	0	A	ADD	646	195.4	3.456	0.0005844
9	GGaluGA340419	15556388	G	ADD	659	-87.05	-3.454	0.0005877
7	Gga_rs14601535	3865766	G	ADD	659	131.9	3.454	0.0005888
12	Gga_rs14043702	13962262	A	ADD	659	170.2	3.451	0.0005947
5	Gga_rs16486349	32623416	A	ADD	659	100	3.449	0.0005979
2	GGaluGA135266	16699442	A	ADD	658	99.41	3.449	0.0005981
5	GGaluGA285522	45330373	G	ADD	659	95.24	3.446	0.0006045
13	Gga_rs14054921	3946276	G	ADD	659	183	3.441	0.0006156
13	GGaluGA091964	3959120	A	ADD	659	183	3.441	0.0006156
13	Gga_rs14054853	4061065	A	ADD	659	183	3.441	0.0006156
1	GGaluGA025833	75736088	A	ADD	659	146.8	3.44	0.0006184
1	Gga_rs15551934	76075348	A	ADD	659	146.8	3.44	0.0006184
1	Gga_rs15313884	78534157	A	ADD	659	146.8	3.44	0.0006184
1	Gga_rs14845215	78827514	A	ADD	659	146.8	3.44	0.0006184
4	Gga_rs14479723	63156180	G	ADD	659	254.6	3.439	0.0006218
4	GGaluGA262317	63481290	G	ADD	659	254.6	3.439	0.0006218
4	GGaluGA262321	63494089	A	ADD	659	254.6	3.439	0.0006218
4	Gga_rs10727759	63522575	A	ADD	659	254.6	3.439	0.0006218
1	GGaluGA025929	78433302	A	ADD	658	147.1	3.435	0.0006298
4	Gga_rs16423070	63422614	G	ADD	658	254.4	3.434	0.0006332
11	GGaluGA075212	4470755	A	ADD	659	106.5	3.427	0.0006485
9	GGaluGA343407	23129810	G	ADD	659	89.07	3.426	0.0006513
11	Gga_rs14958797	2019257	C	ADD	659	99.6	3.425	0.000652
4	GGaluGA244456	7544091	A	ADD	659	246.3	3.425	0.0006543
1	Gga_rs13867738	55458859	A	ADD	659	193.7	3.417	0.0006727
9	Gga_rs15975287	15868713	G	ADD	659	214.5	3.417	0.0006727
1	GGaluGA042016	126195378	A	ADD	659	-93.62	-3.415	0.0006769
7	GGaluGA311188	10399341	G	ADD	659	174.6	3.411	0.0006862
1	Gga_rs14081437	1452370	A	ADD	659	-86.5	-3.407	0.0006977
5	Gga_rs16488160	35653631	G	ADD	658	-92.41	-3.4	0.0007137
7	GGaluGA310289	5419995	A	ADD	659	157.3	3.395	0.0007278
Z	GGaluGA350942	34235769	A	ADD	659	169.3	3.391	0.000738
Z	GGaluGA350979	34355059	G	ADD	659	169.3	3.391	0.000738
6	Gga_rs15783327	15073703	A	ADD	659	175.1	3.386	0.0007522
6	Gga_rs14575845	15638262	A	ADD	659	175.1	3.386	0.0007522
10	GGaluGA072717	20896397	A	ADD	659	131.3	3.385	0.0007532
20	Gga_rs10729662	5207606	G	ADD	659	123.5	3.381	0.0007642
2	Gga_rs14145191	17367933	G	ADD	659	87.55	3.379	0.0007694
1	Gga_rs13859416	46826030	A	ADD	659	102.7	3.379	0.0007699
2	GGaluGA168708	134482957	G	ADD	659	134.2	3.376	0.0007775
20	Gga_rs14278560	10580676	A	ADD	659	89.51	3.374	0.0007837
1	GGaluGA026144	79802858	A	ADD	659	140.2	3.373	0.0007885
1	Gga_rs13875488	62778598	A	ADD	659	85.92	3.371	0.0007922
1	Gga_rs13875529	62790297	G	ADD	659	85.92	3.371	0.0007922
1	GGaluGA002446	1069186	A	ADD	658	-86.66	-3.37	0.0007962
26	Gga_rs15232313	2683854	A	ADD	659	-90.17	-3.366	0.0008077
5	Gga_rs15707035	41698783	A	ADD	659	-84.57	-3.365	0.0008097
7	GGaluGA318733	30473573	G	ADD	657	-86.68	-3.364	0.000812
1	Gga_rs13867723	55450339	A	ADD	659	189.6	3.363	0.0008154
23	GGaluGA189191	4171898	A	ADD	659	105.7	3.363	0.0008161
3	Gga_rs13720368	27676411	A	ADD	659	94.08	3.361	0.0008208
2	GGaluGA148571	59316788	A	ADD	659	119.4	3.359	0.0008274
1	Gga_rs13776658	79830421	G	ADD	659	108.8	3.359	0.0008277
5	GGaluGA292001	60261735	G	ADD	659	88.91	3.353	0.0008457
17	Gga_rs15805355	2124971	G	ADD	659	104.3	3.35	0.0008554
1	GGaluGA021292	62957204	G	ADD	659	95.62	3.349	0.0008563
5	Gga_rs14520823	21936718	A	ADD	659	90.09	3.345	0.0008695
1	GGaluGA040282	121904441	G	ADD	659	119.9	3.336	0.000897
12	Gga_rs15664242	16015392	G	ADD	659	87.85	3.336	0.000899
6	Gga_rs15782462	14126173	A	ADD	659	171.1	3.335	0.0009013
6	Gga_rs16544287	14158265	A	ADD	659	171.1	3.335	0.0009013
6	Gga_rs16544335	14196132	G	ADD	659	171.1	3.335	0.0009013
1	Gga_rs15552989	75111481	A	ADD	659	141.7	3.333	0.0009065
11	Gga_rs14028569	19965441	G	ADD	659	91.19	3.332	0.0009102
4	Gga_rs13548301	63449182	G	ADD	657	241.5	3.325	0.000933
26	Gga_rs13606343	3099147	G	ADD	658	83.43	3.325	0.0009349
1	GGaluGA037219	112481320	G	ADD	659	88.64	3.322	0.0009442
1	GGaluGA006551	16315012	A	ADD	659	88.04	3.32	0.000949
1	GGaluGA002723	1682818	A	ADD	659	-84.28	-3.316	0.0009627
1	Gga_rs15187284	1981260	G	ADD	659	100.4	3.316	0.0009632
5	GGaluGA285048	42840182	C	ADD	657	105	3.315	0.0009661
17	Gga_rs15029865	7444148	A	ADD	659	158.6	3.313	0.0009728
Z	Gga_rs16767018	34131028	C	ADD	657	163.2	3.311	0.0009801
1	Gga_rs13888312	81466623	A	ADD	658	83.73	3.311	0.0009808
2	GGaluGA168763	134631392	G	ADD	659	139.1	3.307	0.0009941
5	Gga_rs14541311	47145547	A	ADD	659	97.51	3.306	0.0009971
5	Gga_rs16485936	32287890	G	ADD	657	94.62	3.305	0.001002
3	Gga_rs10724197	84258282	G	ADD	659	158.2	3.3	0.00102
17	Gga_rs14102191	4048434	A	ADD	659	85.93	3.298	0.001025
17	Gga_rs14104146	1787716	G	ADD	659	107	3.296	0.001033
13	Gga_rs15677196	8095057	A	ADD	659	98.41	3.295	0.001036
5	Gga_rs14544366	50176109	A	ADD	659	-86.84	-3.288	0.001063
5	Gga_rs14544989	50759548	A	ADD	659	80.82	3.283	0.001083
12	Gga_rs14044788	14956622	A	ADD	658	107.8	3.274	0.001116
2	Gga_rs15165825	145595800	G	ADD	659	92.97	3.271	0.001129
4	Gga_rs14502982	89850324	G	ADD	655	124.9	3.268	0.00114
20	Gga_rs16175023	12134146	C	ADD	657	154.6	3.265	0.00115
5	Gga_rs14554681	59033994	A	ADD	659	88.12	3.265	0.001151
25	Gga_rs16081360	152000	A	ADD	659	90.01	3.264	0.001157
13	Gga_rs14054899	3983420	A	ADD	657	-92.61	-3.255	0.001191
2	GGaluGA145832	46786989	A	ADD	659	181.5	3.25	0.001213
9	Gga_rs14666063	8274444	A	ADD	659	81.94	3.249	0.001216
17	GGaluGA112569	1517301	G	ADD	659	82.97	3.247	0.001224
1	Gga_rs13931652	124456815	A	ADD	659	148.5	3.245	0.001234
1	Gga_rs14081679	1701278	A	ADD	659	82.4	3.243	0.001243
2	Gga_rs14143263	15683250	A	ADD	659	-81.56	-3.236	0.001271
7	GGaluGA312142	12932993	A	ADD	658	-80.83	-3.234	0.001282
10	GGaluGA072327	20158772	A	ADD	659	107.9	3.233	0.001288
1	Gga_rs14743618	194862033	G	ADD	659	108.5	3.231	0.001295
1	Gga_rs13989587	189667462	A	ADD	659	94.12	3.23	0.0013
12	GGaluGA081065	1310761	A	ADD	659	80.73	3.23	0.001301
6	GGaluGA299669	17840370	C	ADD	651	110.5	3.229	0.001307
2	GGaluGA148330	58437004	A	ADD	659	82.28	3.228	0.00131
1	Gga_rs14081247	1345725	A	ADD	659	106.1	3.226	0.001318
20	Gga_rs14272706	5159565	A	ADD	659	82.39	3.223	0.001331
11	Gga_rs13711147	5346528	G	ADD	659	91.91	3.223	0.001332
11	Gga_rs13627913	1230254	G	ADD	659	90.07	3.22	0.001345
12	GGaluGA085823	11578458	G	ADD	659	91.68	3.22	0.001347
10	GGaluGA072590	20726886	A	ADD	659	132.5	3.219	0.001349
7	Gga_rs16584072	12707666	G	ADD	659	79.52	3.21	0.001391
3	Gga_rs14386514	84895137	A	ADD	655	-101	-3.21	0.001392
12	Gga_rs16698032	15810233	A	ADD	659	-82.95	-3.208	0.001402
1	Gga_rs15287553	62754560	A	ADD	659	92.46	3.207	0.001406
5	Gga_rs14528588	31502415	G	ADD	659	98.11	3.206	0.001413
1	Gga_rs13875380	62693160	G	ADD	657	81.48	3.206	0.001414
7	Gga_rs14601944	4176000	A	ADD	659	253.6	3.205	0.001415
4	Gga_rs14491543	79484730	G	ADD	659	118	3.204	0.001423
1	GGaluGA041337	124531089	A	ADD	659	198.6	3.2	0.001439
11	Gga_rs15604229	4448588	A	ADD	659	104.3	3.2	0.001443
11	GGaluGA075204	4450883	G	ADD	659	104.3	3.2	0.001443
2	GGaluGA137606	23422360	A	ADD	659	105.2	3.198	0.001449
7	GGaluGA312111	12873621	A	ADD	659	-79.59	-3.193	0.001477
1	Gga_rs13887723	80812005	G	ADD	659	-91.61	-3.19	0.001492
10	GGaluGA068751	11063929	C	ADD	657	100.3	3.188	0.001503
5	Gga_rs14540161	46188312	G	ADD	659	87.13	3.187	0.001507
7	Gga_rs14605602	11075743	A	ADD	659	129.1	3.185	0.001518
20	Gga_rs16165572	5380057	A	ADD	659	81.57	3.184	0.001523
1	Gga_rs13827107	4710038	A	ADD	659	-88.81	-3.179	0.001546
1	GGaluGA003654	4720681	G	ADD	659	-88.81	-3.179	0.001546
1	Gga_rs14835887	65014790	A	ADD	659	193.5	3.179	0.001546
7	Gga_rs15870380	27778355	G	ADD	659	116.5	3.177	0.001556
4	Gga_rs14734296	91454541	A	ADD	659	127.6	3.176	0.001561
22	GGaluGA186481	3054888	A	ADD	659	170.9	3.172	0.001584
1	Gga_rs10723080	112470894	G	ADD	659	92.34	3.165	0.001622
5	GGaluGA285836	46085865	G	ADD	636	86.42	3.165	0.001625
12	GGaluGA080716	612254	A	ADD	659	82.02	3.159	0.001655
Z	Gga_rs14776292	65528220	A	ADD	659	-83.48	-3.157	0.001665
12	GGaluGA086186	12227368	A	ADD	659	96.52	3.156	0.001673
11	Gga_rs14020161	5761371	A	ADD	659	89.7	3.155	0.001676
10	GGaluGA068643	10498692	A	ADD	636	83.71	3.154	0.001684
11	Gga_rs14959677	4646563	G	ADD	659	110	3.152	0.001696
Z	Gga_rs16122067	65965588	A	ADD	659	-90.79	-3.146	0.001729
3	Gga_rs16264863	47282624	A	ADD	659	85.3	3.144	0.001743
1	Gga_rs16736839	16138440	G	ADD	659	266.7	3.141	0.001758
10	Gga_rs14004598	9943238	A	ADD	659	-78.04	-3.141	0.001761
1	GGaluGA030924	91571188	A	ADD	642	165.5	3.139	0.001774
Z	Gga_rs14776642	65994470	A	ADD	658	-90.71	-3.139	0.001774
12	Gga_rs14030795	1057029	A	ADD	659	80.07	3.137	0.001783
1	GGaluGA023703	69545554	A	ADD	659	132.3	3.136	0.001789
11	Gga_rs14960179	6007327	C	ADD	659	90.55	3.133	0.001808
1	GGaluGA019630	58723169	A	ADD	659	-84.02	-3.131	0.001817
1	Gga_rs13650570	46607616	A	ADD	656	92.7	3.128	0.001837
2	Gga_rs14150970	22505508	A	ADD	659	78.77	3.126	0.001849
7	GGaluGA309603	4315926	A	ADD	659	91.52	3.124	0.001861
12	GGaluGA087981	16310651	G	ADD	654	87.74	3.12	0.001886
7	Gga_rs14606447	11922085	G	ADD	659	105.6	3.12	0.001891
5	Gga_rs15695490	33625270	A	ADD	659	-85.88	-3.117	0.001906
4	Gga_rs14707179	78899898	A	ADD	659	89.26	3.116	0.001913
5	Gga_rs16498668	44514605	G	ADD	659	99.79	3.114	0.001928
4	Gga_rs16436377	78295955	A	ADD	659	138	3.108	0.001963
1	Gga_rs14081158	1261658	A	ADD	659	-78.72	-3.103	0.001996
11	Gga_rs15604204	4412041	A	ADD	659	99.03	3.103	0.002001
1	Gga_rs13624995	136821049	A	ADD	659	205.1	3.102	0.002006
3	Gga_rs16297741	73778095	A	ADD	659	98.28	3.101	0.002009
12	GGaluGA087905	16047325	A	ADD	659	-79.13	-3.1	0.002018
28	GGaluGA201884	2073411	G	ADD	659	108.7	3.1	0.002018
13	Gga_rs15677553	7862332	A	ADD	659	122.4	3.099	0.002026
2	Gga_rs14128914	2771517	G	ADD	659	145	3.098	0.002031
5	Gga_rs14553821	58293581	A	ADD	659	-82.49	-3.096	0.002043
7	Gga_rs13599104	31976113	A	ADD	659	-77.77	-3.096	0.002044
1	Gga_rs13923318	115779302	G	ADD	659	81.75	3.094	0.002059
26	Gga_rs10731282	3591015	G	ADD	659	83.9	3.092	0.002072
5	Gga_rs10728502	46146879	A	ADD	659	80.95	3.09	0.002085
2	Gga_rs16003384	59125030	G	ADD	659	82.36	3.085	0.002118
3	GGaluGA229493	79003694	G	ADD	658	191.6	3.084	0.002129
9	Gga_rs13608521	15981595	G	ADD	659	79.8	3.084	0.002131
5	Gga_rs14536696	42289071	A	ADD	659	92.86	3.082	0.002139
5	GGaluGA282122	32893948	G	ADD	659	-80.86	-3.081	0.002149
20	Gga_rs14278589	10612906	G	ADD	658	78.7	3.08	0.002153
7	GGaluGA312207	13108779	A	ADD	659	79.42	3.079	0.00216
2	GGaluGA142104	38642449	A	ADD	659	89.37	3.078	0.00217
5	GGaluGA286830	48471172	A	ADD	659	90.38	3.076	0.002184
17	Gga_rs15032908	3271593	A	ADD	659	82.28	3.076	0.002186
10	Gga_rs14004437	9606714	G	ADD	656	87.47	3.075	0.002195
1	GGaluGA025840	75896058	G	ADD	659	81.71	3.068	0.002247
1	Gga_rs13996539	75933164	A	ADD	659	81.71	3.068	0.002247
1	Gga_rs13996532	75976088	A	ADD	659	81.71	3.068	0.002247
1	Gga_rs13996420	76190526	A	ADD	659	81.71	3.068	0.002247
1	Gga_rs14937469	76244371	G	ADD	659	81.71	3.068	0.002247
1	Gga_rs14937338	76314169	A	ADD	659	81.71	3.068	0.002247
1	Gga_rs14937348	76374787	A	ADD	659	81.71	3.068	0.002247
1	Gga_rs14937362	76478835	A	ADD	659	81.71	3.068	0.002247
1	Gga_rs15551510	76511010	A	ADD	659	81.71	3.068	0.002247
1	Gga_rs13996344	76512928	A	ADD	659	81.71	3.068	0.002247
1	Gga_rs13793690	76566254	A	ADD	659	81.71	3.068	0.002247
1	Gga_rs13996402	76771151	G	ADD	659	81.71	3.068	0.002247
1	Gga_rs13886698	78560318	G	ADD	659	81.71	3.068	0.002247
1	Gga_rs15313796	78629811	A	ADD	659	81.71	3.068	0.002247
1	Gga_rs13886668	78718957	A	ADD	659	81.71	3.068	0.002247
1	Gga_rs15552093	75877952	G	ADD	658	81.35	3.067	0.002251
9	Gga_rs14677242	18022425	G	ADD	658	-80.34	-3.067	0.002251
17	Gga_rs15803533	2787914	A	ADD	659	-78.42	-3.065	0.002265
3	Gga_rs14309809	3578303	A	ADD	658	-89.16	-3.062	0.002287
5	Gga_rs15720218	48866913	A	ADD	655	92.02	3.061	0.002296
1	Gga_rs14728253	76085539	A	ADD	638	82.55	3.061	0.002298
7	GGaluGA319206	31796166	G	ADD	659	-79.65	-3.061	0.002299
5	GGaluGA282601	36556153	A	ADD	659	-81.44	-3.06	0.002305
1	Gga_rs13936448	131973354	G	ADD	659	155.1	3.058	0.002317
13	GGaluGA091956	3936025	A	ADD	657	80.9	3.058	0.00232
7	Gga_rs16575791	3790278	C	ADD	658	106.1	3.057	0.002324
1	Gga_rs13811035	76209844	A	ADD	658	81.34	3.057	0.00233
1	Gga_rs13886713	78513928	A	ADD	658	81.34	3.057	0.00233
9	Gga_rs14698508	19308612	G	ADD	653	77.3	3.056	0.002337
17	GGaluGA112846	2044707	G	ADD	659	122.8	3.052	0.002362
1	GGaluGA026233	80129135	A	ADD	658	122.2	3.05	0.00238
3	Gga_rs14347827	45634619	A	ADD	659	137.1	3.05	0.002383
10	GGaluGA070774	15636200	A	ADD	659	166.3	3.049	0.002386
17	GGaluGA112977	2210126	G	ADD	659	76.75	3.049	0.002389
12	GGaluGA081498	2057306	A	ADD	659	-92.57	-3.045	0.002416
5	Gga_rs14530539	33373065	A	ADD	659	-81.84	-3.042	0.002442
2	GGaluGA174481	154817041	C	ADD	658	92.14	3.042	0.002443
2	GGaluGA145777	46652932	A	ADD	659	161	3.041	0.002452
1	Gga_rs15313747	78778786	G	ADD	659	-82.22	-3.04	0.002456
11	Gga_rs14959779	5009937	G	ADD	659	-89.81	-3.039	0.002469
9	GGaluGA340355	15439040	G	ADD	659	80.55	3.038	0.002472
1	Gga_rs15295106	66214140	G	ADD	659	184.7	3.038	0.002476
23	Gga_rs16187524	1496465	G	ADD	659	335.8	3.035	0.002497
7	Gga_rs14621963	29377066	C	ADD	659	121.9	3.035	0.002498
7	Gga_rs14601418	3813849	G	ADD	658	105.1	3.031	0.002534
22	GGaluGA186118	2027137	A	ADD	659	78.09	3.029	0.002548
5	Gga_rs16507324	51094438	A	ADD	658	93.32	3.028	0.002557
20	Gga_rs15170760	2927062	A	ADD	659	279.9	3.027	0.002564
7	GGaluGA319464	32460303	G	ADD	659	181.2	3.027	0.002567
20	GGaluGA180028	9787124	A	ADD	659	-75.91	-3.027	0.002567
5	Gga_rs16474192	20820996	A	ADD	659	77.5	3.027	0.002569
13	Gga_rs14991234	3932439	C	ADD	659	79.68	3.027	0.00257
13	Gga_rs15687427	4017468	A	ADD	659	79.68	3.027	0.00257
2	Gga_rs14187246	58456972	A	ADD	659	82.94	3.025	0.00258
5	Gga_rs14541237	47104753	C	ADD	659	87.47	3.025	0.002586
2	Gga_rs15096095	46862882	A	ADD	659	80.92	3.022	0.002605
5	Gga_rs15720112	48827323	G	ADD	659	81.47	3.021	0.002615
6	Gga_rs13564644	8407372	A	ADD	659	83.09	3.02	0.002626
1	Gga_rs15313700	78892442	G	ADD	659	116.3	3.019	0.002633
1	Gga_rs14845176	78947925	A	ADD	659	116.3	3.019	0.002633
3	Gga_rs14308518	1638970	G	ADD	659	82.44	3.018	0.002644
5	GGaluGA287204	50013244	A	ADD	659	83.6	3.017	0.002655
4	GGaluGA245345	10545426	A	ADD	656	82.19	3.016	0.002663
12	GGaluGA087345	14673420	A	ADD	659	102.8	3.015	0.002666
22	GGaluGA186375	2809920	A	ADD	656	275	3.015	0.002666
17	Gga_rs14103670	2297174	G	ADD	659	-85.54	-3.015	0.002667
4	Gga_rs14491627	79531679	G	ADD	659	110.7	3.013	0.002686
20	Gga_rs14280631	12741891	A	ADD	659	75.39	3.013	0.002687
2	Gga_rs14172913	43483263	G	ADD	659	149	3.013	0.00269
10	GGaluGA072770	20980032	A	ADD	659	112.3	3.012	0.002695
9	GGaluGA341482	17128657	C	ADD	659	-75.58	-3.012	0.002699
9	Gga_rs16676292	21135756	G	ADD	659	80.88	3.011	0.002707
2	Gga_rs15062096	9938782	A	ADD	649	-82.17	-3.01	0.002716
3	GGaluGA207258	10266819	G	ADD	659	-90.21	-3.008	0.002727
2	Gga_rs15155322	134598524	A	ADD	658	108	3.008	0.002735
12	Gga_rs14980655	12332013	A	ADD	659	79.33	3.006	0.002745
1	Gga_rs13873864	61190085	G	ADD	656	-92.69	-3.003	0.002773
3	Gga_rs16286784	64062294	G	ADD	659	120.8	3.002	0.002782
13	GGaluGA092050	4230463	A	ADD	659	-75.36	-3.002	0.002782
20	Gga_rs16167384	6894571	G	ADD	659	-89.92	-3.002	0.002782
5	GGaluGA282280	33908610	G	ADD	659	74.74	3.001	0.002789
1	Gga_rs13725920	75504477	G	ADD	659	-81.63	-3.001	0.002792
13	Gga_rs15683785	5552868	G	ADD	659	86.18	2.998	0.002824
5	Gga_rs16516703	57518872	G	ADD	659	81.93	2.996	0.002836
1	GGaluGA022402	65517914	A	ADD	659	172.8	2.995	0.00285
10	Gga_rs14013322	20764094	C	ADD	659	120.2	2.994	0.002853
2	Gga_rs15997054	56508126	G	ADD	659	92.58	2.994	0.002856
5	Gga_rs13787053	4300791	A	ADD	659	75.98	2.994	0.002859
5	Gga_rs14536888	42530844	G	ADD	659	-78.9	-2.993	0.002863
3	Gga_rs13782352	43990360	A	ADD	659	76.57	2.989	0.0029
1	GGaluGA016274	49926970	G	ADD	659	97.49	2.989	0.002902
3	Gga_rs13689272	64156408	A	ADD	659	165	2.989	0.002902
1	Gga_rs14801760	27650614	C	ADD	659	-94.5	-2.988	0.002914
2	Gga_rs14198489	67306921	A	ADD	659	103.8	2.985	0.002938
25	Gga_rs15997855	1126105	A	ADD	659	135.5	2.985	0.002945
3	Gga_rs16286755	64020868	G	ADD	658	164.8	2.984	0.002953
1	Gga_rs13848006	35077656	G	ADD	659	118	2.981	0.002977
11	Gga_rs15601563	1652749	G	ADD	659	80.43	2.981	0.002979
13	Gga_rs14050405	7834992	C	ADD	658	83.08	2.981	0.00298
12	Gga_rs14045709	16424070	G	ADD	659	77.22	2.978	0.003011
1	Gga_rs14937423	76593597	A	ADD	659	-81.79	-2.977	0.003023
5	Gga_rs15687073	28119297	C	ADD	659	-74.54	-2.974	0.003045
7	Gga_rs15839864	10867479	A	ADD	659	80.16	2.973	0.003059
13	Gga_rs14051648	6959070	A	ADD	659	-78.41	-2.97	0.003083
11	GGaluGA079856	20308824	G	ADD	659	83.61	2.968	0.003108
7	GGaluGA318038	29066504	G	ADD	659	-87.03	-2.968	0.003109
1	Gga_rs14914828	172025896	A	ADD	659	-96.04	-2.966	0.003129
4	Gga_rs16741657	91477840	G	ADD	658	117	2.963	0.003152
1	Gga_rs14937529	75999542	G	ADD	659	-81.39	-2.962	0.003163
1	Gga_rs14937527	76012382	A	ADD	659	-81.39	-2.962	0.003163
1	Gga_rs13811040	76112168	A	ADD	659	-81.39	-2.962	0.003163
1	Gga_rs15551345	76277176	G	ADD	659	-81.39	-2.962	0.003163
1	Gga_rs14937359	76438476	A	ADD	659	-81.39	-2.962	0.003163
1	Gga_rs15551603	76604401	A	ADD	659	-81.39	-2.962	0.003163
1	Gga_rs13996363	76647192	A	ADD	659	-81.39	-2.962	0.003163
1	Gga_rs15551632	76679886	G	ADD	659	-81.39	-2.962	0.003163
1	Gga_rs14937454	76801533	G	ADD	659	-81.39	-2.962	0.003163
1	Gga_rs16082461	76848326	A	ADD	659	-81.39	-2.962	0.003163
1	Gga_rs16064443	78375116	G	ADD	659	-81.39	-2.962	0.003163
1	Gga_rs13886744	78477532	G	ADD	659	-81.39	-2.962	0.003163
1	Gga_rs13886684	78673653	A	ADD	659	-81.39	-2.962	0.003163
1	Gga_rs13886681	78694479	G	ADD	659	-81.39	-2.962	0.003163
1	Gga_rs13886636	78851888	G	ADD	659	-81.39	-2.962	0.003163
28	Gga_rs15251169	2934188	A	ADD	659	86.89	2.962	0.003168
1	Gga_rs13979678	180322927	C	ADD	659	-81.18	-2.961	0.00318
5	Gga_rs13794106	21973197	G	ADD	659	77.46	2.959	0.003193
2	Gga_rs14208712	81787176	A	ADD	659	80.79	2.959	0.003194
5	Gga_rs14542146	47783640	G	ADD	659	83.65	2.959	0.003195
10	GGaluGA072751	20950101	A	ADD	659	99.21	2.957	0.003216
1	Gga_rs13996527	75860999	C	ADD	659	-81.19	-2.956	0.003225
26	GGaluGA195045	589167	A	ADD	659	156.4	2.954	0.003249
1	Gga_rs16690735	3972881	A	ADD	659	77.98	2.952	0.003273
12	Gga_rs14040652	10856141	C	ADD	638	114.7	2.948	0.003314
5	GGaluGA282277	33885826	A	ADD	659	75.99	2.947	0.00332
5	Gga_rs14521876	24051665	A	ADD	659	-100.8	-2.947	0.003321
3	Gga_rs15404282	82193977	A	ADD	659	135	2.943	0.003362
2	Gga_rs14168412	40340930	A	ADD	659	-89.99	-2.943	0.003365
Z	Gga_rs14016387	45715892	A	ADD	658	79.69	2.943	0.003366
1	Gga_rs15409644	125576743	G	ADD	659	-74.3	-2.943	0.003367
20	Gga_rs15172903	5268482	A	ADD	659	-76.16	-2.942	0.003374
5	GGaluGA278243	21976258	A	ADD	659	77.14	2.942	0.003377
3	GGaluGA225205	64032735	C	ADD	659	161	2.934	0.003466
3	GGaluGA226948	69725416	A	ADD	659	98.21	2.933	0.003477
9	Gga_rs15977417	17183313	G	ADD	658	75.81	2.932	0.003487
20	Gga_rs16171365	9631284	G	ADD	657	70.14	2.93	0.003511
7	Gga_rs14625924	32453133	C	ADD	659	150.8	2.929	0.003513
12	Gga_rs13620903	956105	G	ADD	658	73.98	2.929	0.003524
1	Gga_rs13657248	65020392	A	ADD	659	-88.57	-2.928	0.003534
6	Gga_rs16548413	18317990	A	ADD	659	198.2	2.926	0.003548
6	GGaluGA299934	18390592	A	ADD	659	198.2	2.926	0.003548
7	Gga_rs14604934	9862772	G	ADD	659	111.9	2.925	0.00356
7	Gga_rs14604940	9877048	A	ADD	659	111.9	2.925	0.00356
7	Gga_rs14604957	9918666	A	ADD	659	111.9	2.925	0.00356
7	GGaluGA311086	9950951	A	ADD	659	111.9	2.925	0.00356
7	GGaluGA317535	28119234	A	ADD	659	98.99	2.924	0.003571
1	Gga_rs14081172	1272723	A	ADD	656	72.13	2.923	0.00359
2	GGaluGA137072	22116324	A	ADD	659	82.96	2.918	0.003639
3	Gga_rs14348520	46147901	G	ADD	659	78.06	2.914	0.003685
7	Gga_rs15880628	32371597	G	ADD	659	77.66	2.914	0.003694
3	Gga_rs14313230	10631741	G	ADD	659	-81.14	-2.913	0.003703
4	GGaluGA270804	93041087	A	ADD	659	-74.74	-2.912	0.003707
8	Gga_rs14635335	3612454	A	ADD	659	102.7	2.909	0.003748
Z	Gga_rs14782127	70757320	G	ADD	659	102.7	2.908	0.003757
6	Gga_rs16548338	18272006	A	ADD	659	122.8	2.907	0.00377
4	Gga_rs16423283	63791154	G	ADD	659	168	2.907	0.003771
5	Gga_rs14540022	46055719	G	ADD	659	77.15	2.906	0.003784
1	Gga_rs15341760	92658580	A	ADD	659	94.07	2.906	0.003788
1	Gga_rs15190195	6039064	G	ADD	659	77.58	2.905	0.003797
7	Gga_rs13597935	29417389	A	ADD	658	72.82	2.904	0.003804
7	Gga_rs14606085	11548677	G	ADD	659	78.2	2.904	0.003807
2	Gga_rs15922489	23787614	C	ADD	659	96.12	2.904	0.003808
1	Gga_rs13942464	137636323	A	ADD	659	207.1	2.904	0.003813
7	GGaluGA319382	32200542	A	ADD	659	-70.71	-2.903	0.003815
17	GGaluGA115132	6220625	A	ADD	656	-77.85	-2.903	0.003826
1	Gga_rs13825103	1826086	A	ADD	659	75.89	2.901	0.003842
3	Gga_rs14385789	84179781	A	ADD	659	91.58	2.901	0.00385
11	GGaluGA074748	2082786	A	ADD	659	76.87	2.9	0.003858
7	Gga_rs16580618	9259024	G	ADD	658	113.9	2.9	0.00386
11	GGaluGA074374	1412995	C	ADD	659	79.84	2.9	0.003862
5	Gga_rs14530614	33515266	A	ADD	659	-85.61	-2.899	0.003864
20	Gga_rs16161865	3059533	A	ADD	659	263.3	2.899	0.003868
7	Gga_rs13742713	12240071	G	ADD	659	144.9	2.898	0.003878
9	GGaluGA342259	20053423	A	ADD	659	93.83	2.898	0.003884
4	GGaluGA270452	91992280	G	ADD	659	91.29	2.897	0.003895
7	Gga_rs16606356	31107273	G	ADD	659	74	2.895	0.003916
4	GGaluGA249775	24917030	C	ADD	641	176.9	2.895	0.003924
13	GGaluGA091129	2500851	A	ADD	659	87.93	2.893	0.003944
26	Gga_rs14300402	3777583	A	ADD	659	102	2.893	0.003944
7	Gga_rs13598374	30286098	A	ADD	659	-75.09	-2.893	0.003945
5	Gga_rs15719780	48670401	G	ADD	659	77.29	2.892	0.003954
5	GGaluGA285733	45938632	A	ADD	659	95.83	2.891	0.003966
2	Gga_rs13538623	14452390	A	ADD	659	87.95	2.891	0.003971
9	Gga_rs14661083	12273282	A	ADD	659	74.15	2.887	0.004015
5	Gga_rs13590049	50524623	A	ADD	659	-78.11	-2.886	0.004034
17	Gga_rs14099426	7681333	C	ADD	659	153.5	2.885	0.004041
21	Gga_rs16719821	6816756	A	ADD	658	-83.7	-2.885	0.004043
2	Gga_rs15977123	45712849	G	ADD	659	124	2.885	0.004046
10	Gga_rs13799425	9212375	G	ADD	657	81.32	2.884	0.00405
13	Gga_rs14056599	2664596	A	ADD	659	89.39	2.884	0.004054
26	Gga_rs15235225	3760439	G	ADD	656	104	2.884	0.004058
12	Gga_rs14032714	2946210	A	ADD	659	-72.03	-2.883	0.004063
9	Gga_rs16671391	15853537	A	ADD	659	154.7	2.883	0.004072
17	GGaluGA115199	6376772	A	ADD	659	74.5	2.883	0.004074
10	Gga_rs14004151	9115051	G	ADD	659	81.09	2.882	0.004085
3	Gga_rs14412205	110700789	A	ADD	659	-74.35	-2.882	0.004086
1	Gga_rs15316202	80860948	G	ADD	659	-74.46	-2.882	0.004087
2	GGaluGA143030	40812239	A	ADD	658	74.73	2.88	0.004103
0	GGaluGA001590	0	A	ADD	659	75.82	2.88	0.004108
5	Gga_rs15676067	20266079	A	ADD	659	73.89	2.879	0.004114
5	Gga_rs14544677	50536637	A	ADD	657	-78.47	-2.878	0.004132
12	Gga_rs13620636	385880	G	ADD	659	102.7	2.875	0.004176
11	Gga_rs14019470	4396947	G	ADD	659	100.4	2.872	0.004209
4	Gga_rs15614463	70986408	G	ADD	659	158.9	2.871	0.004218
4	Gga_rs14710787	78797460	G	ADD	659	96.34	2.871	0.00422
1	Gga_rs13858902	46481590	A	ADD	659	162.5	2.87	0.004234
1	Gga_rs14905629	165634686	A	ADD	659	-87.49	-2.87	0.004237
6	Gga_rs14569467	8593269	C	ADD	657	97.35	2.87	0.00424
1	Gga_rs13888180	81395473	A	ADD	659	-73.13	-2.869	0.004247
9	GGaluGA335698	5361246	A	ADD	659	144.3	2.869	0.004251
20	Gga_rs14272694	5152184	A	ADD	659	-73.37	-2.868	0.004257
1	Gga_rs15400122	122036413	G	ADD	659	110.3	2.868	0.00427
11	GGaluGA075809	6776601	C	ADD	659	84.96	2.867	0.004271
9	GGaluGA337953	9832779	A	ADD	659	-78.24	-2.867	0.004283
20	Gga_rs13634804	11110257	G	ADD	659	74.71	2.864	0.004323
1	Gga_rs13559792	190937575	A	ADD	659	78.84	2.863	0.004335
7	Gga_rs15873065	28922979	G	ADD	657	76.66	2.863	0.004335
5	GGaluGA284473	41534021	A	ADD	659	-76.87	-2.861	0.004351
1	GGaluGA061590	191115733	G	ADD	659	91.19	2.861	0.004354
5	Gga_rs16473708	19331695	G	ADD	659	72.68	2.859	0.004378
11	GGaluGA075406	5438225	G	ADD	659	86.27	2.858	0.004404
8	GGaluGA325059	7404362	G	ADD	659	83.05	2.857	0.00441
6	Gga_rs16537265	8603977	A	ADD	659	96.49	2.855	0.004438
12	Gga_rs14042995	13213626	G	ADD	659	132.8	2.854	0.004451
2	GGaluGA129791	1487832	A	ADD	659	-73.12	-2.853	0.004462
4	Gga_rs15626084	82082818	A	ADD	659	134.3	2.853	0.004466
11	GGaluGA077714	12500875	C	ADD	659	129.7	2.852	0.004476
7	Gga_rs15840892	11440805	A	ADD	659	76.21	2.851	0.004497
27	Gga_rs29007588	3363847	A	ADD	659	109	2.851	0.0045
7	Gga_rs13598923	31418061	C	ADD	658	88.79	2.849	0.004521
13	Gga_rs14058451	9723965	A	ADD	659	121	2.849	0.004527
8	Gga_rs16617752	1771169	A	ADD	657	148.2	2.848	0.004539
5	Gga_rs16471336	17020104	A	ADD	659	111	2.846	0.004564
12	Gga_rs14041332	11487871	A	ADD	659	150.2	2.846	0.004571
21	GGaluGA185566	6790029	A	ADD	658	83.8	2.845	0.004576
2	Gga_rs13671890	43303000	A	ADD	659	75.67	2.844	0.004598
1	Gga_rs13979717	180359064	A	ADD	659	-82.94	-2.844	0.004599
5	Gga_rs14557738	61595469	G	ADD	659	98.97	2.843	0.004604
2	Gga_rs14189501	60163179	A	ADD	659	92.66	2.842	0.004629
13	GGaluGA092207	4527647	A	ADD	659	-97.99	-2.84	0.004657
1	Gga_rs15548539	195178278	G	ADD	659	79.25	2.838	0.004675
22	Gga_rs15998440	1921369	G	ADD	659	-76.61	-2.838	0.004678
7	Gga_rs14625207	31761403	A	ADD	659	-80.05	-2.835	0.00472
5	Gga_rs16487162	33603821	G	ADD	658	-74.94	-2.833	0.004757
9	Gga_rs14675245	15929849	A	ADD	659	135	2.832	0.004771
12	Gga_rs14045257	15454432	G	ADD	659	77.19	2.829	0.004805
5	Gga_rs14535847	41570663	C	ADD	659	71.48	2.828	0.004825
2	Gga_rs15085520	37863392	A	ADD	659	-75.57	-2.827	0.004841
20	Gga_rs14274730	6933960	A	ADD	656	-78.79	-2.827	0.004843
11	Gga_rs13628251	1778636	A	ADD	659	116.4	2.827	0.004844
25	Gga_rs15997246	1293532	G	ADD	655	167.7	2.827	0.004846
9	GGaluGA337370	8763357	A	ADD	659	-78.88	-2.826	0.004859
1	Gga_rs14841647	70646621	A	ADD	659	71.81	2.826	0.004863
9	Gga_rs14681354	22940383	G	ADD	659	75.38	2.825	0.004877
2	Gga_rs14169542	41127225	G	ADD	659	-77.92	-2.822	0.004916
9	Gga_rs10724253	16948967	A	ADD	642	73.4	2.821	0.004933
5	Gga_rs14352806	4487448	A	ADD	659	85.32	2.82	0.004941
19	Gga_rs14122365	7036227	A	ADD	659	78.45	2.82	0.004951
23	GGaluGA187691	1314381	A	ADD	659	340.7	2.82	0.004955
20	Gga_rs13630629	823489	A	ADD	659	206.4	2.818	0.004971
5	Gga_rs16479199	27110876	G	ADD	659	-70.05	-2.816	0.005006
17	GGaluGA114047	4062173	G	ADD	659	81.44	2.815	0.005026
28	GGaluGA202466	2906327	G	ADD	659	74.25	2.81	0.005097
20	GGaluGA180549	10627906	A	ADD	659	170.9	2.809	0.005113
15	GGaluGA107710	4814595	G	ADD	659	102	2.809	0.005122
6	GGaluGA301373	23103175	A	ADD	659	133.8	2.809	0.005124
3	GGaluGA226999	69863850	C	ADD	659	91.61	2.808	0.005133
17	GGaluGA112848	2048890	A	ADD	659	78.3	2.807	0.005143
17	Gga_rs15030903	6054992	A	ADD	659	-71.64	-2.807	0.005147
11	GGaluGA075509	5759468	G	ADD	596	85.72	2.808	0.005153
2	Gga_rs14143273	15697760	A	ADD	659	97.43	2.804	0.005202
13	GGaluGA094241	9965311	A	ADD	659	118.2	2.802	0.005231
12	Gga_rs14031140	1285639	G	ADD	627	78.02	2.802	0.005239
Z	Gga_rs16773032	62572186	A	ADD	659	116.6	2.801	0.005243
22	Gga_rs14690342	2036057	A	ADD	659	-70.87	-2.8	0.005266
1	Gga_rs13877641	64983804	C	ADD	659	-72.68	-2.799	0.005281
7	GGaluGA311484	11315409	G	ADD	659	-74.31	-2.799	0.005281
14	Gga_rs14077678	9758923	G	ADD	659	-78.31	-2.798	0.0053
1	GGaluGA053516	170325660	A	ADD	658	-71.79	-2.797	0.00531
8	Gga_rs14650380	22285542	A	ADD	657	-71.42	-2.795	0.005343
5	GGaluGA288074	52696036	A	ADD	659	-113	-2.794	0.005357
1	Gga_rs13923336	115794773	G	ADD	659	70.26	2.791	0.005412
1	Gga_rs13923494	115884633	A	ADD	659	141.8	2.79	0.005423
Z	Gga_rs14507075	3963285	A	ADD	659	-88.81	-2.79	0.005428
Z	Gga_rs14507059	4006937	G	ADD	659	-88.81	-2.79	0.005428
4	Gga_rs15625921	82013867	C	ADD	659	87.7	2.789	0.005441
2	GGaluGA150410	64157776	A	ADD	641	83.75	2.788	0.005456
22	Gga_rs16688680	1345273	G	ADD	659	98.62	2.788	0.00546
17	Gga_rs14725126	6420865	A	ADD	659	77.1	2.787	0.005475
9	Gga_rs15979368	19293924	A	ADD	659	80.9	2.786	0.005487
12	Gga_rs10728019	11941901	C	ADD	659	124.8	2.786	0.005498
9	Gga_rs14664103	9782589	G	ADD	659	-78.58	-2.785	0.005502
1	Gga_rs15316861	81079256	A	ADD	659	69.94	2.783	0.005535
2	Gga_rs15985559	48441007	G	ADD	659	90.24	2.783	0.005536
Z	Gga_rs14787272	39291389	A	ADD	659	-72.53	-2.782	0.005556
13	Gga_rs14056537	2689261	A	ADD	659	86.15	2.782	0.005566
21	GGaluGA185591	6839497	A	ADD	659	170.6	2.781	0.00558
5	Gga_rs10724216	58176553	G	ADD	659	129.1	2.78	0.005587
5	Gga_rs15708888	42964641	A	ADD	656	-73.95	-2.78	0.00559
Z	Gga_rs16759462	55383982	A	ADD	658	78.44	2.78	0.005593
3	Gga_rs14381814	80805363	G	ADD	659	-74.2	-2.78	0.005595
5	Gga_rs14699032	17677338	G	ADD	659	69.81	2.778	0.005628
9	Gga_rs16654230	12194669	G	ADD	659	-70.98	-2.778	0.005629
2	Gga_rs14246478	128346624	A	ADD	659	100.6	2.778	0.005634
3	Gga_rs13570846	52869181	A	ADD	659	79.51	2.776	0.005654
4	Gga_rs13643696	11270270	A	ADD	659	165.4	2.776	0.005656
11	Gga_rs13628255	1785446	A	ADD	659	101.8	2.776	0.005668
1	GGaluGA052712	166557246	A	ADD	659	-80.22	-2.775	0.005679
1	Gga_rs15306338	70768724	G	ADD	659	85.77	2.775	0.005683
2	Gga_rs14185836	57198629	G	ADD	659	71.91	2.774	0.005691
1	Gga_rs15859723	74024477	A	ADD	659	73.16	2.773	0.005703
2	GGaluGA137322	22692202	G	ADD	659	-69.07	-2.773	0.005703
3	Gga_rs16297765	73803389	A	ADD	659	87.89	2.773	0.00572
1	Gga_rs15287792	62902587	C	ADD	659	83.57	2.772	0.005737
20	Gga_rs14274703	6910412	G	ADD	659	-69.95	-2.771	0.005746
6	Gga_rs14578209	17818146	G	ADD	659	71.01	2.769	0.005785
1	Gga_rs10729557	4279411	A	ADD	658	71.64	2.769	0.005787
5	Gga_rs14546850	52253079	G	ADD	659	-80.94	-2.769	0.005789
1	Gga_rs14081373	1405141	G	ADD	659	71.94	2.769	0.00579
2	GGaluGA149436	61776036	A	ADD	659	71.35	2.768	0.005792
1	Gga_rs13876428	63677087	A	ADD	659	101.6	2.768	0.005801
2	Gga_rs13542585	23691457	G	ADD	659	90.61	2.768	0.005803
5	Gga_rs15716503	47044131	A	ADD	658	79.56	2.768	0.005805
3	Gga_rs16691502	62615996	G	ADD	659	101	2.768	0.005807
5	GGaluGA282466	35884687	G	ADD	659	67.07	2.768	0.005807
4	Gga_rs14480623	64520732	A	ADD	659	99.22	2.767	0.005817
20	Gga_rs15174455	6898077	G	ADD	659	-79.97	-2.766	0.00583
20	Gga_rs14274693	6903746	G	ADD	659	-79.97	-2.766	0.00583
0	GGaluGA001568	0	G	ADD	659	69.91	2.766	0.005835
21	Gga_rs16719866	6780205	C	ADD	659	83.52	2.765	0.005845
1	Gga_rs13778998	1644939	G	ADD	659	69.6	2.765	0.005847
2	Gga_rs13669913	39265970	A	ADD	645	-70.02	-2.765	0.005854
3	Gga_rs15336156	44472346	G	ADD	659	79.91	2.763	0.005893
20	Gga_rs14280642	12779713	G	ADD	659	69.98	2.762	0.005907
1	Gga_rs13753495	44707667	A	ADD	659	-83.14	-2.762	0.005914
2	Gga_rs13542343	23217177	G	ADD	659	88.36	2.76	0.005949
5	Gga_rs15346078	4342510	A	ADD	659	-70.47	-2.759	0.005957
3	Gga_rs14346541	44288162	G	ADD	656	72.53	2.759	0.005962
6	Gga_rs16552628	23131879	A	ADD	659	131	2.758	0.00598
1	Gga_rs13812246	197028669	A	ADD	641	64.17	2.758	0.005985
13	Gga_rs14050375	7843175	A	ADD	659	70.49	2.757	0.006001
5	Gga_rs15718620	47979163	A	ADD	659	72.27	2.756	0.006008
9	Gga_rs14672913	13840823	C	ADD	654	112.3	2.756	0.00602
6	Gga_rs13564958	9021634	A	ADD	659	-70.87	-2.755	0.006028
2	GGaluGA155135	82937682	A	ADD	659	90.59	2.755	0.006039
2	GGaluGA163688	115117531	A	ADD	659	134	2.754	0.006052
2	Gga_rs14132189	5540259	G	ADD	659	197.4	2.753	0.006067
2	Gga_rs14132219	5556376	A	ADD	659	197.4	2.753	0.006067
5	Gga_rs14525416	27964770	G	ADD	659	71.38	2.752	0.006091
1	GGaluGA003469	4015051	A	ADD	659	-75.25	-2.752	0.006093
5	Gga_rs14528294	31201219	A	ADD	658	69.68	2.752	0.006095
12	Gga_rs13716307	19716930	A	ADD	652	-100.3	-2.751	0.006106
2	Gga_rs15869368	3699719	G	ADD	658	103.1	2.749	0.006138
5	Gga_rs16268670	4320057	A	ADD	659	-70.3	-2.748	0.006154
2	Gga_rs14189456	60111466	G	ADD	659	114.3	2.748	0.006156
2	Gga_rs14189478	60136244	G	ADD	659	114.3	2.748	0.006156
1	GGaluGA057722	180908929	G	ADD	659	-73.94	-2.745	0.006209
17	Gga_rs15795212	7600649	A	ADD	659	73.17	2.745	0.006217
20	GGaluGA174822	830115	A	ADD	659	196.7	2.744	0.006233
12	GGaluGA082057	2776950	A	ADD	659	69.81	2.743	0.006246
11	GGaluGA077785	12838283	G	ADD	659	70.49	2.743	0.00626
3	Gga_rs15337931	46120600	A	ADD	659	68.83	2.742	0.006267
5	GGaluGA282762	37098969	A	ADD	659	-72.28	-2.74	0.006302
1	GGaluGA041908	125846474	G	ADD	659	82.8	2.74	0.006305
5	Gga_rs14521044	22468824	G	ADD	659	79.48	2.74	0.00631
12	Gga_rs14981108	12780341	C	ADD	659	75.9	2.738	0.006345
7	Gga_rs14607930	12907914	G	ADD	659	72.24	2.738	0.006359
20	Gga_rs16176270	13663146	A	ADD	659	-77.15	-2.737	0.00636
2	Gga_rs14199358	67990903	G	ADD	659	100.7	2.737	0.006374
7	GGaluGA319477	32501323	A	ADD	657	159.7	2.736	0.006387
3	Gga_rs14314074	10004281	G	ADD	659	-81.73	-2.736	0.006393
9	Gga_rs14661443	12017934	C	ADD	636	70.18	2.734	0.006432
1	Gga_rs14080975	1097204	A	ADD	659	-71.97	-2.732	0.006464
3	GGaluGA220004	47302845	A	ADD	659	77.37	2.731	0.006478
2	Gga_rs10731144	22418978	A	ADD	659	71.03	2.731	0.006492
13	GGaluGA091148	2531627	G	ADD	659	72.15	2.731	0.006493
20	Gga_rs16168186	7547123	G	ADD	659	-67.85	-2.73	0.006497
12	GGaluGA087989	16339232	C	ADD	636	77.59	2.73	0.006503
10	Gga_rs13703686	19859814	G	ADD	659	-84.82	-2.729	0.006519
2	Gga_rs13537857	11456305	G	ADD	659	-84.21	-2.729	0.006532
5	GGaluGA280315	28005810	G	ADD	659	-69.15	-2.726	0.006576
6	GGaluGA296250	8376468	A	ADD	658	-91.48	-2.725	0.006603
4	Gga_rs13549992	68348646	G	ADD	659	104.3	2.724	0.006628
12	Gga_rs15664867	16570861	G	ADD	659	-71.75	-2.724	0.00663
Z	Gga_rs16127184	70629805	A	ADD	658	77.32	2.723	0.006632
13	GGaluGA092030	4181527	A	ADD	659	-83.75	-2.723	0.006634
7	Gga_rs14625632	32189406	A	ADD	659	-65.36	-2.722	0.00666
9	Gga_rs14661505	12001831	A	ADD	659	-69.04	-2.721	0.006678
5	Gga_rs16488561	36106454	G	ADD	659	73.31	2.72	0.006708
20	GGaluGA181653	13264707	A	ADD	659	-78.24	-2.72	0.006708
20	Gga_rs16176191	13501358	A	ADD	659	-78.24	-2.72	0.006708
20	Gga_rs16176201	13544270	G	ADD	659	-78.24	-2.72	0.006708
2	GGaluGA150763	65124441	A	ADD	659	77.76	2.719	0.006713
9	Gga_rs14677057	17713187	A	ADD	659	72.84	2.719	0.006723
17	Gga_rs14102012	4407817	G	ADD	659	99.48	2.719	0.006728
1	Gga_rs15520387	182348547	C	ADD	655	72.69	2.718	0.00675
0	GGaluGA000055	0	A	ADD	659	129.8	2.717	0.006763
8	Gga_rs16648702	28818411	A	ADD	659	-73	-2.715	0.006806
10	GGaluGA068836	11345571	C	ADD	659	80.01	2.714	0.006821
26	GGaluGA196560	2657461	G	ADD	659	-87.03	-2.714	0.006827
8	Gga_rs14633953	2496744	G	ADD	648	82.8	2.714	0.006833
4	GGaluGA267578	83801085	G	ADD	659	98.92	2.712	0.006857
1	Gga_rs13826590	5737850	G	ADD	657	-68.49	-2.711	0.006883
25	GGaluGA194049	179145	A	ADD	657	72.98	2.711	0.006884
0	GGaluGA001251	0	G	ADD	659	-71.67	-2.711	0.006887
2	GGaluGA147846	56830928	A	ADD	659	85.53	2.709	0.006918
2	Gga_rs15142709	114972364	A	ADD	659	88.94	2.709	0.006921
8	Gga_rs14632446	1168517	A	ADD	659	89.07	2.709	0.006932
2	Gga_rs14144348	16517561	G	ADD	659	88.98	2.708	0.006946
14	GGaluGA105710	15187103	G	ADD	659	-73.73	-2.708	0.006955
20	Gga_rs15174441	6871641	A	ADD	659	112.2	2.707	0.00696
7	Gga_rs16601767	28253049	G	ADD	659	126.2	2.705	0.007005
12	GGaluGA087642	15210298	G	ADD	659	89.18	2.705	0.007012
2	Gga_rs13709091	66975536	A	ADD	659	72.64	2.704	0.007024
20	Gga_rs15174738	7233639	A	ADD	659	112.4	2.704	0.007027
7	GGaluGA319245	31906062	G	ADD	659	65.74	2.702	0.00707
5	GGaluGA284372	41333730	G	ADD	659	-70.11	-2.697	0.007172
5	Gga_rs14540198	46223051	A	ADD	659	-70.26	-2.697	0.007186
7	Gga_rs16581444	10631982	G	ADD	659	74.07	2.696	0.007189
3	Gga_rs15412200	85769018	C	ADD	659	74.52	2.696	0.00719
21	Gga_rs14284582	4177741	A	ADD	659	134	2.694	0.007251
1	Gga_rs15409147	125371612	A	ADD	659	92.99	2.693	0.007255
4	Gga_rs14735092	71538605	G	ADD	659	-74.08	-2.693	0.007272
7	Gga_rs16607968	32148074	A	ADD	659	66.17	2.692	0.007279
4	Gga_rs14426748	9594047	A	ADD	658	-69.63	-2.692	0.007285
28	Gga_rs14308024	4397656	G	ADD	659	-89.37	-2.691	0.007308
28	Gga_rs16212833	4409146	G	ADD	659	-89.37	-2.691	0.007308
28	Gga_rs16212845	4460876	A	ADD	659	-89.37	-2.691	0.007308
7	GGaluGA317562	28209143	A	ADD	659	65.46	2.691	0.007311
26	GGaluGA197290	3677447	A	ADD	658	70.64	2.691	0.007311
1	Gga_rs13826521	5972412	G	ADD	659	-79.92	-2.69	0.007338
1	Gga_rs13827233	4473207	G	ADD	659	-68.81	-2.689	0.007341
5	GGaluGA282148	32979363	A	ADD	658	-70.46	-2.688	0.007369
28	GGaluGA202385	2713960	A	ADD	659	99.64	2.687	0.007384
5	Gga_rs10723676	52664582	A	ADD	626	-103.2	-2.686	0.007429
5	GGaluGA282843	37567706	G	ADD	658	-70.49	-2.684	0.007456
10	Gga_rs15591174	20182959	A	ADD	659	-67.82	-2.684	0.007459
20	Gga_rs15176882	9539564	G	ADD	659	-70.52	-2.684	0.007464
26	GGaluGA198167	4989082	C	ADD	659	72.66	2.683	0.007471
2	Gga_rs16025360	67014415	A	ADD	659	83.93	2.681	0.007524
Z	Gga_rs16117696	63049034	A	ADD	659	131.4	2.68	0.007552
Z	Gga_rs16772510	63510816	A	ADD	659	131.4	2.68	0.007552
7	Gga_rs14605028	10008958	G	ADD	656	109.3	2.677	0.007619
2	Gga_rs15104122	59648986	G	ADD	659	96.52	2.677	0.007625
5	Gga_rs16496961	42575482	G	ADD	659	-67.94	-2.676	0.007629
6	GGaluGA301379	23138213	G	ADD	657	124.4	2.676	0.007635
10	Gga_rs14011314	17919087	G	ADD	632	217.8	2.675	0.007662
5	Gga_rs10729605	60544675	G	ADD	659	100.7	2.675	0.00767
5	GGaluGA282575	36486085	G	ADD	659	69.85	2.674	0.007673
22	Gga_rs16682747	2183188	G	ADD	659	-99.9	-2.674	0.007682
5	GGaluGA285291	43802857	A	ADD	659	80.5	2.674	0.007693
28	Gga_rs14308032	4425638	A	ADD	659	-88.84	-2.673	0.0077
11	GGaluGA077644	12285165	A	ADD	659	71.02	2.673	0.00771
1	Gga_rs13874272	61552474	A	ADD	659	-81.13	-2.672	0.00773
13	Gga_rs15691100	2592179	G	ADD	659	81.47	2.672	0.007739
7	Gga_rs16585453	13592974	G	ADD	659	119.6	2.671	0.00775
13	Gga_rs14993230	2292999	A	ADD	658	69.5	2.67	0.00777
1	Gga_rs13875389	62702453	G	ADD	659	69.2	2.667	0.007835
9	GGaluGA340859	16225694	G	ADD	659	71.18	2.667	0.007836
9	GGaluGA335567	5111995	A	ADD	659	-69.99	-2.667	0.007846
Z	Gga_rs16777614	68681616	A	ADD	659	112.7	2.666	0.007868
1	GGaluGA008928	26657115	G	ADD	659	-69.09	-2.665	0.007885
3	Gga_rs16285140	61635964	G	ADD	659	74.62	2.664	0.007915
7	Gga_rs14603677	5870936	A	ADD	659	70.29	2.663	0.007928
7	GGaluGA311098	10021551	A	ADD	659	107.7	2.663	0.007934
5	GGaluGA286961	48789153	G	ADD	659	70.88	2.663	0.007937
1	Gga_rs15407293	124691056	G	ADD	659	95.95	2.663	0.007939
1	Gga_rs15223568	32054641	G	ADD	659	69.11	2.662	0.00797
9	GGaluGA341529	17208294	A	ADD	659	-103.9	-2.661	0.007985
3	GGaluGA234559	96695365	C	ADD	655	-93.2	-2.66	0.007998
11	GGaluGA074238	1200782	G	ADD	648	109.9	2.66	0.008
21	Gga_rs16183051	6498284	G	ADD	645	72.36	2.66	0.008015
10	Gga_rs16703501	11050090	G	ADD	659	72.01	2.659	0.008021
10	GGaluGA068747	11053186	G	ADD	659	72.01	2.659	0.008021
4	GGaluGA247511	15123293	A	ADD	656	146.5	2.659	0.008028
19	GGaluGA127662	6680157	C	ADD	658	-68.4	-2.659	0.008037
1	GGaluGA010915	33014479	G	ADD	659	71.32	2.658	0.00806
5	Gga_rs14528636	31539151	G	ADD	659	78.24	2.657	0.008065
2	Gga_rs16077634	100768613	G	ADD	659	-101.9	-2.657	0.00807
3	Gga_rs16275379	52763576	C	ADD	658	-68.85	-2.653	0.008173
2	Gga_rs14149174	20880061	A	ADD	659	70.84	2.65	0.008235
3	Gga_rs14386547	84915700	A	ADD	659	73.55	2.65	0.008236
1	GGaluGA024281	70639443	G	ADD	659	72.29	2.65	0.00825
1	Gga_rs13826924	5180248	A	ADD	659	-66.92	-2.649	0.008257
4	Gga_rs15484481	6739116	G	ADD	659	152	2.648	0.008283
1	Gga_rs13858667	46167180	A	ADD	659	75.47	2.648	0.008284
7	Gga_rs16579585	6210787	A	ADD	654	114.8	2.648	0.008286
9	GGaluGA340960	16403934	A	ADD	659	-68.3	-2.648	0.0083
0	GGaluGA001599	0	G	ADD	659	-78.98	-2.647	0.008318
0	GGaluGA001598	0	G	ADD	659	-78.98	-2.647	0.008318
1	Gga_rs13860882	48034788	A	ADD	659	78.31	2.647	0.008324
20	GGaluGA181661	13314648	A	ADD	659	-75.3	-2.647	0.008325
20	Gga_rs16176244	13602767	G	ADD	659	-75.3	-2.647	0.008325
20	Gga_rs16176252	13624478	A	ADD	659	-75.3	-2.647	0.008325
20	Gga_rs16176275	13674269	A	ADD	659	-75.3	-2.647	0.008325
5	Gga_rs14515483	13067896	A	ADD	658	72.62	2.646	0.00834
12	GGaluGA086078	11988377	C	ADD	659	-67.45	-2.646	0.008345
5	Gga_rs14537233	43054946	A	ADD	659	-77.08	-2.645	0.008361
5	Gga_rs16497286	43057060	A	ADD	659	-77.08	-2.645	0.008361
1	GGaluGA042431	127245934	A	ADD	659	68.77	2.645	0.008373
Z	Gga_rs16455251	3727135	G	ADD	659	120.2	2.644	0.008382
5	Gga_rs14352821	4462776	C	ADD	659	85.85	2.644	0.008386
2	Gga_rs14183648	55187485	G	ADD	659	-91.84	-2.643	0.008424
2	GGaluGA147486	55260313	G	ADD	659	-91.84	-2.643	0.008424
1	Gga_rs13725985	75356701	G	ADD	656	-74.71	-2.642	0.008429
5	Gga_rs14530868	33853107	G	ADD	659	-68.97	-2.642	0.008434
17	Gga_rs14103624	2335773	G	ADD	659	-94.19	-2.64	0.008479
9	Gga_rs16656571	10511417	G	ADD	659	68.47	2.64	0.008488
6	Gga_rs13565045	9207314	A	ADD	659	-76.8	-2.638	0.008539
1	Gga_rs13980481	180996980	G	ADD	659	-97.52	-2.638	0.008545
26	GGaluGA197055	3297176	A	ADD	649	-69.97	-2.637	0.008562
1	GGaluGA008034	24293410	G	ADD	659	-73.04	-2.637	0.008568
2	Gga_rs14174379	44487197	A	ADD	659	-117.6	-2.636	0.008585
Z	Gga_rs14781886	70460548	G	ADD	659	78.23	2.636	0.00859
1	GGaluGA016134	49679540	A	ADD	659	129.2	2.635	0.008615
2	Gga_rs15940622	31970419	A	ADD	656	71.57	2.635	0.008618
24	Gga_rs14293668	1931352	G	ADD	659	103.3	2.635	0.00862
26	Gga_rs16345829	1000455	G	ADD	659	79.36	2.635	0.008621
13	Gga_rs14056547	2678030	G	ADD	658	80.23	2.634	0.008631
2	Gga_rs14145231	17404992	A	ADD	659	69.31	2.634	0.008632
1	Gga_rs13887241	80470563	G	ADD	634	94.2	2.634	0.008639
Z	Gga_rs16774954	65114725	G	ADD	659	-68.22	-2.633	0.008662
1	GGaluGA052464	165018980	A	ADD	659	-76.03	-2.633	0.008669
15	Gga_rs15019803	4578454	A	ADD	659	87.68	2.633	0.008673
5	GGaluGA282197	33215864	A	ADD	659	-78.26	-2.632	0.008699
26	GGaluGA196999	3236970	A	ADD	659	89.54	2.631	0.008726
0	GGaluGA360315	0	A	ADD	659	120.2	2.627	0.008825
12	Gga_rs14044758	14935070	G	ADD	654	143	2.626	0.008832
12	Gga_rs15629993	1001771	A	ADD	659	-67.88	-2.626	0.008834
1	Gga_rs13850130	36818967	G	ADD	659	-70.2	-2.626	0.008842
5	GGaluGA279351	25878319	G	ADD	658	73.83	2.625	0.008875
28	Gga_rs14305778	1688207	G	ADD	659	177.9	2.624	0.00888
12	GGaluGA087063	14175697	G	ADD	659	71.89	2.624	0.008884
0	GGaluGA001318	0	A	ADD	658	67.61	2.622	0.008932
7	Gga_rs15841467	11711519	A	ADD	659	66.69	2.621	0.008976
1	Gga_rs14081700	1719440	A	ADD	659	69.13	2.621	0.008978
5	Gga_rs13586827	40915093	A	ADD	659	-91.1	-2.621	0.008983
3	Gga_rs10725637	63687765	A	ADD	659	97.57	2.62	0.009
5	Gga_rs14530622	33525497	A	ADD	659	-74.93	-2.619	0.009011
4	Gga_rs14491838	79714190	A	ADD	659	70.52	2.618	0.009037
20	Gga_rs16172794	10774346	G	ADD	659	117.4	2.617	0.009079
12	Gga_rs13609610	5574386	A	ADD	659	-66.3	-2.616	0.0091
6	GGaluGA296663	9236969	G	ADD	659	-72.61	-2.616	0.009104
1	Gga_rs14881905	125101598	A	ADD	659	111.7	2.614	0.009154
12	Gga_rs14979909	11557768	A	ADD	659	110.9	2.613	0.009168
5	GGaluGA287595	51137680	A	ADD	659	71.48	2.613	0.009178
20	GGaluGA177833	5554378	G	ADD	657	96.25	2.613	0.00918
8	Gga_rs14655865	27404262	A	ADD	659	-76.93	-2.613	0.009189
5	Gga_rs15699657	37803499	G	ADD	659	-82.22	-2.612	0.009197
12	Gga_rs14045157	15337308	G	ADD	658	-69.92	-2.612	0.0092
4	Gga_rs13513078	31065981	G	ADD	659	66.85	2.612	0.009204
1	GGaluGA004957	11523342	G	ADD	659	-76.13	-2.611	0.009236
Z	GGaluGA346325	1864778	G	ADD	659	79.44	2.608	0.00932
9	Gga_rs14663659	10168396	G	ADD	659	76.87	2.607	0.009334
5	Gga_rs14530430	33157918	G	ADD	659	-71.99	-2.606	0.009366
5	Gga_rs16490252	37127415	A	ADD	659	73.66	2.606	0.009367
20	Gga_rs14277859	9652427	A	ADD	659	65.38	2.606	0.009374
17	Gga_rs14104628	1316723	G	ADD	659	66.7	2.605	0.00939
1	Gga_rs13854788	41087824	A	ADD	659	80.12	2.605	0.009394
6	GGaluGA299506	17554848	G	ADD	659	102	2.605	0.009396
1	Gga_rs15547297	193788891	A	ADD	659	85.6	2.604	0.009415
12	Gga_rs13814110	333852	G	ADD	659	66.03	2.604	0.009425
7	Gga_rs16578821	5615169	C	ADD	659	67.58	2.603	0.009453
1	Gga_rs13796344	81080886	A	ADD	659	64.68	2.603	0.009463
5	GGaluGA277604	18966286	G	ADD	659	66.89	2.602	0.009467
9	Gga_rs16658033	9643415	A	ADD	659	76.11	2.602	0.009467
Z	Gga_rs16121996	65843111	G	ADD	659	-80.59	-2.602	0.009478
5	GGaluGA274385	10490599	G	ADD	659	75.61	2.601	0.009503
3	Gga_rs15258352	3794973	A	ADD	659	67.5	2.601	0.009504
7	Gga_rs14604947	9891665	A	ADD	659	95.09	2.601	0.009512
7	Gga_rs15859084	22440709	G	ADD	659	67.63	2.6	0.009539
1	GGaluGA042611	127915695	A	ADD	659	66.27	2.6	0.009542
1	Gga_rs14936549	196507598	G	ADD	659	131.1	2.6	0.009545
5	Gga_rs15698070	36842350	G	ADD	659	69.89	2.599	0.009553
17	Gga_rs15803230	2985701	A	ADD	659	67.14	2.599	0.009553
5	Gga_rs14530197	32953626	G	ADD	659	-69.33	-2.597	0.009612
7	GGaluGA319423	32319852	A	ADD	659	63.99	2.597	0.009626
21	GGaluGA184544	4692331	A	ADD	659	-67.99	-2.597	0.009628
2	GGaluGA153212	70840843	A	ADD	659	70.2	2.596	0.009631
0	GGaluGA001647	0	A	ADD	608	100.4	2.597	0.009636
9	Gga_rs16063395	18720372	A	ADD	659	69.82	2.596	0.009639
2	Gga_rs13540825	20061959	C	ADD	659	108.8	2.596	0.009647
5	Gga_rs14544210	50114324	A	ADD	659	-74.53	-2.595	0.009673
2	GGaluGA133624	11550479	C	ADD	659	63.18	2.594	0.009687
3	GGaluGA220039	47365279	C	ADD	659	75.33	2.594	0.009697
24	GGaluGA191127	1806692	G	ADD	647	-69.66	-2.593	0.009722
13	Gga_rs15695017	9509590	A	ADD	659	114.2	2.593	0.009723
9	GGaluGA334045	2525524	G	ADD	659	-70.16	-2.593	0.009734
20	Gga_rs15179961	13640052	A	ADD	659	-65.88	-2.592	0.009741
7	Gga_rs14602059	4348176	A	ADD	659	109.1	2.592	0.009756
4	GGaluGA263639	68016867	A	ADD	659	106.1	2.591	0.009774
1	Gga_rs13996857	75428284	G	ADD	659	-77.18	-2.59	0.009797
13	Gga_rs14052545	6258697	G	ADD	659	-128.4	-2.59	0.009798
13	Gga_rs15682129	6297513	C	ADD	659	-128.4	-2.59	0.009798
1	GGaluGA021416	63174834	G	ADD	659	77	2.59	0.009806
23	Gga_rs16190492	4387430	A	ADD	659	63.14	2.59	0.009822
3	GGaluGA211461	22208720	G	ADD	659	66.53	2.589	0.009828
2	Gga_rs16033663	70037353	G	ADD	659	-66.83	-2.589	0.009849
3	GGaluGA219151	44623606	A	ADD	659	66.78	2.589	0.009851
3	Gga_rs16215425	3022194	G	ADD	659	73.5	2.588	0.009867
1	Gga_rs13899582	91181215	G	ADD	659	87.55	2.586	0.009919
1	GGaluGA012140	36961059	A	ADD	659	-68.42	-2.585	0.009957
20	Gga_rs14280628	12725917	A	ADD	659	64.57	2.585	0.009964
7	Gga_rs16609037	32764443	G	ADD	659	-72.25	-2.584	0.009968
Z	Gga_rs14781920	70523610	A	ADD	659	72.25	2.583	0.01
28	GGaluGA202797	4190937	G	ADD	658	85.49	2.582	0.01002
1	Gga_rs13901297	92511441	G	ADD	659	64.13	2.581	0.01005
9	GGaluGA342581	21118276	G	ADD	659	-66.68	-2.582	0.01005
13	Gga_rs15694141	8824963	G	ADD	659	64.93	2.581	0.01006
15	Gga_rs14093639	9292299	G	ADD	659	69.63	2.581	0.01006
7	GGaluGA318317	29585174	A	ADD	658	105.2	2.581	0.01007
7	Gga_rs15879926	32049837	A	ADD	659	149.8	2.58	0.0101
9	GGaluGA342533	21022554	A	ADD	658	-66.07	-2.58	0.01011
2	Gga_rs15063730	12631317	A	ADD	659	65.08	2.579	0.01012
5	Gga_rs14543955	49758315	G	ADD	659	-68.85	-2.579	0.01012
17	Gga_rs14102040	4317723	A	ADD	659	117.4	2.579	0.01012
4	Gga_rs14427112	9820054	G	ADD	659	-86.88	-2.578	0.01016
2	Gga_rs14165566	37446756	G	ADD	659	67.15	2.577	0.01018
1	Gga_rs13887280	80508727	C	ADD	659	68.69	2.576	0.01021
8	Gga_rs16616786	1113985	G	ADD	659	-76.42	-2.576	0.01021
7	Gga_rs13597371	28494783	A	ADD	659	120.6	2.573	0.01029
8	Gga_rs13614345	1702556	G	ADD	657	-73.71	-2.573	0.01029
3	GGaluGA219188	44747171	A	ADD	659	-64.68	-2.573	0.01031
4	Gga_rs14434045	16280746	A	ADD	659	189.9	2.572	0.01032
5	GGaluGA279409	25992013	A	ADD	659	68.96	2.572	0.01032
28	Gga_rs13792797	2277797	G	ADD	659	68.33	2.572	0.01034
2	Gga_rs14199075	67726791	A	ADD	659	86.63	2.571	0.01036
19	GGaluGA127484	6220089	G	ADD	658	-73.62	-2.571	0.01036
1	Gga_rs13859565	47067725	A	ADD	658	65.94	2.57	0.01039
6	Gga_rs16538697	9503157	C	ADD	659	112.5	2.57	0.0104
24	Gga_rs16197022	3806203	C	ADD	659	-68.93	-2.57	0.0104
Z	GGaluGA345787	145861	A	ADD	659	69.86	2.568	0.01044
20	GGaluGA181650	13248778	G	ADD	658	-65.73	-2.567	0.01048
5	GGaluGA282373	34968530	A	ADD	659	64.72	2.566	0.01051
13	GGaluGA092701	5989773	A	ADD	659	-114.9	-2.566	0.01051
26	Gga_rs16204889	4893911	G	ADD	658	64.28	2.566	0.01051
20	GGaluGA181270	12167787	A	ADD	659	78.33	2.565	0.01054
18	Gga_rs15820556	4355511	A	ADD	659	150.3	2.564	0.01057
3	GGaluGA223361	56705679	A	ADD	659	169.9	2.563	0.01059
12	Gga_rs13620768	660914	A	ADD	659	71.95	2.563	0.01059
23	Gga_rs15199923	3361837	A	ADD	659	-61.32	-2.563	0.01059
5	Gga_rs16469943	15680434	G	ADD	659	91.67	2.563	0.0106
2	Gga_rs14160383	31652354	C	ADD	659	138.2	2.562	0.01064
12	Gga_rs14044149	14367953	A	ADD	659	93.62	2.561	0.01065
2	GGaluGA149759	62555229	A	ADD	659	76.81	2.56	0.01068
11	Gga_rs13793776	20478919	A	ADD	659	71.03	2.559	0.01073
7	GGaluGA307929	913973	A	ADD	657	-79.67	-2.558	0.01076
2	GGaluGA134808	15419567	A	ADD	659	89.04	2.557	0.01077
26	GGaluGA196965	3189049	G	ADD	659	99.03	2.557	0.01077
26	Gga_rs14300542	3913488	G	ADD	659	82.91	2.557	0.01077
Z	Gga_rs14507393	3470531	A	ADD	659	115.5	2.557	0.01078
4	Gga_rs14480608	64483239	G	ADD	646	92.76	2.556	0.0108
5	Gga_rs16486707	32941596	A	ADD	656	-68.56	-2.556	0.01081
3	GGaluGA235162	98938453	A	ADD	659	93.89	2.556	0.01083
7	Gga_rs13599259	32340293	A	ADD	659	85.31	2.555	0.01084
4	Gga_rs16431504	70461154	A	ADD	659	79.17	2.555	0.01085
5	Gga_rs14530891	33943902	G	ADD	659	64.86	2.554	0.01088
5	Gga_rs14530896	33967383	G	ADD	659	64.86	2.554	0.01088
5	GGaluGA282486	35977201	G	ADD	659	-79.42	-2.554	0.01088
7	Gga_rs14604661	9338111	G	ADD	658	104.3	2.554	0.01088
7	Gga_rs14603840	6004065	G	ADD	659	82.75	2.553	0.01091
8	Gga_rs14648106	20058721	G	ADD	658	88.41	2.552	0.01093
1	Gga_rs13928277	121780103	C	ADD	659	-67.82	-2.551	0.01095
2	Gga_rs15054729	2354331	A	ADD	658	64.11	2.551	0.01097
9	Gga_rs15949136	11736199	A	ADD	657	74.69	2.551	0.01097
2	Gga_rs14250761	133435521	A	ADD	659	135.5	2.549	0.01102
3	GGaluGA225787	66121793	G	ADD	659	95.14	2.549	0.01102
3	Gga_rs15441565	102804610	C	ADD	659	102.9	2.549	0.01103
26	GGaluGA197150	3418414	A	ADD	642	96.21	2.549	0.01104
10	Gga_rs15560236	798875	G	ADD	659	125.1	2.548	0.01106
5	Gga_rs14543774	49483045	G	ADD	659	69.2	2.548	0.01108
9	Gga_rs10725538	23701194	G	ADD	659	77.95	2.547	0.01108
28	Gga_rs16212042	2897088	C	ADD	659	67.76	2.548	0.01108
2	Gga_rs15921618	23447146	G	ADD	658	77.45	2.544	0.01117
21	Gga_rs16711267	2924498	A	ADD	659	99.16	2.545	0.01117
4	Gga_rs14478992	62656114	A	ADD	659	90.76	2.544	0.01118
9	GGaluGA334955	4086841	G	ADD	659	-69.91	-2.544	0.01118
2	GGaluGA148759	60060342	A	ADD	659	74.54	2.544	0.01119
20	Gga_rs14280624	12690314	G	ADD	658	63.08	2.543	0.01121
2	GGaluGA135094	16201684	C	ADD	659	-64.24	-2.543	0.01123
2	Gga_rs16077573	100807505	G	ADD	659	-97.06	-2.543	0.01123
7	GGaluGA309456	4002761	G	ADD	658	66.07	2.542	0.01124
13	Gga_rs15700956	12384367	A	ADD	659	-88.05	-2.542	0.01125
13	Gga_rs14997186	12544592	G	ADD	659	-88.05	-2.542	0.01125
14	GGaluGA105761	15284113	G	ADD	651	-70.81	-2.542	0.01125
0	GGaluGA360493	0	A	ADD	659	-71.88	-2.542	0.01126
4	GGaluGA270267	91175847	A	ADD	659	81.68	2.541	0.01128
1	Gga_rs15249654	46140905	A	ADD	659	-66.09	-2.541	0.0113
2	GGaluGA141793	37802017	A	ADD	659	-66.21	-2.54	0.01132
9	GGaluGA335642	5243970	G	ADD	659	-65.18	-2.54	0.01133
5	Gga_rs14528861	31651442	A	ADD	659	-71.95	-2.539	0.01135
5	Gga_rs14537028	42813979	G	ADD	645	-72.62	-2.538	0.01138
14	Gga_rs10722260	6296947	A	ADD	645	76.47	2.537	0.01142
3	Gga_rs14315285	9075361	A	ADD	659	96.37	2.536	0.01143
Z	Gga_rs16122162	66082711	G	ADD	659	-79.42	-2.537	0.01143
Z	Gga_rs13788407	66083849	A	ADD	659	-79.42	-2.537	0.01143
5	Gga_rs14531001	34289307	A	ADD	659	65.82	2.536	0.01146
1	Gga_rs15193395	16726169	G	ADD	659	61.49	2.535	0.01147
19	Gga_rs15049683	7055199	G	ADD	659	69.81	2.533	0.01154
1	Gga_rs15232086	36443410	A	ADD	659	67.36	2.533	0.01155
12	Gga_rs15657568	12980537	G	ADD	641	83.42	2.532	0.01157
9	GGaluGA342742	21368525	A	ADD	659	69.46	2.531	0.01159
1	Gga_rs13971171	173040828	G	ADD	659	75.17	2.531	0.01161
28	Gga_rs15248199	1439524	A	ADD	659	168.6	2.531	0.01161
8	Gga_rs16630470	14897207	A	ADD	619	-73.07	-2.53	0.01166
12	Gga_rs14030865	1120928	A	ADD	658	71.66	2.529	0.01166
7	Gga_rs16594933	22446374	A	ADD	659	64.7	2.528	0.01169
3	Gga_rs16241326	27514231	G	ADD	659	-65.57	-2.528	0.0117
5	Gga_rs14535708	41344453	G	ADD	659	-64.81	-2.527	0.01173
1	Gga_rs13860395	47592961	A	ADD	658	65.27	2.527	0.01174
12	Gga_rs14045839	16675865	A	ADD	658	69.18	2.526	0.01176
17	Gga_rs14101606	5088004	G	ADD	659	136.4	2.526	0.01178
2	Gga_rs14128907	2764330	A	ADD	659	117.7	2.525	0.0118
1	Gga_rs16686671	67781	G	ADD	659	-67.03	-2.524	0.01183
9	Gga_rs13765399	8556649	G	ADD	659	122.6	2.524	0.01183
8	GGaluGA332729	28899385	G	ADD	659	-70.05	-2.524	0.01185
2	Gga_rs14187180	58400020	G	ADD	659	101.2	2.523	0.01186
2	Gga_rs13669915	39277410	G	ADD	659	-80.63	-2.523	0.01187
12	Gga_rs13620802	821644	A	ADD	659	69.85	2.523	0.01187
23	Gga_rs15194897	1277799	A	ADD	659	-81.46	-2.523	0.01187
12	Gga_rs14971195	2166432	G	ADD	659	71.32	2.522	0.01192
12	GGaluGA087861	15945522	G	ADD	659	65.9	2.522	0.01192
Z	Gga_rs14779955	67722031	A	ADD	659	79.85	2.521	0.01194
1	Gga_rs13932560	125170919	A	ADD	659	-65.51	-2.519	0.01199
3	Gga_rs14360379	54696121	G	ADD	659	73.64	2.519	0.012
2	Gga_rs15108886	64473376	G	ADD	658	80.04	2.518	0.01204
3	Gga_rs14385933	84300164	G	ADD	659	-67.49	-2.518	0.01205
1	Gga_rs13776651	79678855	G	ADD	659	-70.35	-2.517	0.01207
5	Gga_rs14551538	56303611	A	ADD	659	-88.85	-2.517	0.01207
1	Gga_rs15314152	79723832	A	ADD	659	-66.16	-2.517	0.01208
28	GGaluGA202541	3015473	G	ADD	659	-66.05	-2.517	0.01208
7	Gga_rs14601041	3390688	G	ADD	659	72.81	2.516	0.01212
1	GGaluGA021540	63502005	G	ADD	659	93.17	2.515	0.01213
6	Gga_rs14582676	23306812	A	ADD	659	114.8	2.515	0.01215
17	Gga_rs15800347	4723105	G	ADD	659	86.25	2.515	0.01215
2	Gga_rs14179733	48535476	G	ADD	659	-64.1	-2.514	0.01218
14	GGaluGA105660	15077048	G	ADD	650	-67.09	-2.514	0.01218
28	Gga_rs15246647	1593138	A	ADD	659	167.3	2.514	0.01218
1	Gga_rs13833802	11419510	G	ADD	659	-75.08	-2.514	0.01219
5	GGaluGA277559	18810914	A	ADD	659	63.78	2.513	0.01221
1	GGaluGA049260	149366831	G	ADD	651	161	2.512	0.01225
11	GGaluGA077461	11493221	A	ADD	659	64.11	2.512	0.01225
4	Gga_rs15569129	49598564	A	ADD	659	-67.22	-2.509	0.01235
18	Gga_rs14105332	36341	A	ADD	659	-81.25	-2.508	0.01238
3	Gga_rs16240847	27196732	G	ADD	659	-71.27	-2.507	0.01241
1	Gga_rs14883665	127045371	G	ADD	643	60.98	2.507	0.01244
3	Gga_rs14372520	70399176	C	ADD	659	64.57	2.506	0.01244
5	GGaluGA280828	29278961	G	ADD	659	-71.67	-2.506	0.01244
0	GGaluGA174507	0	G	ADD	659	65.4	2.506	0.01246
2	Gga_rs15085161	37513949	A	ADD	658	132.3	2.505	0.01247
9	GGaluGA340393	15491678	G	ADD	659	78.62	2.505	0.01248
9	Gga_rs14674745	15379815	C	ADD	613	71.27	2.505	0.01251
7	Gga_rs15889519	36858780	A	ADD	659	-93.26	-2.504	0.01252
19	Gga_rs14116846	1850748	G	ADD	659	-64.66	-2.504	0.01253
21	GGaluGA185444	6560779	G	ADD	654	-75.8	-2.504	0.01253
8	Gga_rs15894027	1185038	G	ADD	659	-97.7	-2.503	0.01254
8	Gga_rs14638879	7669643	C	ADD	637	-68.03	-2.503	0.01256
5	Gga_rs13585029	31794527	G	ADD	659	63.69	2.502	0.01259
14	Gga_rs15716115	13792427	A	ADD	659	78.29	2.502	0.01259
Z	Gga_rs14779992	67755745	G	ADD	659	79.2	2.501	0.01261
12	GGaluGA086245	12351955	A	ADD	659	171.9	2.501	0.01262
1	Gga_rs13994665	195179946	G	ADD	659	98.98	2.501	0.01263
8	Gga_rs14638231	7193258	G	ADD	659	-83.95	-2.501	0.01264
27	Gga_rs14304325	4121202	G	ADD	659	-66.12	-2.501	0.01264
Z	Gga_rs14761791	33178184	A	ADD	654	132.3	2.501	0.01265
1	GGaluGA059301	184632695	G	ADD	659	95.03	2.5	0.01266
1	Gga_rs13916885	109399702	G	ADD	659	91.22	2.498	0.01272
12	Gga_rs14046125	16974390	G	ADD	646	121.3	2.498	0.01273
1	Gga_rs13859898	47264050	A	ADD	659	88.74	2.497	0.01277
1	GGaluGA003796	5764845	A	ADD	658	-66.95	-2.496	0.0128
5	Gga_rs14544427	50249580	A	ADD	659	-65.48	-2.496	0.0128
24	GGaluGA191190	1883312	A	ADD	658	71.83	2.496	0.0128
20	GGaluGA175734	2226209	A	ADD	659	-71.59	-2.496	0.01281
1	GGaluGA045503	137736372	G	ADD	659	105.9	2.495	0.01282
10	Gga_rs14003140	6838948	G	ADD	658	77.02	2.495	0.01284
5	GGaluGA275059	12827172	A	ADD	659	74.4	2.494	0.01288
20	GGaluGA180809	11267786	G	ADD	659	145.4	2.494	0.01288
3	Gga_rs14309633	3360986	A	ADD	659	142.3	2.493	0.01291
5	Gga_rs16495207	41118610	A	ADD	659	66.08	2.493	0.01292
12	Gga_rs14984432	17284088	C	ADD	659	67.19	2.493	0.01292
5	GGaluGA277841	20275641	G	ADD	659	63.74	2.491	0.01297
1	Gga_rs13828802	16264366	A	ADD	652	57.18	2.491	0.01299
7	Gga_rs13739571	3240216	A	ADD	657	147	2.491	0.01299
13	Gga_rs14988668	6741013	G	ADD	659	-108.2	-2.49	0.01304
28	Gga_rs15244257	106632	G	ADD	659	112.6	2.487	0.01312
5	Gga_rs14520535	21364026	G	ADD	659	-62.12	-2.487	0.01313
5	Gga_rs16481012	28293508	A	ADD	659	65.09	2.487	0.01313
12	Gga_rs14030860	1112437	A	ADD	659	-69.58	-2.487	0.01314
12	Gga_rs15631403	1157199	A	ADD	659	66.57	2.486	0.01315
1	Gga_rs13827504	4087306	A	ADD	658	71.98	2.486	0.01316
9	Gga_rs16664430	5095587	A	ADD	659	64.53	2.486	0.01317
2	Gga_rs14189554	60216440	G	ADD	659	102.6	2.486	0.01318
5	GGaluGA276259	15542162	G	ADD	659	79.43	2.486	0.01318
5	GGaluGA279912	26924287	A	ADD	659	-63.88	-2.486	0.01318
24	Gga_rs16193331	1027394	A	ADD	659	66.26	2.485	0.01319
24	Gga_rs13604146	1033813	A	ADD	659	66.26	2.485	0.01319
17	GGaluGA115158	6278161	C	ADD	659	-61.77	-2.485	0.0132
17	Gga_rs15804842	2285241	A	ADD	659	68.83	2.485	0.01321
Z	Gga_rs14772525	62693633	A	ADD	659	-66.02	-2.485	0.01321
5	Gga_rs15749866	61948348	A	ADD	659	-65.62	-2.485	0.01322
2	Gga_rs14142291	14857952	A	ADD	659	73.41	2.484	0.01323
Z	Gga_rs14781817	70349618	A	ADD	659	-68.26	-2.484	0.01324
2	GGaluGA142586	39928996	A	ADD	659	-67.76	-2.483	0.01328
8	Gga_rs13800935	5159942	A	ADD	659	144.2	2.482	0.01333
4	Gga_rs16424607	65183811	A	ADD	659	-86.25	-2.481	0.01334
2	Gga_rs13540243	18305876	A	ADD	659	-65.87	-2.481	0.01336
7	Gga_rs14601702	4050086	A	ADD	659	71.57	2.481	0.01336
1	GGaluGA003263	3156567	A	ADD	659	127.8	2.481	0.01337
Z	Gga_rs16108757	31807337	A	ADD	659	-63.54	-2.481	0.01337
6	GGaluGA298341	12986778	A	ADD	658	63.62	2.48	0.01338
3	Gga_rs16286817	64109197	G	ADD	659	94.82	2.48	0.0134
20	Gga_rs10726111	5064598	A	ADD	659	68.11	2.479	0.01343
Z	Gga_rs14697339	29935977	A	ADD	659	-79.01	-2.478	0.01345
1	GGaluGA029904	88809348	G	ADD	658	-69.28	-2.478	0.01346
2	Gga_rs14705184	133727625	G	ADD	659	67.58	2.477	0.01348
1	Gga_rs13965301	166977651	A	ADD	658	-69.6	-2.477	0.01349
1	Gga_rs13970962	172893591	G	ADD	659	72.8	2.477	0.01352
2	Gga_rs15097371	48117822	G	ADD	659	109.7	2.476	0.01352
7	GGaluGA319201	31778217	A	ADD	659	-61.14	-2.476	0.01353
7	Gga_rs15838664	9913905	A	ADD	659	87.43	2.476	0.01354
Z	Gga_rs14761797	33168777	G	ADD	659	128.1	2.476	0.01354
Z	Gga_rs14761556	33443586	A	ADD	659	128.1	2.476	0.01354
Z	Gga_rs14761502	33494220	G	ADD	659	128.1	2.476	0.01354
Z	Gga_rs16107136	33539441	A	ADD	659	128.1	2.476	0.01354
3	Gga_rs14313784	10140066	G	ADD	659	-82.56	-2.476	0.01355
13	Gga_rs14989404	6007546	G	ADD	650	-66.17	-2.475	0.01357
1	Gga_rs16736842	16133573	C	ADD	658	66.92	2.475	0.01358
12	GGaluGA088459	17218360	A	ADD	659	118.8	2.475	0.01359
9	GGaluGA341293	16877654	G	ADD	659	62.28	2.474	0.01363
8	Gga_rs14638805	7600498	A	ADD	655	65.63	2.473	0.01364
5	Gga_rs14542962	48629577	A	ADD	659	65.62	2.473	0.01365
20	Gga_rs14272875	5273398	G	ADD	659	-65.25	-2.473	0.01366
26	Gga_rs16203610	3822451	G	ADD	658	161.4	2.472	0.01367
1	Gga_rs13885912	73237596	C	ADD	659	61.18	2.472	0.01368
4	GGaluGA270411	91878570	A	ADD	659	76.22	2.472	0.01371
9	Gga_rs14666648	7675537	C	ADD	659	-79.81	-2.471	0.01372
9	Gga_rs15986722	23826989	A	ADD	659	77.28	2.471	0.01373
5	GGaluGA279169	25515612	A	ADD	659	-66.87	-2.471	0.01374
1	GGaluGA011696	35864285	G	ADD	659	-64.58	-2.47	0.01376
2	Gga_rs14250565	133208423	A	ADD	659	129.4	2.469	0.0138
5	GGaluGA278816	24403463	A	ADD	659	60.84	2.469	0.01381
22	GGaluGA186129	2058400	G	ADD	659	-66.9	-2.469	0.01381
1	Gga_rs10723582	16496345	G	ADD	659	-68.17	-2.469	0.01382
1	Gga_rs13828774	16521251	G	ADD	659	-68.17	-2.469	0.01382
2	Gga_rs16037194	74426117	G	ADD	659	-64.15	-2.468	0.01383
3	GGaluGA228228	74281639	C	ADD	658	71.61	2.468	0.01383
18	GGaluGA122897	9619209	A	ADD	659	64.93	2.468	0.01383
9	GGaluGA337721	9370233	C	ADD	658	-73.17	-2.468	0.01384
17	GGaluGA115205	6387416	G	ADD	658	85.83	2.468	0.01384
6	GGaluGA299410	17398382	A	ADD	659	97.51	2.467	0.01386
3	Gga_rs16233719	21206431	A	ADD	659	63.22	2.467	0.01387
Z	Gga_rs16114491	51200351	C	ADD	659	94.98	2.467	0.01389
24	Gga_rs14293455	1679184	G	ADD	659	62.05	2.466	0.01392
2	GGaluGA159600	100758766	G	ADD	659	-92.06	-2.463	0.01401
4	GGaluGA270025	90213891	G	ADD	659	75.3	2.463	0.01402
22	Gga_rs15190207	3118492	G	ADD	659	106.9	2.463	0.01402
22	GGaluGA186514	3141982	A	ADD	659	106.9	2.463	0.01402
23	Gga_rs15194253	1110437	A	ADD	659	71.6	2.463	0.01402
2	Gga_rs14151310	22783856	A	ADD	659	-69.97	-2.463	0.01404
9	Gga_rs14679184	21039784	G	ADD	659	61.39	2.462	0.01407
4	Gga_rs13578370	30638226	C	ADD	658	67.27	2.462	0.01408
6	GGaluGA300758	20502443	A	ADD	659	105.7	2.462	0.01408
17	Gga_rs14104128	1806088	C	ADD	659	65.45	2.462	0.01409
Z	Gga_rs14774858	64024726	A	ADD	659	-69.66	-2.461	0.0141
12	Gga_rs14031999	2203074	G	ADD	659	-96.87	-2.46	0.01414
26	Gga_rs16202241	2837525	A	ADD	659	70.81	2.46	0.01415
Z	Gga_rs14787762	40049672	C	ADD	659	-70.55	-2.459	0.0142
2	Gga_rs14142376	14920624	A	ADD	658	66.64	2.457	0.01426
12	Gga_rs14040040	9980238	A	ADD	659	69.31	2.457	0.01428
9	GGaluGA339396	13938226	G	ADD	659	129.8	2.456	0.0143
5	Gga_rs15738328	57226303	A	ADD	659	-99.7	-2.456	0.01432
6	Gga_rs15795769	22549187	G	ADD	659	141.5	2.456	0.01432
5	GGaluGA277759	19884124	G	ADD	659	63.59	2.455	0.01434
19	GGaluGA127941	7062521	G	ADD	654	-64.14	-2.455	0.01434
1	Gga_rs15193292	16798203	G	ADD	659	67	2.455	0.01435
12	Gga_rs14033230	3789527	A	ADD	658	-58.95	-2.455	0.01436
1	Gga_rs13934573	127207293	G	ADD	659	-60.95	-2.454	0.01437
20	Gga_rs14273002	5356850	A	ADD	659	60.95	2.454	0.01439
4	Gga_rs13784396	89468384	G	ADD	659	117.9	2.453	0.01443
9	Gga_rs14663847	10005965	A	ADD	659	63.26	2.453	0.01444
8	Gga_rs16649423	29348833	A	ADD	659	127.9	2.452	0.01445
5	GGaluGA282159	33036510	G	ADD	659	-64.83	-2.452	0.01448
5	Gga_rs15675938	19354486	A	ADD	659	139.1	2.451	0.01449
0	GGaluGA321845	0	A	ADD	659	70.03	2.451	0.01451
7	Gga_rs15830029	3099443	G	ADD	659	83	2.451	0.01452
28	Gga_rs15244904	420326	G	ADD	659	69.36	2.451	0.01452
9	Gga_rs14666558	7758245	G	ADD	659	-76.32	-2.45	0.01455
3	Gga_rs14363139	57624596	A	ADD	659	159.8	2.448	0.01463
1	GGaluGA045794	139179161	G	ADD	659	159.8	2.448	0.01464
2	Gga_rs15115490	70784615	A	ADD	659	-67.25	-2.447	0.01467
20	Gga_rs16173231	10965403	A	ADD	659	71.62	2.446	0.01469
14	Gga_rs15718028	1167019	G	ADD	659	-64.68	-2.446	0.01471
10	Gga_rs14008070	14281067	G	ADD	659	-99.76	-2.445	0.01474
1	Gga_rs13917207	109637890	A	ADD	659	78.85	2.445	0.01475
7	Gga_rs14605849	11332099	G	ADD	657	64.96	2.444	0.0148
4	Gga_rs15625861	81988456	A	ADD	659	71.46	2.442	0.01489
28	Gga_rs14307443	3573712	G	ADD	659	65.38	2.442	0.01489
10	GGaluGA068194	8870404	G	ADD	659	67.35	2.441	0.0149
10	Gga_rs14004065	9012660	A	ADD	658	67.68	2.441	0.0149
8	GGaluGA331559	26273102	G	ADD	659	-117.3	-2.441	0.01492
13	Gga_rs14058218	9203573	A	ADD	658	61.35	2.439	0.01499
2	GGaluGA155136	82946056	G	ADD	659	65.29	2.438	0.01501
2	Gga_rs15988132	49349718	A	ADD	659	62.42	2.438	0.01503
1	Gga_rs13972985	174537186	A	ADD	659	77.06	2.437	0.01506
1	Gga_rs16757464	9984533	A	ADD	659	62.19	2.437	0.01508
4	Gga_rs14493869	81754535	G	ADD	659	63.19	2.437	0.01508
7	Gga_rs14631155	37248071	G	ADD	659	-61.99	-2.437	0.01508
3	GGaluGA231620	85290519	A	ADD	658	113.6	2.436	0.0151
8	Gga_rs14634195	2731599	A	ADD	659	-76.11	-2.436	0.0151
9	Gga_rs16675418	20233081	G	ADD	659	-73.49	-2.436	0.0151
1	GGaluGA015848	48943057	G	ADD	659	62.88	2.436	0.01512
5	Gga_rs14529846	32535159	A	ADD	659	-67.54	-2.434	0.0152
1	Gga_rs15232929	36724607	A	ADD	659	64.46	2.433	0.01524
12	GGaluGA083166	6013555	A	ADD	644	58.79	2.433	0.01525
3	Gga_rs14388876	88265642	G	ADD	659	137.1	2.433	0.01526
11	GGaluGA075651	6398928	G	ADD	659	64.51	2.432	0.01528
4	Gga_rs15624343	81375566	G	ADD	659	70.63	2.432	0.01529
19	Gga_rs14121071	5726699	A	ADD	659	70.53	2.432	0.01529
Z	Gga_rs16767157	34280716	A	ADD	659	94.65	2.432	0.0153
3	Gga_rs14387346	85535433	A	ADD	659	65.26	2.431	0.01532
2	Gga_rs15117987	78176216	G	ADD	604	96.44	2.431	0.01533
1	Gga_rs13827135	4610004	A	ADD	659	-69.09	-2.431	0.01534
13	Gga_rs15680979	6625927	A	ADD	659	73.53	2.431	0.01534
12	Gga_rs14048983	19506297	G	ADD	659	82.71	2.43	0.01536
6	Gga_rs15790104	18798159	C	ADD	659	135.8	2.43	0.01538
4	GGaluGA264792	71341175	A	ADD	659	-60.61	-2.429	0.01543
5	GGaluGA285433	44973687	G	ADD	659	-72.57	-2.428	0.01543
12	GGaluGA088219	16850311	G	ADD	657	66.08	2.428	0.01544
2	Gga_rs13542113	22707472	C	ADD	659	-69.01	-2.428	0.01545
24	Gga_rs14292747	1037816	A	ADD	659	63.48	2.428	0.01546
28	Gga_rs14305336	707980	G	ADD	658	65.78	2.428	0.01547
3	GGaluGA238532	108587053	C	ADD	659	82.19	2.427	0.01548
9	Gga_rs14664398	9544554	A	ADD	659	-67.23	-2.427	0.0155
12	Gga_rs14031230	1196078	G	ADD	659	134.8	2.427	0.0155
26	GGaluGA196935	3147533	G	ADD	659	100.5	2.426	0.01552
3	Gga_rs14369983	68498826	A	ADD	659	63.05	2.426	0.01554
3	Gga_rs14323249	21159718	A	ADD	659	62.07	2.426	0.01555
1	Gga_rs15283383	61262441	G	ADD	651	-57.47	-2.424	0.01561
3	Gga_rs15395746	79063863	G	ADD	659	-71.83	-2.424	0.01561
21	GGaluGA185136	5968833	C	ADD	659	-71.5	-2.424	0.01561
2	Gga_rs14198386	67246570	A	ADD	659	64.45	2.424	0.01562
Z	Gga_rs16100207	18978218	A	ADD	659	67.98	2.424	0.01562
13	Gga_rs15680549	6819906	A	ADD	659	-114.3	-2.424	0.01564
20	Gga_rs16166734	6412269	A	ADD	659	-66.17	-2.423	0.01566
10	GGaluGA066366	3713578	A	ADD	657	63.51	2.423	0.01567
20	Gga_rs16162252	3224727	A	ADD	659	152.6	2.423	0.01567
3	Gga_rs14412242	110740773	G	ADD	659	98.28	2.423	0.01568
5	Gga_rs16497974	43628802	A	ADD	659	-69.21	-2.421	0.01575
1	Gga_rs15500276	174569172	G	ADD	659	-62.05	-2.421	0.01576
24	Gga_rs14292399	760344	A	ADD	658	-61.92	-2.42	0.01577
Z	Gga_rs16776264	31383022	G	ADD	659	-69.24	-2.42	0.01577
5	Gga_rs16488653	36205447	A	ADD	659	65.91	2.42	0.01579
10	GGaluGA068542	10177552	A	ADD	659	66.45	2.42	0.01579
19	Gga_rs14122190	6883105	A	ADD	659	-63.77	-2.42	0.0158
Z	Gga_rs16115716	52772760	G	ADD	659	91.37	2.418	0.01586
23	Gga_rs14288850	1445589	A	ADD	659	267.9	2.418	0.0159
5	GGaluGA284771	41997732	A	ADD	658	-62.56	-2.417	0.01593
Z	Gga_rs14781580	69985400	G	ADD	659	63.2	2.416	0.01595
4	GGaluGA250328	26581208	A	ADD	659	115.3	2.416	0.01596
19	Gga_rs14116555	1603519	A	ADD	659	-68.38	-2.416	0.01596
2	Gga_rs14187232	58417538	A	ADD	659	-65.41	-2.416	0.01598
5	GGaluGA289822	55993138	G	ADD	659	-104.6	-2.414	0.01603
1	Gga_rs13583913	85855753	A	ADD	659	77.16	2.414	0.01604
24	GGaluGA190431	636931	G	ADD	659	72.63	2.414	0.01604
2	GGaluGA146252	47800475	A	ADD	629	141.3	2.414	0.01605
17	Gga_rs14702330	7629574	G	ADD	659	118.5	2.414	0.01605
5	Gga_rs15343329	5647461	A	ADD	658	91.83	2.414	0.01607
4	Gga_rs14493720	81580205	A	ADD	659	69.71	2.413	0.01609
10	Gga_rs14004029	8988063	A	ADD	659	66.64	2.413	0.01609
16	Gga_rs15788030	138076	A	ADD	659	100.6	2.412	0.01612
13	Gga_rs14988454	6898915	G	ADD	655	-87.29	-2.412	0.01613
2	GGaluGA141905	38076377	G	ADD	659	66.17	2.412	0.01614
8	Gga_rs10724743	5260233	G	ADD	659	81.59	2.412	0.01614
3	Gga_rs14384920	83368016	G	ADD	658	69.88	2.411	0.01618
26	GGaluGA197192	3492198	A	ADD	659	212.2	2.411	0.01618
5	Gga_rs16487762	34772650	G	ADD	659	-66.42	-2.411	0.01619
2	Gga_rs14203564	72218664	A	ADD	659	-70.22	-2.411	0.0162
3	Gga_rs14350073	47479703	A	ADD	659	-105	-2.41	0.01621
2	Gga_rs14151014	22536324	A	ADD	647	-66.64	-2.41	0.01624
5	Gga_rs14552540	57287712	A	ADD	659	-70.16	-2.409	0.01628
8	GGaluGA329300	21495609	A	ADD	658	66.2	2.408	0.01631
12	GGaluGA085976	11813583	G	ADD	659	163.9	2.407	0.01637
12	Gga_rs14972764	4211258	G	ADD	659	60.51	2.406	0.01638
2	GGaluGA154828	81944010	G	ADD	659	62.36	2.406	0.01639
20	Gga_rs14269318	1959809	C	ADD	659	-60.55	-2.406	0.01641
12	Gga_rs14982850	14548260	G	ADD	654	64.38	2.405	0.01644
9	Gga_rs14675048	15707029	G	ADD	659	-62.1	-2.405	0.01645
17	Gga_rs14102021	4376855	G	ADD	659	-61.63	-2.405	0.01645
24	Gga_rs14295479	3686081	G	ADD	659	-73.89	-2.405	0.01645
3	Gga_rs14379621	79044430	G	ADD	659	-68.69	-2.404	0.01648
6	Gga_rs14560222	3192869	A	ADD	659	-61.99	-2.404	0.01648
5	Gga_rs14548745	53965212	G	ADD	659	60.96	2.404	0.01649
17	Gga_rs15030711	6295599	G	ADD	659	63.87	2.404	0.0165
Z	GGaluGA353125	51479198	G	ADD	659	119.6	2.404	0.0165
3	Gga_rs13695622	83809670	A	ADD	659	65.58	2.403	0.01653
4	Gga_rs14429566	12190736	A	ADD	659	-63.62	-2.403	0.01653
5	GGaluGA284467	41526202	A	ADD	659	-75.62	-2.403	0.01653
2	Gga_rs15152031	129097872	A	ADD	659	89.7	2.403	0.01654
2	Gga_rs15087224	39683674	A	ADD	659	62.95	2.402	0.01657
3	Gga_rs15413220	86568122	A	ADD	659	141.8	2.402	0.0166
3	Gga_rs14388176	86578258	A	ADD	659	141.8	2.402	0.0166
3	Gga_rs16707369	86605831	A	ADD	659	141.8	2.402	0.0166
5	GGaluGA288065	52670283	G	ADD	659	66.29	2.402	0.0166
3	GGaluGA234540	96649591	A	ADD	659	-64.75	-2.401	0.01661
26	Gga_rs15236391	4446930	G	ADD	659	-65.9	-2.399	0.0167
10	Gga_rs14012936	20261272	A	ADD	659	-61.33	-2.399	0.01672
Z	Gga_rs16710822	30602835	G	ADD	659	-80.56	-2.399	0.01672
1	Gga_rs13935319	128994520	C	ADD	652	74.73	2.399	0.01673
8	GGaluGA332217	27728088	A	ADD	659	148.1	2.397	0.01679
12	GGaluGA083527	6692432	A	ADD	659	-65.97	-2.397	0.0168
0	GGaluGA001692	0	G	ADD	653	64.72	2.397	0.01681
0	GGaluGA001600	0	G	ADD	658	-65.15	-2.397	0.01682
1	GGaluGA011625	35685875	G	ADD	659	61.31	2.397	0.01682
4	Gga_rs15634423	85973459	A	ADD	651	69.37	2.397	0.01683
1	GGaluGA026214	80065703	A	ADD	659	-67.32	-2.396	0.01687
11	Gga_rs14964158	11348635	A	ADD	659	86.55	2.395	0.0169
12	Gga_rs14042969	13173219	A	ADD	659	163.2	2.395	0.0169
3	GGaluGA239872	111581089	G	ADD	659	77.06	2.395	0.01692
2	GGaluGA137169	22383846	A	ADD	659	62.05	2.393	0.017
1	Gga_rs13969402	171750736	A	ADD	659	64.01	2.393	0.01701
12	Gga_rs14030833	1094164	G	ADD	659	-65.39	-2.393	0.01701
2	GGaluGA144884	44593195	A	ADD	659	64.91	2.392	0.01702
4	Gga_rs14493884	81846758	A	ADD	659	-76.18	-2.392	0.01702
9	Gga_rs14677255	18040278	G	ADD	659	-68.93	-2.392	0.01702
1	Gga_rs14912587	170271220	A	ADD	659	-62.41	-2.392	0.01703
Z	Gga_rs14507013	4084465	G	ADD	659	-61.7	-2.392	0.01704
Z	GGaluGA346648	4278206	G	ADD	659	-61.7	-2.392	0.01704
Z	Gga_rs16109318	34538821	C	ADD	659	64.68	2.391	0.01708
7	GGaluGA311987	12586231	A	ADD	659	96.79	2.391	0.0171
28	GGaluGA201991	2181126	G	ADD	659	59.01	2.39	0.01711
12	GGaluGA088135	16697236	A	ADD	659	70.51	2.39	0.01713
11	Gga_rs16060201	16867368	A	ADD	659	88.38	2.389	0.01716
15	Gga_rs14095588	11333764	A	ADD	659	86.63	2.389	0.01718
26	Gga_rs16203845	4003918	G	ADD	659	-64.09	-2.389	0.01719
1	Gga_rs15413446	127092771	A	ADD	659	68.63	2.389	0.0172
2	GGaluGA133985	13394172	G	ADD	659	-116.3	-2.388	0.01721
12	GGaluGA087928	16108893	C	ADD	659	66.76	2.388	0.01722
5	Gga_rs16473444	18784921	G	ADD	659	65.42	2.388	0.01723
7	Gga_rs15844013	12951445	G	ADD	659	66.5	2.388	0.01723
23	Gga_rs14290030	3463515	A	ADD	659	-65.46	-2.388	0.01724
15	Gga_rs14095572	11320153	A	ADD	659	86.65	2.387	0.01726
3	Gga_rs13692299	74229327	A	ADD	659	67.51	2.386	0.0173
26	Gga_rs15231080	2360485	A	ADD	659	-74.77	-2.386	0.01731
E22	Gga_rs16687564	622117	G	ADD	658	-62.97	-2.385	0.01737
2	Gga_rs14251282	134826389	A	ADD	659	102.8	2.385	0.01738
14	GGaluGA105770	15317615	G	ADD	659	-63.31	-2.385	0.01738
2	GGaluGA146164	47511337	G	ADD	659	60.33	2.384	0.01739
1	GGaluGA062755	196589856	G	ADD	659	85.55	2.383	0.01743
3	GGaluGA231261	84143805	A	ADD	659	-83.11	-2.384	0.01743
2	GGaluGA167562	130824487	A	ADD	659	69.17	2.383	0.01747
13	GGaluGA093345	7811116	A	ADD	659	89.35	2.382	0.01748
28	Gga_rs16212348	3734706	A	ADD	659	90.49	2.382	0.01748
20	Gga_rs14280180	12016410	G	ADD	659	63.97	2.382	0.01749
13	Gga_rs14051181	7210267	A	ADD	658	88.58	2.381	0.01753
4	GGaluGA267023	82146031	G	ADD	659	-76.62	-2.381	0.01754
27	Gga_rs14700836	3079054	A	ADD	658	-62.79	-2.381	0.01754
7	Gga_rs13599801	33379076	G	ADD	659	60.96	2.381	0.01755
9	GGaluGA337965	9855785	A	ADD	657	-70.98	-2.381	0.01755
5	Gga_rs16487982	35390410	A	ADD	659	-70.74	-2.381	0.01757
26	GGaluGA196968	3192081	G	ADD	659	66.55	2.38	0.01759
10	Gga_rs15587022	17100195	A	ADD	659	-64.29	-2.38	0.0176
20	Gga_rs16176117	13372112	A	ADD	659	-66.68	-2.38	0.0176
8	GGaluGA322596	2943187	G	ADD	658	-60.14	-2.379	0.01762
3	GGaluGA229779	79592483	C	ADD	658	-59.82	-2.378	0.01767
1	GGaluGA012939	38725371	G	ADD	658	-77.75	-2.378	0.01768
1	GGaluGA053697	170785697	G	ADD	659	-67.41	-2.378	0.01768
3	Gga_rs15408603	84160302	A	ADD	659	83.76	2.378	0.01769
5	Gga_rs14545605	51195569	A	ADD	659	-66.04	-2.378	0.01769
5	GGaluGA277008	17444416	G	ADD	659	-62.83	-2.377	0.01772
1	Gga_rs13627103	142517512	G	ADD	659	93.88	2.377	0.01773
3	Gga_rs14387420	85567043	G	ADD	659	67.28	2.376	0.0178
1	Gga_rs14831709	61338495	G	ADD	659	-61.15	-2.375	0.01783
2	GGaluGA171736	145652935	A	ADD	659	60.87	2.374	0.0179
2	Gga_rs16038467	76053295	G	ADD	659	-68.47	-2.373	0.01792
2	Gga_rs14150254	21860197	A	ADD	659	62.58	2.373	0.01793
28	Gga_rs13545894	1502307	G	ADD	659	80.25	2.373	0.01794
5	GGaluGA280145	27536232	A	ADD	659	68.67	2.373	0.01795
9	GGaluGA335262	4730787	A	ADD	659	98.52	2.372	0.01798
2	Gga_rs14204708	75184460	A	ADD	659	-62.01	-2.371	0.01801
1	Gga_rs15264887	52971825	A	ADD	653	78.96	2.371	0.01803
17	Gga_rs15796794	6441113	C	ADD	658	61.13	2.371	0.01803
5	Gga_rs14543057	48718742	A	ADD	659	61.65	2.371	0.01805
8	GGaluGA332102	27491918	G	ADD	659	82.1	2.37	0.01806
18	Gga_rs10724095	4233354	A	ADD	659	-75.51	-2.37	0.01807
4	Gga_rs14471547	55150234	A	ADD	659	-59.08	-2.369	0.0181
5	Gga_rs10724169	58938749	A	ADD	659	79.27	2.369	0.0181
6	GGaluGA298654	14285024	A	ADD	659	64	2.369	0.01812
1	Gga_rs13900885	92147556	A	ADD	659	59.51	2.369	0.01813
2	GGaluGA150743	65019880	G	ADD	659	62.66	2.369	0.01814
1	GGaluGA055958	176856009	G	ADD	659	66.51	2.368	0.01815
7	Gga_rs16585853	13973139	G	ADD	659	99.63	2.369	0.01815
2	GGaluGA134096	13850770	A	ADD	659	-63.4	-2.368	0.01816
17	Gga_rs15797004	6275520	C	ADD	659	60.89	2.368	0.01816
20	GGaluGA174884	950464	G	ADD	659	195.2	2.368	0.01817
20	GGaluGA174900	965759	A	ADD	659	195.2	2.368	0.01817
6	Gga_rs14582436	22796241	A	ADD	659	135.6	2.368	0.01819
9	GGaluGA341498	17145065	A	ADD	659	78.69	2.367	0.01824
Z	Gga_rs14507094	3919455	A	ADD	659	-61.24	-2.367	0.01824
2	GGaluGA146398	48204484	A	ADD	659	66.97	2.367	0.01825
5	GGaluGA285902	46296829	A	ADD	659	64.53	2.366	0.01827
5	GGaluGA282372	34949516	A	ADD	658	60.98	2.366	0.01828
5	Gga_rs16480623	28040199	G	ADD	659	-58.88	-2.365	0.01832
3	Gga_rs15016839	13523800	G	ADD	659	61.75	2.365	0.01833
1	Gga_rs13989579	189655214	A	ADD	659	61.72	2.364	0.01835
3	Gga_rs14368055	65933465	G	ADD	659	63.97	2.364	0.01835
7	Gga_rs14629851	36214345	A	ADD	659	-69.07	-2.364	0.01836
19	Gga_rs15842314	3423644	A	ADD	659	-101.8	-2.364	0.01837
12	Gga_rs14030816	1070412	C	ADD	659	62.36	2.364	0.01838
6	GGaluGA294947	5727673	A	ADD	659	-88.85	-2.363	0.01841
4	GGaluGA267609	83915789	G	ADD	659	-67.65	-2.363	0.01844
12	Gga_rs14040767	10981788	G	ADD	659	69.68	2.362	0.01844
17	Gga_rs14101135	5661636	G	ADD	659	-68.07	-2.363	0.01844
2	GGaluGA136541	20465027	A	ADD	659	91.28	2.362	0.01846
13	Gga_rs15001109	10259560	G	ADD	659	80.68	2.361	0.01852
Z	Gga_rs14067770	1733849	G	ADD	659	73.45	2.361	0.01852
2	Gga_rs13539977	17536068	A	ADD	658	61.59	2.361	0.01853
10	GGaluGA071419	17030258	A	ADD	659	61.65	2.36	0.01854
7	Gga_rs14606263	11744728	A	ADD	659	59.34	2.36	0.01857
20	GGaluGA175313	1681067	A	ADD	658	-78.16	-2.36	0.01859
20	GGaluGA177624	5276449	A	ADD	659	-62.73	-2.36	0.01859
4	Gga_rs16450089	89742740	G	ADD	659	82.4	2.358	0.01868
5	Gga_rs14540985	46914936	G	ADD	647	62.76	2.358	0.01869
2	Gga_rs14203518	72091907	G	ADD	659	62.19	2.357	0.01871
9	Gga_rs15980157	20141267	A	ADD	659	-112.5	-2.357	0.01871
2	GGaluGA150928	65564119	C	ADD	659	123.5	2.357	0.01872
21	Gga_rs15182391	2862303	A	ADD	658	64.05	2.357	0.01873
10	Gga_rs15572594	8153068	A	ADD	659	-62.88	-2.356	0.01875
25	Gga_rs15997527	1174731	A	ADD	659	63.97	2.356	0.01876
13	Gga_rs14987675	8442249	C	ADD	656	-87.44	-2.356	0.01877
1	GGaluGA011722	35920556	A	ADD	659	62.65	2.355	0.0188
6	Gga_rs14575906	15720939	G	ADD	659	61.16	2.355	0.01882
7	GGaluGA319553	32625491	A	ADD	658	61.13	2.355	0.01882
1	Gga_rs13959116	162742792	A	ADD	657	-68.41	-2.355	0.01884
19	Gga_rs15836364	1315098	A	ADD	652	60.13	2.355	0.01884
20	Gga_rs16159517	1589597	A	ADD	659	-75.18	-2.354	0.01886
2	Gga_rs16748898	77108252	A	ADD	650	86.6	2.354	0.01887
13	Gga_rs14051987	6692452	G	ADD	659	-75.7	-2.353	0.01891
Z	GGaluGA352281	45645747	G	ADD	659	-68.63	-2.353	0.01891
8	GGaluGA332711	28870155	G	ADD	659	-65.51	-2.353	0.01892
2	GGaluGA152773	69580100	G	ADD	658	111.6	2.353	0.01893
9	Gga_rs14675295	15998148	A	ADD	659	-63.03	-2.352	0.01895
20	Gga_rs15171101	3289933	G	ADD	659	-80.28	-2.352	0.01895
3	Gga_rs14310732	4504751	G	ADD	659	-60.42	-2.352	0.01896
4	GGaluGA247697	15759848	A	ADD	659	175.2	2.352	0.01896
20	Gga_rs15174782	7246299	A	ADD	659	94.63	2.35	0.01905
5	Gga_rs14555604	59933225	G	ADD	632	-65.83	-2.35	0.01906
5	Gga_rs14530460	33250324	A	ADD	659	-67.11	-2.35	0.01907
2	Gga_rs14176995	46470194	C	ADD	659	94.72	2.35	0.01908
12	GGaluGA080650	489087	A	ADD	658	72.3	2.35	0.01909
2	Gga_rs16035291	71279715	G	ADD	659	-68.12	-2.349	0.0191
2	Gga_rs15063222	11423744	G	ADD	657	-73.94	-2.349	0.01911
28	Gga_rs15246217	992268	A	ADD	658	78.72	2.349	0.01911
0	GGaluGA000080	0	G	ADD	659	87.3	2.349	0.01913
1	Gga_rs13771160	115646241	G	ADD	659	64.99	2.349	0.01914
1	GGaluGA026740	81566771	A	ADD	659	59.46	2.348	0.01915
1	GGaluGA030682	90911995	A	ADD	659	-77.32	-2.348	0.01917
6	Gga_rs13758392	21524683	G	ADD	659	87.32	2.348	0.01918
8	GGaluGA325171	7535606	A	ADD	659	68.37	2.347	0.0192
10	Gga_rs14011713	18605052	A	ADD	659	-69.81	-2.347	0.0192
4	Gga_rs14486706	70058562	G	ADD	659	-62.68	-2.346	0.01925
27	Gga_rs13620478	2648736	A	ADD	658	-58.84	-2.346	0.01926
2	GGaluGA154128	78188461	G	ADD	659	69.88	2.346	0.01927
1	Gga_rs13858506	45915582	A	ADD	659	-74.98	-2.346	0.01928
12	Gga_rs16077774	15661439	A	ADD	659	-66	-2.345	0.01931
13	Gga_rs15688454	3577165	A	ADD	658	-71.27	-2.345	0.01932
1	GGaluGA004799	10414751	A	ADD	659	-70	-2.344	0.01936
1	Gga_rs13621820	4758257	G	ADD	659	58.69	2.344	0.01938
0	GGaluGA001500	0	A	ADD	659	85.89	2.344	0.01939
1	Gga_rs13837416	24329775	G	ADD	659	85.4	2.344	0.01939
Z	Gga_rs16683846	72740825	A	ADD	659	-102.4	-2.344	0.01939
1	Gga_rs15527452	184961510	A	ADD	658	78.08	2.343	0.01942
5	Gga_rs14534508	40185414	A	ADD	659	-58.66	-2.343	0.01945
0	GGaluGA000809	0	G	ADD	659	77.35	2.342	0.01946
12	GGaluGA086431	12865473	A	ADD	659	70.54	2.342	0.01947
9	Gga_rs13764758	9627680	G	ADD	659	-78.17	-2.342	0.0195
4	GGaluGA262292	63369296	G	ADD	659	143.5	2.341	0.01951
2	Gga_rs14247098	129152679	A	ADD	659	109.2	2.341	0.01952
13	Gga_rs14054126	4684583	A	ADD	659	-70.2	-2.341	0.01955
1	Gga_rs15470511	165465777	A	ADD	658	-91.81	-2.34	0.01956
8	GGaluGA332878	29199309	A	ADD	658	68.62	2.34	0.01958
1	Gga_rs13943268	139118521	G	ADD	659	117.4	2.34	0.01959
4	GGaluGA264813	71377017	G	ADD	659	-59.46	-2.34	0.01959
5	GGaluGA284315	41226162	G	ADD	659	-70.96	-2.34	0.0196
5	GGaluGA290628	57588087	G	ADD	659	61.37	2.339	0.01962
2	Gga_rs15117123	76138288	A	ADD	659	-61.3	-2.339	0.01964
1	GGaluGA052532	165654993	A	ADD	659	-91.65	-2.339	0.01966
3	Gga_rs14316836	7925459	G	ADD	659	-65.95	-2.339	0.01966
5	Gga_rs15679865	24520526	A	ADD	659	122.4	2.338	0.01966
5	Gga_rs13754913	24559421	G	ADD	659	122.4	2.338	0.01966
5	Gga_rs16476187	24583138	G	ADD	659	122.4	2.338	0.01966
5	Gga_rs15679927	24651053	A	ADD	659	122.4	2.338	0.01966
28	Gga_rs16209378	512206	A	ADD	659	-58.93	-2.338	0.0197
2	Gga_rs13542399	23364380	G	ADD	659	71.68	2.337	0.01972
6	GGaluGA296769	9467695	A	ADD	659	-59.66	-2.337	0.01972
11	Gga_rs14020029	5585785	G	ADD	659	64.47	2.337	0.01972
Z	Gga_rs15997974	59586764	G	ADD	659	68.99	2.337	0.01973
0	GGaluGA001137	0	G	ADD	659	-94.84	-2.337	0.01975
2	Gga_rs13601892	73592513	A	ADD	659	-68.02	-2.337	0.01976
2	GGaluGA142392	39433350	A	ADD	659	62.18	2.336	0.01979
3	GGaluGA213296	27984290	A	ADD	659	62.05	2.336	0.01979
12	Gga_rs14980972	12652740	G	ADD	659	104.3	2.336	0.0198
21	Gga_rs15184103	5222287	A	ADD	659	-98.86	-2.336	0.01981
9	GGaluGA342192	19721990	A	ADD	659	-62.3	-2.335	0.01982
5	GGaluGA277609	19003218	G	ADD	659	63.65	2.335	0.01985
2	Gga_rs15902758	16166122	A	ADD	659	-59.15	-2.334	0.01992
12	Gga_rs14981126	12791519	C	ADD	659	154.8	2.333	0.01995
9	GGaluGA341708	17665783	G	ADD	658	66.12	2.333	0.01996
2	Gga_rs14207528	80187969	A	ADD	659	59.77	2.333	0.01997
4	Gga_rs14493809	81660416	A	ADD	659	61.03	2.332	0.01998
7	Gga_rs14622848	30074575	G	ADD	659	-60.69	-2.332	0.01999
9	Gga_rs14675090	15753461	A	ADD	659	-66.33	-2.332	0.02001
Z	Gga_rs14779926	67642442	A	ADD	659	-59.58	-2.332	0.02001
Z	Gga_rs16777317	67819946	C	ADD	659	-59.58	-2.332	0.02001
3	GGaluGA221832	52464929	C	ADD	659	59.2	2.331	0.02005
0	GGaluGA001185	0	A	ADD	659	110	2.331	0.02006
14	Gga_rs16014806	15165878	G	ADD	658	-60.95	-2.331	0.02006
1	Gga_rs13932629	125205908	A	ADD	649	85.47	2.331	0.02007
7	Gga_rs16579843	6464756	A	ADD	659	89.75	2.331	0.02008
7	Gga_rs14604790	9627960	C	ADD	659	89.75	2.331	0.02008
2	Gga_rs13602234	77115306	A	ADD	659	83.85	2.33	0.0201
5	Gga_rs16487548	34527406	A	ADD	659	-61.23	-2.33	0.0201
2	Gga_rs14245408	127250317	C	ADD	659	-67.84	-2.329	0.02017
17	Gga_rs14714746	3732678	G	ADD	659	60.93	2.329	0.02017
2	GGaluGA130638	3631683	A	ADD	659	-85.92	-2.328	0.0202
1	Gga_rs15190951	5057561	A	ADD	659	-101.5	-2.328	0.02023
18	Gga_rs14695362	9196320	A	ADD	657	-65.19	-2.328	0.02023
5	Gga_rs13755687	26838104	G	ADD	659	-60.11	-2.328	0.02024
13	Gga_rs14053198	5557512	A	ADD	659	61.32	2.327	0.02028
2	Gga_rs14209913	83048743	G	ADD	659	63.55	2.326	0.02031
4	Gga_rs14429796	12349173	A	ADD	659	83.45	2.326	0.02033
1	Gga_rs13826456	6148758	A	ADD	659	62.33	2.326	0.02034
6	GGaluGA299340	17276818	G	ADD	647	-113.4	-2.326	0.02034
24	GGaluGA190466	698015	G	ADD	659	159.9	2.325	0.02036
1	Gga_rs13860553	47695905	A	ADD	659	58.57	2.325	0.02038
11	Gga_rs10723288	1698401	G	ADD	659	60.59	2.324	0.02044
9	Gga_rs14670210	4585914	A	ADD	659	-57.94	-2.324	0.02045
Z	Gga_rs14778323	31296039	A	ADD	659	64.9	2.324	0.02045
2	Gga_rs13671413	42528487	A	ADD	659	81.08	2.322	0.02052
7	GGaluGA318162	29318621	C	ADD	659	-57.71	-2.322	0.02056
20	Gga_rs16175556	12750538	C	ADD	659	-58.8	-2.322	0.02056
24	Gga_rs14296481	4693684	A	ADD	659	-78.42	-2.321	0.02057
2	GGaluGA168504	133900729	A	ADD	659	63.63	2.321	0.02058
13	Gga_rs13726382	7932426	G	ADD	650	60.18	2.32	0.02067
1	Gga_rs16021778	6193445	C	ADD	658	-69.31	-2.319	0.02068
20	Gga_rs14279824	11737738	A	ADD	659	114.2	2.319	0.02069
4	Gga_rs14443743	30583971	G	ADD	659	-63.93	-2.319	0.02071
2	Gga_rs16029193	68321793	G	ADD	659	76.22	2.319	0.02072
2	Gga_rs14199781	68397146	A	ADD	659	76.22	2.319	0.02072
20	Gga_rs14269857	2374031	A	ADD	659	63.07	2.318	0.02073
1	Gga_rs15302152	69217611	G	ADD	659	-61.74	-2.318	0.02074
5	Gga_rs16489646	36744861	G	ADD	659	-76.8	-2.318	0.02075
12	Gga_rs14046108	16954123	G	ADD	659	72.87	2.318	0.02077
12	Gga_rs15641421	6289518	A	ADD	654	61.51	2.317	0.02079
26	GGaluGA197178	3466838	A	ADD	659	140.7	2.317	0.02079
1	Gga_rs13982227	182573644	G	ADD	659	75.25	2.317	0.02083
3	Gga_rs14349468	46969010	A	ADD	659	-61.8	-2.316	0.02086
7	Gga_rs14606201	11640594	A	ADD	659	-61.81	-2.316	0.02087
1	Gga_rs13932964	125455955	A	ADD	659	150.9	2.316	0.02088
1	Gga_rs15409314	125465131	G	ADD	659	150.9	2.316	0.02088
20	Gga_rs16165407	5217502	A	ADD	659	-64.52	-2.316	0.02088
2	Gga_rs14191434	61589086	G	ADD	659	58.07	2.316	0.02089
12	Gga_rs14046294	17100190	A	ADD	659	74.36	2.315	0.0209
7	GGaluGA315467	23613937	A	ADD	659	-61.25	-2.315	0.02092
2	GGaluGA142157	38806246	G	ADD	659	63.34	2.314	0.02095
1	Gga_rs14803481	29429475	A	ADD	658	-74.27	-2.314	0.02096
6	GGaluGA296262	8408496	G	ADD	659	179.2	2.312	0.02108
1	Gga_rs15313009	73356229	A	ADD	659	79.71	2.311	0.02113
13	Gga_rs14054726	4264780	G	ADD	659	58.13	2.311	0.02113
5	Gga_rs14555605	59933271	G	ADD	659	-63.61	-2.311	0.02114
1	Gga_rs13858604	46078309	A	ADD	658	59.43	2.31	0.02117
13	Gga_rs15688129	3672626	A	ADD	659	-72.19	-2.311	0.02117
2	Gga_rs15901031	15546593	A	ADD	659	61.43	2.31	0.02121
9	Gga_rs13767446	4112379	C	ADD	659	62.21	2.31	0.02121
13	Gga_rs14056311	2746894	A	ADD	659	-59.73	-2.31	0.02122
26	Gga_rs14300913	4327561	A	ADD	659	-62.35	-2.308	0.02131
4	GGaluGA254851	40397218	A	ADD	659	58.26	2.308	0.02133
2	Gga_rs14144308	16477416	G	ADD	659	80.27	2.307	0.02134
3	Gga_rs14312418	11279716	A	ADD	659	-69.11	-2.307	0.02134
20	GGaluGA177068	4448472	G	ADD	659	-69.29	-2.306	0.02141
0	GGaluGA001136	0	A	ADD	659	-89.35	-2.306	0.02142
4	Gga_rs14427654	10484124	G	ADD	659	59.73	2.306	0.02142
4	Gga_rs16421687	61898451	A	ADD	659	131.9	2.306	0.02143
3	Gga_rs16335319	105449520	A	ADD	659	110.9	2.306	0.02144
3	Gga_rs16335350	105470402	G	ADD	659	110.9	2.306	0.02144
24	GGaluGA192377	3746781	G	ADD	659	-61.9	-2.305	0.02145
12	GGaluGA082781	5101576	G	ADD	659	-60.17	-2.305	0.02146
Z	Gga_rs14781191	69604414	A	ADD	658	-65.48	-2.305	0.02149
0	GGaluGA000550	0	A	ADD	657	-60.45	-2.305	0.0215
1	Gga_rs13859010	46549973	A	ADD	659	92.13	2.304	0.02153
1	GGaluGA058704	183118494	A	ADD	659	88.37	2.304	0.02153
1	Gga_rs14866350	106079687	G	ADD	659	60.12	2.304	0.02155
22	Gga_rs16688670	1368944	A	ADD	659	58.58	2.304	0.02155
20	Gga_rs14272546	5001954	G	ADD	659	62.96	2.303	0.02157
1	GGaluGA015248	47340395	C	ADD	656	-59.43	-2.303	0.02159
7	Gga_rs13743197	13249487	A	ADD	659	58.39	2.303	0.02161
3	Gga_rs10723827	33380295	G	ADD	659	59.61	2.303	0.02162
5	GGaluGA276774	16953766	A	ADD	658	-59.08	-2.302	0.02163
2	GGaluGA153756	76140324	G	ADD	659	60.75	2.302	0.02167
3	Gga_rs15465816	113374151	A	ADD	658	-113	-2.302	0.02167
21	Gga_rs16183273	6652549	G	ADD	659	59.88	2.302	0.02167
2	GGaluGA171563	145046012	A	ADD	659	114.9	2.301	0.02169
10	GGaluGA068113	8389465	G	ADD	659	-61.36	-2.301	0.02171
3	GGaluGA225013	62930486	A	ADD	659	69.4	2.301	0.02172
13	Gga_rs14054309	4546113	G	ADD	659	-89.18	-2.301	0.02172
2	Gga_rs15987111	48925428	A	ADD	659	65.23	2.301	0.02173
1	Gga_rs15516467	180872381	A	ADD	659	64.3	2.299	0.02181
10	GGaluGA068728	10939709	A	ADD	659	-92.52	-2.299	0.02182
Z	Gga_rs14787293	39309879	G	ADD	659	-60.49	-2.299	0.02183
1	GGaluGA041111	124109864	A	ADD	659	70.35	2.299	0.02184
20	GGaluGA179841	9478850	A	ADD	659	68.73	2.299	0.02184
26	GGaluGA196579	2675037	G	ADD	659	67.69	2.299	0.02184
17	Gga_rs14102056	4292839	A	ADD	659	62.26	2.298	0.02185
20	Gga_rs16176295	13714288	A	ADD	659	-62.91	-2.298	0.02185
20	Gga_rs16176311	13770355	A	ADD	659	-62.91	-2.298	0.02185
20	Gga_rs16176322	13789845	A	ADD	659	-62.91	-2.298	0.02185
20	Gga_rs16176327	13811172	A	ADD	659	-62.91	-2.298	0.02185
20	Gga_rs16176338	13889075	G	ADD	659	-62.91	-2.298	0.02185
6	Gga_rs16564020	31693177	G	ADD	659	89.76	2.298	0.02186
5	GGaluGA291458	59263087	G	ADD	659	-68.17	-2.298	0.02188
1	Gga_rs14913543	170967785	A	ADD	659	-64.46	-2.298	0.02189
20	Gga_rs13795037	12882139	A	ADD	659	57.63	2.298	0.02189
6	Gga_rs16551732	21399786	A	ADD	659	85.39	2.297	0.02193
2	Gga_rs15165108	146412438	A	ADD	658	59.06	2.297	0.02194
4	GGaluGA254796	40308281	A	ADD	659	-62.01	-2.297	0.02195
12	Gga_rs14969814	940950	G	ADD	650	-63.08	-2.297	0.02196
21	GGaluGA184303	4213840	A	ADD	659	-64.62	-2.296	0.02198
26	Gga_rs14299348	2766822	A	ADD	628	-62.46	-2.296	0.02198
Z	GGaluGA348948	19186417	G	ADD	659	60.64	2.296	0.022
Z	Gga_rs16098245	1266946	C	ADD	659	65.34	2.295	0.02203
2	Gga_rs15972341	44289087	C	ADD	659	-67.36	-2.295	0.02204
12	Gga_rs14044303	14509324	G	ADD	659	-103.9	-2.295	0.02205
21	GGaluGA184862	5368839	A	ADD	659	-76.23	-2.294	0.02209
1	Gga_rs13648952	92483649	A	ADD	659	-58.34	-2.294	0.0221
4	Gga_rs14487406	70644714	A	ADD	659	67.34	2.294	0.02211
3	Gga_rs14412467	110943535	G	ADD	659	60.74	2.294	0.02213
3	Gga_rs13692408	74455248	A	ADD	644	72.1	2.293	0.02218
2	Gga_rs14145743	17867219	G	ADD	659	80.47	2.293	0.02219
2	Gga_rs14145752	17871138	A	ADD	659	80.47	2.293	0.02219
1	GGaluGA011782	36076523	A	ADD	659	62.66	2.292	0.0222
6	GGaluGA301734	23921266	C	ADD	659	62.36	2.292	0.02222
2	GGaluGA135523	17458080	A	ADD	659	61.64	2.292	0.02223
7	Gga_rs14612679	20149143	G	ADD	659	-63.01	-2.291	0.02227
Z	Gga_rs14749711	57075214	G	ADD	659	64.69	2.291	0.02227
5	GGaluGA291210	58822911	A	ADD	659	62.93	2.291	0.02228
21	Gga_rs10730761	6922281	A	ADD	658	90.36	2.291	0.02228
12	Gga_rs14034534	5092435	A	ADD	658	-59.51	-2.291	0.02229
12	Gga_rs15669416	18158794	A	ADD	651	-60.85	-2.291	0.0223
1	Gga_rs15548074	194298356	A	ADD	659	63.51	2.29	0.02233
3	Gga_rs15375336	68169923	G	ADD	659	-58.59	-2.29	0.02234
1	Gga_rs13863502	50526061	A	ADD	659	59.19	2.29	0.02236
13	Gga_rs14050875	7469379	A	ADD	659	-73.86	-2.29	0.02236
2	Gga_rs14205031	76168559	G	ADD	658	60.55	2.289	0.0224
1	Gga_rs13833799	11429337	A	ADD	653	-68.35	-2.289	0.02242
2	Gga_rs13672191	43877644	A	ADD	658	73.75	2.289	0.02242
7	Gga_rs14621926	29351784	G	ADD	659	86.78	2.289	0.02242
Z	GGaluGA354214	57162807	C	ADD	659	63.85	2.288	0.02243
5	Gga_rs15677392	21923668	G	ADD	659	-59.77	-2.287	0.02249
5	GGaluGA278250	22063274	A	ADD	659	-59.77	-2.287	0.02249
20	Gga_rs16158480	940356	A	ADD	659	183.5	2.287	0.02249
5	Gga_rs16520481	59811459	G	ADD	659	58.4	2.287	0.02251
10	Gga_rs15575013	11159660	A	ADD	659	-89.06	-2.287	0.02252
2	Gga_rs14192523	62512411	A	ADD	659	-57.85	-2.286	0.02257
3	GGaluGA232378	89030758	A	ADD	659	-70.66	-2.286	0.02257
15	GGaluGA110603	10335833	G	ADD	659	-58.55	-2.286	0.02257
1	Gga_rs14790603	7367279	G	ADD	659	-60.43	-2.286	0.02258
12	Gga_rs14983850	16216038	G	ADD	659	-58.62	-2.286	0.02259
13	Gga_rs14702970	9038103	A	ADD	659	68.83	2.286	0.02259
1	Gga_rs13858864	46427732	A	ADD	659	-59.14	-2.285	0.02261
Z	Gga_rs13798619	55724377	A	ADD	659	64.17	2.285	0.02261
4	Gga_rs16398365	45190584	G	ADD	659	-65.83	-2.285	0.02262
3	Gga_rs14388963	88396224	A	ADD	659	-77.4	-2.285	0.02265
4	Gga_rs14419187	2090395	A	ADD	659	58.57	2.285	0.02265
5	Gga_rs15745280	60054498	A	ADD	659	56.92	2.284	0.02268
5	Gga_rs15742704	58857097	A	ADD	654	-60.26	-2.284	0.02271
4	Gga_rs16742890	71549262	G	ADD	659	-61.46	-2.283	0.02273
5	Gga_rs16503490	48083653	G	ADD	659	65.84	2.283	0.02273
10	GGaluGA070440	14931972	G	ADD	659	62.71	2.283	0.02274
15	Gga_rs15025007	10523871	A	ADD	659	110.3	2.283	0.02274
20	Gga_rs14280666	12858405	A	ADD	659	56.77	2.283	0.02275
2	Gga_rs14254682	140777071	G	ADD	659	-59.9	-2.283	0.02276
6	Gga_rs13754445	36734921	A	ADD	659	61.52	2.283	0.02276
5	Gga_rs16508141	51864081	G	ADD	659	-70.64	-2.283	0.02277
1	GGaluGA006131	15279655	A	ADD	659	160	2.282	0.02278
19	GGaluGA127379	6062670	G	ADD	659	61.75	2.283	0.02278
12	Gga_rs14972627	3812020	G	ADD	659	-56.1	-2.282	0.02279
5	Gga_rs14537845	43597009	G	ADD	657	-69.52	-2.282	0.02282
5	GGaluGA287330	50431536	G	ADD	659	-63.7	-2.281	0.02286
5	GGaluGA278079	21161249	A	ADD	659	71.53	2.281	0.02287
5	Gga_rs10723201	18284359	A	ADD	659	139.3	2.28	0.0229
1	GGaluGA004517	8358165	C	ADD	659	-59.24	-2.28	0.02294
3	Gga_rs16300540	76047202	A	ADD	659	-62.53	-2.28	0.02294
12	GGaluGA087339	14667283	A	ADD	659	-59.89	-2.279	0.02296
Z	Gga_rs15648809	3169983	A	ADD	659	-75.93	-2.277	0.02309
Z	Gga_rs15648807	3172646	A	ADD	659	-75.93	-2.277	0.02309
Z	Gga_rs16455403	3303293	A	ADD	659	-75.93	-2.277	0.02309
3	Gga_rs14312094	11543136	G	ADD	659	-71.49	-2.276	0.02317
12	Gga_rs14969586	785745	G	ADD	648	153.6	2.276	0.02318
12	Gga_rs15674057	19773533	A	ADD	659	56.96	2.276	0.02318
1	GGaluGA036530	110640982	G	ADD	659	-58.3	-2.276	0.0232
4	Gga_rs16422640	63047662	G	ADD	659	137.8	2.275	0.02321
4	GGaluGA262239	63177678	C	ADD	659	137.8	2.275	0.02321
21	Gga_rs14285038	5092608	G	ADD	659	-59.9	-2.275	0.02321
12	Gga_rs14049158	19707377	G	ADD	659	-92.57	-2.275	0.02322
2	Gga_rs14170703	42051464	G	ADD	643	68.55	2.274	0.02328
5	Gga_rs14545863	51427242	A	ADD	659	65.6	2.274	0.02329
28	Gga_rs14307249	2769401	G	ADD	655	61.57	2.274	0.02329
6	GGaluGA296201	8236078	G	ADD	659	-60.84	-2.274	0.02331
10	Gga_rs14005070	10752480	A	ADD	656	67.71	2.273	0.02332
9	GGaluGA337526	9040866	A	ADD	659	59.42	2.273	0.02335
3	Gga_rs15338388	46434597	G	ADD	659	61.01	2.272	0.02341
3	Gga_rs14390501	89744135	C	ADD	659	59.65	2.272	0.02341
10	Gga_rs14004477	9688108	G	ADD	659	56.67	2.272	0.02342
2	GGaluGA149811	62687400	C	ADD	659	166	2.272	0.02343
1	Gga_rs14803132	29040677	A	ADD	658	-74.06	-2.272	0.02344
13	Gga_rs14053479	5178663	A	ADD	659	-59.78	-2.271	0.02346
3	Gga_rs15756889	13413233	G	ADD	659	-74.12	-2.271	0.02348
3	Gga_rs14346239	44039218	G	ADD	659	60.14	2.271	0.02348
12	GGaluGA089688	19516442	A	ADD	659	86.77	2.271	0.0235
1	Gga_rs15272289	56374300	A	ADD	659	-76.54	-2.27	0.02352
3	GGaluGA211842	23299301	G	ADD	659	85.42	2.27	0.02353
1	Gga_rs13956354	153139905	A	ADD	659	-58.75	-2.27	0.02355
1	GGaluGA013469	40158695	G	ADD	659	-61.25	-2.27	0.02356
3	Gga_rs16300663	76323961	G	ADD	659	-62.33	-2.269	0.02357
1	Gga_rs13931990	124731930	A	ADD	659	66.32	2.269	0.02358
5	GGaluGA280207	27741778	A	ADD	659	57.57	2.269	0.02359
0	GGaluGA202878	0	A	ADD	659	62.52	2.269	0.02361
9	Gga_rs14676772	17436487	A	ADD	659	-59.25	-2.269	0.02361
26	Gga_rs13606132	2504216	G	ADD	659	-87.81	-2.269	0.02361
5	GGaluGA280446	28336324	A	ADD	659	-73.29	-2.268	0.02363
7	GGaluGA311581	11604138	A	ADD	659	73.38	2.268	0.02363
9	Gga_rs15948158	12109855	A	ADD	659	-64	-2.268	0.02363
2	GGaluGA137635	23472767	G	ADD	659	-59.16	-2.268	0.02364
3	GGaluGA214915	32180006	G	ADD	659	-59.19	-2.268	0.02364
2	GGaluGA135257	16661710	A	ADD	649	-102.3	-2.268	0.02365
5	Gga_rs14554789	59111346	A	ADD	658	-59.15	-2.268	0.02367
14	GGaluGA105534	14924988	G	ADD	658	-79.03	-2.267	0.02369
Z	Gga_rs14751398	55396821	C	ADD	659	64.42	2.267	0.02371
5	Gga_rs14528531	31444688	A	ADD	659	60.01	2.267	0.02373
1	Gga_rs15464626	155925705	A	ADD	659	58.92	2.267	0.02374
10	Gga_rs14946756	11357408	A	ADD	659	59.68	2.267	0.02374
19	GGaluGA127023	5549435	A	ADD	659	-93.03	-2.267	0.02374
12	Gga_rs14048341	18850275	C	ADD	659	-59.46	-2.266	0.02379
7	Gga_rs16064348	27163957	G	ADD	655	-62.96	-2.266	0.0238
24	Gga_rs16196837	3705029	A	ADD	636	-64.7	-2.266	0.0238
13	Gga_rs15700833	12335677	A	ADD	655	-88.67	-2.265	0.02382
14	GGaluGA102929	8607671	G	ADD	659	-73.19	-2.265	0.02385
3	Gga_rs15269145	8738480	G	ADD	659	-61.51	-2.265	0.02387
20	GGaluGA180605	10728799	A	ADD	659	95.76	2.264	0.02387
3	Gga_rs14386732	85008717	G	ADD	659	-71.19	-2.264	0.02388
18	Gga_rs15036680	1614263	A	ADD	659	-58.06	-2.264	0.02389
2	Gga_rs14233740	114134236	C	ADD	659	-86.05	-2.264	0.0239
4	GGaluGA267014	82122444	A	ADD	659	-79.24	-2.263	0.02393
14	GGaluGA099143	1711380	A	ADD	659	122.1	2.263	0.02394
11	Gga_rs14028856	20333798	A	ADD	659	76.77	2.263	0.02396
12	Gga_rs14969302	558934	A	ADD	659	-63.44	-2.263	0.02396
18	GGaluGA117814	549877	A	ADD	659	-90.21	-2.263	0.02396
5	Gga_rs14352766	4513802	A	ADD	659	76.91	2.262	0.02401
3	Gga_rs13783129	46434826	A	ADD	657	60.86	2.262	0.02402
1	GGaluGA004928	11246803	A	ADD	659	-77.94	-2.262	0.02403
1	Gga_rs13956350	153122297	A	ADD	655	-58.71	-2.262	0.02404
2	GGaluGA149283	61448177	A	ADD	659	68.32	2.261	0.02408
Z	Gga_rs14769145	51687431	A	ADD	659	86.27	2.26	0.02412
26	Gga_rs14298134	1551659	A	ADD	659	63.32	2.26	0.02413
8	GGaluGA327821	17447305	G	ADD	659	-60.39	-2.26	0.02414
11	Gga_rs14028496	19869472	A	ADD	659	77.65	2.26	0.02415
24	Gga_rs14295517	3713605	A	ADD	658	-63.49	-2.26	0.02415
8	Gga_rs14638770	7578235	A	ADD	659	-64.64	-2.26	0.02416
5	Gga_rs14537286	43099976	C	ADD	655	61.98	2.26	0.02417
Z	Gga_rs14768997	51539476	A	ADD	659	136.8	2.26	0.02418
18	Gga_rs15833027	8952247	G	ADD	659	57.41	2.259	0.02419
1	Gga_rs14856430	92027155	C	ADD	659	73.42	2.259	0.02421
4	Gga_rs14504406	91255785	G	ADD	657	115.2	2.259	0.02423
20	GGaluGA181287	12204276	A	ADD	659	59.31	2.258	0.02424
7	Gga_rs16602076	28441516	G	ADD	659	68.57	2.258	0.02425
4	GGaluGA251500	31324744	A	ADD	659	-77.71	-2.258	0.02426
1	Gga_rs13833880	11212449	G	ADD	659	-77.41	-2.258	0.02429
13	GGaluGA094034	9298084	A	ADD	659	-62.93	-2.257	0.02431
0	GGaluGA001698	0	G	ADD	659	119.1	2.257	0.02432
5	Gga_rs14516847	14215898	A	ADD	659	-58.43	-2.257	0.02432
11	GGaluGA076745	9567475	A	ADD	659	-132.6	-2.257	0.02433
2	GGaluGA171676	145445023	C	ADD	659	106.2	2.256	0.02438
5	Gga_rs16268486	4519104	A	ADD	659	71.49	2.256	0.02439
5	Gga_rs16487223	33734458	G	ADD	659	57.6	2.256	0.02439
26	Gga_rs14300891	4282479	A	ADD	659	-61.41	-2.256	0.02442
5	GGaluGA287167	49760121	A	ADD	659	59.52	2.256	0.02443
4	GGaluGA256124	45493407	A	ADD	659	-69.7	-2.255	0.02444
10	GGaluGA068757	11100615	A	ADD	659	-61.01	-2.255	0.02444
1	GGaluGA003675	4818686	A	ADD	659	-56	-2.255	0.02445
5	Gga_rs14542720	48433222	G	ADD	659	60.75	2.255	0.02445
1	Gga_rs13853420	39990066	A	ADD	659	84.04	2.255	0.02447
26	Gga_rs14301381	4951145	G	ADD	659	-79.95	-2.255	0.02447
5	Gga_rs14532022	37942427	G	ADD	659	62.91	2.255	0.02449
26	Gga_rs13606570	3718637	A	ADD	657	72.64	2.255	0.02449
2	Gga_rs14209807	82961999	G	ADD	659	-58.25	-2.254	0.02452
11	Gga_rs14967467	19478690	A	ADD	659	64.38	2.254	0.02454
1	Gga_rs14081388	1416825	G	ADD	659	-55.78	-2.254	0.02455
26	Gga_rs14301297	4795925	G	ADD	659	61.38	2.253	0.02457
12	GGaluGA086934	13923090	A	ADD	657	61.56	2.253	0.02458
2	Gga_rs15071327	20456663	A	ADD	658	66.61	2.253	0.02459
1	Gga_rs13854044	40407208	A	ADD	659	59.29	2.253	0.0246
1	Gga_rs13956376	153191804	A	ADD	642	-58.86	-2.253	0.0246
21	Gga_rs15184095	5214062	G	ADD	659	54.05	2.253	0.02462
4	Gga_rs14490818	77720846	G	ADD	634	64.05	2.252	0.02465
11	Gga_rs14957918	1299330	A	ADD	659	76.49	2.252	0.02466
2	GGaluGA162581	110512137	G	ADD	659	57.38	2.252	0.02467
2	Gga_rs16053502	87418975	A	ADD	659	-61.65	-2.251	0.02471
9	Gga_rs16006794	19411600	A	ADD	659	-65.6	-2.251	0.02471
3	Gga_rs15375979	68469083	A	ADD	659	-59.12	-2.25	0.02476
9	Gga_rs15985388	23184562	A	ADD	659	58.8	2.25	0.02476
3	GGaluGA215207	33068488	A	ADD	659	60.41	2.25	0.02478
28	Gga_rs16212375	3749691	A	ADD	659	-60.94	-2.25	0.02479
Z	Gga_rs14771885	63110556	C	ADD	638	115.7	2.25	0.0248
28	Gga_rs10731232	3807332	A	ADD	659	61.14	2.25	0.02481
1	GGaluGA019719	58963666	G	ADD	659	68.7	2.249	0.02482
2	GGaluGA142345	39314203	A	ADD	659	57.42	2.249	0.02485
2	Gga_rs16098711	110978517	A	ADD	658	-61.25	-2.249	0.02485
7	Gga_rs16584651	13064005	A	ADD	659	84.7	2.249	0.02485
5	Gga_rs13589715	49738147	A	ADD	659	-67.2	-2.249	0.02487
1	Gga_rs13900514	91843740	A	ADD	652	113	2.248	0.02494
1	GGaluGA025745	75230316	A	ADD	659	58.37	2.247	0.02497
12	Gga_rs16697951	15893240	A	ADD	659	87.65	2.247	0.02498
5	GGaluGA278982	25066055	A	ADD	658	88.5	2.247	0.02499
20	GGaluGA177597	5243471	A	ADD	659	123.2	2.246	0.02501
5	Gga_rs14524673	27302501	G	ADD	659	-66.57	-2.246	0.02502
6	GGaluGA296251	8376482	A	ADD	659	-68.15	-2.246	0.02502
18	Gga_rs14105707	542344	A	ADD	659	-63.92	-2.246	0.02503
20	GGaluGA181505	12864858	A	ADD	659	55.98	2.246	0.02503
6	Gga_rs16546418	16728427	A	ADD	659	-107.6	-2.246	0.02504
10	Gga_rs14001325	84893	C	ADD	659	63.77	2.245	0.02508
21	Gga_rs16719701	6918147	A	ADD	659	88.09	2.245	0.02509
26	GGaluGA197923	4505518	A	ADD	659	-58.45	-2.245	0.02509
4	Gga_rs14438084	23713426	C	ADD	659	123.9	2.245	0.02512
4	GGaluGA249499	23755205	A	ADD	659	123.9	2.245	0.02512
4	Gga_rs14438236	23875129	A	ADD	659	123.9	2.245	0.02512
4	Gga_rs14438245	23889709	C	ADD	659	123.9	2.245	0.02512
2	GGaluGA150725	64972880	A	ADD	659	-60.53	-2.244	0.02514
5	GGaluGA272819	4744348	G	ADD	659	-57.5	-2.244	0.02515
5	Gga_rs14536859	42439105	A	ADD	659	65.01	2.244	0.02517
1	Gga_rs14870935	110883549	A	ADD	659	-59.4	-2.244	0.02518
8	Gga_rs15917938	17047265	G	ADD	659	-57.63	-2.244	0.02518
1	GGaluGA059477	184992774	A	ADD	659	62.3	2.244	0.02519
1	Gga_rs15515508	180529355	G	ADD	659	-69.11	-2.242	0.02528
13	GGaluGA093336	7777317	A	ADD	659	-61.75	-2.242	0.02528
2	Gga_rs16051944	86480648	A	ADD	658	60.59	2.242	0.0253
2	GGaluGA171859	146136124	G	ADD	659	-60.46	-2.241	0.02534
1	Gga_rs13772111	80796418	A	ADD	659	-60.54	-2.241	0.02535
4	GGaluGA256079	45239937	C	ADD	659	-55.71	-2.241	0.02535
Z	GGaluGA346505	2593502	G	ADD	659	-57.1	-2.241	0.02535
7	Gga_rs14619850	27696579	G	ADD	659	57.97	2.24	0.02541
1	Gga_rs14912706	170345075	A	ADD	658	-64.6	-2.24	0.02543
2	Gga_rs14263836	145287972	A	ADD	659	-58.16	-2.24	0.02543
1	Gga_rs14920117	176919481	G	ADD	659	59.52	2.24	0.02544
1	GGaluGA034966	106143278	G	ADD	659	61.97	2.24	0.02545
2	Gga_rs14140741	13627589	A	ADD	659	60.14	2.239	0.02546
5	Gga_rs15718055	47742044	C	ADD	657	-62.92	-2.239	0.02547
11	GGaluGA074535	1714912	G	ADD	658	57.87	2.239	0.02549
27	Gga_rs16207480	938894	G	ADD	659	61.16	2.239	0.02551
27	Gga_rs14303424	948037	A	ADD	659	61.16	2.239	0.02551
2	Gga_rs14150216	21825837	A	ADD	659	58.84	2.238	0.02553
20	GGaluGA180878	11435087	G	ADD	659	118.3	2.238	0.02555
2	Gga_rs14188157	59208549	G	ADD	659	57.85	2.238	0.02556
2	Gga_rs15960842	40758331	G	ADD	659	90.49	2.237	0.0256
2	Gga_rs16698408	318439	A	ADD	659	64.81	2.237	0.02561
Z	Gga_rs16782037	39980836	G	ADD	658	133.3	2.237	0.02563
7	Gga_rs13598296	30058744	A	ADD	659	-56.11	-2.237	0.02565
1	GGaluGA024716	71634344	G	ADD	659	67.62	2.236	0.02566
5	Gga_rs16505897	50146883	G	ADD	659	-57.07	-2.236	0.02567
13	Gga_rs15695354	10296663	A	ADD	659	-67.67	-2.236	0.02567
2	GGaluGA135388	17027070	A	ADD	659	-59.43	-2.235	0.02577
26	GGaluGA196501	2600426	G	ADD	659	-71.72	-2.234	0.02579
28	GGaluGA201770	1879236	A	ADD	658	63.97	2.235	0.02579
0	GGaluGA000944	0	A	ADD	659	-86.1	-2.234	0.0258
5	GGaluGA282211	33325232	G	ADD	659	-71.24	-2.234	0.02585
20	Gga_rs16175614	12814337	A	ADD	659	-58.96	-2.233	0.02586
5	Gga_rs15725031	51524632	A	ADD	659	-73.74	-2.233	0.02587
1	Gga_rs14802014	27971708	G	ADD	658	-79.04	-2.233	0.0259
26	Gga_rs16201749	2491407	A	ADD	659	-89.95	-2.232	0.02592
5	Gga_rs13816729	31711071	A	ADD	659	56.14	2.232	0.02595
7	Gga_rs16602641	28784223	G	ADD	659	-61.58	-2.232	0.02596
3	GGaluGA226285	68164538	G	ADD	659	-57.3	-2.232	0.02598
7	Gga_rs14609216	13983363	G	ADD	659	73.56	2.231	0.026
13	GGaluGA093123	7319643	G	ADD	659	-56.78	-2.231	0.026
1	Gga_rs13996005	197655408	G	ADD	659	127.4	2.23	0.02606
5	Gga_rs14526205	28873010	G	ADD	659	-60.3	-2.23	0.02606
2	GGaluGA155193	83079825	G	ADD	659	59.76	2.23	0.02607
7	GGaluGA319259	31949316	A	ADD	658	70.54	2.23	0.02609
18	Gga_rs15832113	8658969	G	ADD	659	60.32	2.23	0.0261
13	Gga_rs13547503	12534960	G	ADD	659	-84.85	-2.23	0.02611
2	Gga_rs13673184	45851167	A	ADD	658	58.23	2.229	0.02613
18	GGaluGA122787	9413392	A	ADD	658	58.39	2.229	0.02613
9	Gga_rs16652965	3220525	G	ADD	658	-76.27	-2.229	0.02614
1	GGaluGA054227	172085187	G	ADD	659	-59.07	-2.229	0.02616
1	Gga_rs14935607	193758134	G	ADD	659	-81.18	-2.229	0.02616
5	GGaluGA285666	45816116	A	ADD	659	-55.17	-2.228	0.0262
3	Gga_rs14366484	64287306	C	ADD	659	64.71	2.228	0.02624
E22	Gga_rs14689658	640889	G	ADD	659	-65.95	-2.228	0.02624
9	Gga_rs16742615	19427105	A	ADD	659	-105.3	-2.227	0.02627
13	GGaluGA093598	8406860	A	ADD	659	94.28	2.227	0.02629
13	GGaluGA092322	4796267	A	ADD	659	-61.72	-2.227	0.02631
6	Gga_rs13578558	23723241	A	ADD	659	76.12	2.226	0.02633
1	Gga_rs13982417	182746551	A	ADD	639	78.83	2.226	0.02638
2	GGaluGA153484	73740533	A	ADD	659	65.34	2.226	0.02638
2	GGaluGA153573	74415187	A	ADD	659	65.34	2.226	0.02638
9	Gga_rs14663795	10051973	G	ADD	659	57.32	2.226	0.02638
6	GGaluGA299278	17054252	G	ADD	659	-59.5	-2.225	0.02639
28	Gga_rs14307494	3658540	G	ADD	659	59.9	2.226	0.02639
2	Gga_rs15980763	46825783	C	ADD	659	55.81	2.225	0.02642
12	GGaluGA083631	6819568	G	ADD	659	59.84	2.225	0.02644
13	Gga_rs13727095	5482247	G	ADD	659	-60.5	-2.225	0.02644
5	Gga_rs14534851	40573462	G	ADD	659	-70.53	-2.224	0.02647
10	Gga_rs14005003	10690471	A	ADD	659	-57.62	-2.224	0.02648
12	Gga_rs14974469	6071008	G	ADD	659	-62.53	-2.224	0.02649
7	Gga_rs14621133	28848861	C	ADD	659	75.4	2.223	0.02652
1	Gga_rs14937788	75470629	G	ADD	659	57.83	2.223	0.02654
3	Gga_rs14327383	25022472	G	ADD	659	94.56	2.223	0.02656
12	GGaluGA086460	12989064	A	ADD	656	152.6	2.222	0.0266
5	GGaluGA287313	50394483	A	ADD	659	64.24	2.222	0.02661
20	GGaluGA181665	13317160	A	ADD	659	-62.18	-2.222	0.02665
3	Gga_rs16261780	44891405	A	ADD	659	58.18	2.222	0.02666
5	Gga_rs14548981	54210650	A	ADD	659	56.31	2.221	0.02666
20	Gga_rs15173349	5732880	C	ADD	658	93.1	2.221	0.02666
2	Gga_rs14251137	134564670	G	ADD	659	69.02	2.221	0.02667
2	Gga_rs14251133	134574019	A	ADD	659	69.02	2.221	0.02667
13	GGaluGA093695	8631462	G	ADD	659	58.45	2.221	0.02667
13	GGaluGA093696	8631473	G	ADD	659	58.45	2.221	0.02667
14	Gga_rs15723606	3320397	A	ADD	659	-59.87	-2.221	0.02667
20	GGaluGA181747	13772024	G	ADD	659	-55.49	-2.221	0.02667
9	GGaluGA341156	16675963	A	ADD	659	64.52	2.22	0.02673
4	Gga_rs14423825	6465700	A	ADD	659	115.7	2.22	0.02676
4	Gga_rs16356178	6672292	A	ADD	659	115.7	2.22	0.02676
4	Gga_rs15484725	6999079	A	ADD	659	115.7	2.22	0.02676
26	GGaluGA195734	1538635	A	ADD	659	62.89	2.22	0.02676
4	GGaluGA262577	64765627	A	ADD	659	87.55	2.22	0.02678
4	GGaluGA245220	9964544	A	ADD	659	112.5	2.219	0.0268
2	Gga_rs14204972	75980019	A	ADD	659	77.7	2.219	0.02682
15	Gga_rs14089323	4290541	G	ADD	658	-71	-2.219	0.02682
1	Gga_rs15315777	80732102	A	ADD	659	-59.18	-2.218	0.02686
14	GGaluGA098757	1109836	A	ADD	659	-59.87	-2.218	0.02687
4	Gga_rs14480357	64177611	G	ADD	654	120.9	2.218	0.02689
13	Gga_rs15677470	7872569	A	ADD	659	-58.11	-2.218	0.02693
1	Gga_rs14737706	74238827	A	ADD	658	-71.58	-2.217	0.02696
21	Gga_rs16719841	6804144	A	ADD	644	-62.49	-2.217	0.02696
2	Gga_rs15158841	154205861	A	ADD	659	61.19	2.217	0.02697
3	Gga_rs14360055	54379923	G	ADD	659	81.89	2.216	0.027
21	Gga_rs16719769	6847867	A	ADD	659	67.39	2.216	0.02701
11	GGaluGA079590	19858018	G	ADD	659	95.32	2.216	0.02704
3	Gga_rs16264607	47133706	A	ADD	659	-106.4	-2.216	0.02705
7	Gga_rs14623802	30724373	A	ADD	659	-58.65	-2.216	0.02706
0	GGaluGA001526	0	A	ADD	659	-58.24	-2.216	0.02707
2	GGaluGA153739	76028512	G	ADD	659	-60.27	-2.215	0.02707
1	Gga_rs14835481	64540524	C	ADD	656	58.89	2.215	0.02708
3	Gga_rs13783108	46327258	A	ADD	659	-55.14	-2.215	0.02708
8	GGaluGA324374	6442233	G	ADD	659	-54.16	-2.215	0.02708
12	Gga_rs15658660	13462645	A	ADD	659	86.85	2.215	0.02708
3	Gga_rs13782531	44311493	A	ADD	659	-67.11	-2.215	0.02709
26	GGaluGA197306	3709719	G	ADD	659	-56.4	-2.215	0.02713
26	GGaluGA195997	1898785	A	ADD	659	-94.55	-2.213	0.02722
6	Gga_rs15782791	14433260	G	ADD	659	-57	-2.213	0.02724
6	GGaluGA298784	15383409	A	ADD	659	-57	-2.213	0.02724
2	Gga_rs14263225	145908271	G	ADD	659	67.13	2.213	0.02725
4	GGaluGA240948	568607	A	ADD	657	-57.61	-2.213	0.02725
12	Gga_rs15656198	12368436	A	ADD	659	64.58	2.213	0.02725
Z	Gga_rs14780092	68188297	G	ADD	659	68.73	2.213	0.02725
[truncated: 42,141 more rows]
