# Supplementary material for: The Identification of Loci for Immune Traits in Chickens Using a Genome-Wide Association Study
Source: PLoS One. 2015 Mar 30;10(3):e0117269. doi: 10.1371/journal.pone.0117269 (PMC4378930; doi:10.1371/journal.pone.0117269)
Supplement: S2 Table — (XLSX) [file pone.0117269.s002.xlsx]

## Sheet: HL_ratio
Table S2. Raw linear regression result for the ratio of H and L
CHR	SNP	BP	A1	TEST	NMISS	BETA	STAT	P
6	Gga_rs14562554	4673503	A	ADD	544	0.08915	4.22	2.87e-05
13	Gga_rs14051163	7248634	G	ADD	544	-0.06445	-4.155	3.78e-05
21	Gga_rs16743572	5008458	A	ADD	544	-0.05813	-4.087	5.03e-05
9	Gga_rs15950814	10984983	A	ADD	544	-0.05278	-4.052	5.83e-05
2	Gga_rs13667322	31221654	A	ADD	544	0.1339	4.037	6.19e-05
6	Gga_rs13562096	4873293	G	ADD	544	0.09559	4.022	6.6e-05
24	GGaluGA193520	5613517	A	ADD	544	-0.05399	-3.949	8.87e-05
1	Gga_rs13827135	4610004	A	ADD	544	-0.05828	-3.943	9.1e-05
13	Gga_rs13726588	7221865	G	ADD	543	-0.0537	-3.891	0.0001122
24	Gga_rs14296891	5602799	G	ADD	544	-0.05635	-3.883	0.000116
1	Gga_rs13826521	5972412	G	ADD	544	-0.05989	-3.87	0.0001221
22	Gga_rs13820368	3390696	G	ADD	544	0.05042	3.858	0.000128
12	Gga_rs14033723	4299485	G	ADD	544	0.06789	3.85	0.000132
1	Gga_rs16021778	6193445	C	ADD	543	-0.05918	-3.848	0.0001334
20	Gga_rs14272231	4713382	A	ADD	544	-0.05088	-3.772	0.0001799
25	Gga_rs13584088	875824	A	ADD	544	0.0964	3.772	0.00018
4	Gga_rs14422202	4543198	G	ADD	544	0.05986	3.755	0.0001922
18	Gga_rs15812966	1669568	A	ADD	544	0.05491	3.725	0.0002157
9	Gga_rs14662326	11213272	A	ADD	544	-0.05346	-3.676	0.0002603
2	GGaluGA139541	30920660	A	ADD	544	-0.05853	-3.656	0.0002814
1	GGaluGA003823	5956088	A	ADD	544	-0.05675	-3.655	0.0002827
1	GGaluGA003832	5989314	A	ADD	544	-0.05675	-3.655	0.0002827
13	Gga_rs15682644	6101363	A	ADD	544	0.05064	3.644	0.0002943
6	Gga_rs14562664	4836546	G	ADD	540	0.07268	3.634	0.0003064
1	GGaluGA035790	108470590	G	ADD	543	-0.04994	-3.629	0.0003118
6	Gga_rs16539405	10068131	A	ADD	544	0.07649	3.602	0.0003453
1	Gga_rs13863160	50192814	G	ADD	544	0.06351	3.594	0.0003548
5	GGaluGA275373	13624915	A	ADD	544	0.05066	3.593	0.0003571
22	Gga_rs13820350	3440921	G	ADD	544	0.04774	3.538	0.0004375
2	Gga_rs15864644	2201646	A	ADD	544	0.04612	3.528	0.000454
6	Gga_rs16524790	2166360	A	ADD	544	-0.05676	-3.522	0.0004647
6	Gga_rs14558523	1739542	A	ADD	544	-0.0476	-3.52	0.0004683
4	GGaluGA264296	70100844	A	ADD	543	-0.04879	-3.504	0.0004961
Z	Gga_rs16777751	69011896	C	ADD	544	-0.09254	-3.499	0.0005064
6	Gga_rs16530174	5230808	G	ADD	544	0.08416	3.49	0.0005224
5	GGaluGA277609	19003218	G	ADD	544	-0.04935	-3.486	0.0005294
13	Gga_rs14989195	6332205	G	ADD	539	-0.04568	-3.486	0.0005301
1	Gga_rs13843398	30297203	A	ADD	544	-0.04457	-3.481	0.0005392
22	Gga_rs14287096	3378920	A	ADD	544	0.04743	3.48	0.0005418
4	GGaluGA249805	25035908	A	ADD	544	0.0708	3.473	0.0005563
3	Gga_rs16300540	76047202	A	ADD	544	-0.04929	-3.471	0.0005602
20	Gga_rs14272050	4469044	G	ADD	544	-0.05159	-3.453	0.0005971
13	GGaluGA093020	6922430	A	ADD	544	-0.04646	-3.434	0.0006405
6	GGaluGA304814	30814447	G	ADD	530	-0.04703	-3.423	0.000668
21	Gga_rs16177511	1095000	G	ADD	544	0.04668	3.419	0.0006754
5	Gga_rs14509254	1224799	G	ADD	524	-0.04683	-3.416	0.0006856
10	Gga_rs13704506	21740511	A	ADD	544	0.04792	3.406	0.0007078
3	Gga_rs15386632	74325794	A	ADD	543	-0.04667	-3.403	0.0007168
1	GGaluGA016368	50092400	A	ADD	544	0.0557	3.397	0.0007312
1	Gga_rs13892103	85316993	A	ADD	544	0.07915	3.392	0.000744
10	GGaluGA069967	14096111	C	ADD	544	0.0474	3.385	0.0007642
12	GGaluGA086431	12865473	A	ADD	544	0.05211	3.38	0.0007775
3	GGaluGA227678	71386601	G	ADD	543	-0.05541	-3.361	0.0008315
3	Gga_rs16300663	76323961	G	ADD	544	-0.04766	-3.36	0.0008354
20	Gga_rs15172250	4577207	A	ADD	544	-0.045	-3.356	0.0008454
5	Gga_rs14514948	12515642	G	ADD	544	-0.0444	-3.349	0.0008664
0	GGaluGA001208	0	G	ADD	544	0.05205	3.348	0.0008693
10	GGaluGA072903	21317816	A	ADD	544	-0.05248	-3.348	0.0008716
21	Gga_rs16179311	2710367	A	ADD	544	0.04394	3.348	0.0008719
21	Gga_rs14283310	2711688	G	ADD	544	0.04394	3.348	0.0008719
23	GGaluGA188077	2453921	G	ADD	544	-0.09153	-3.347	0.0008732
10	GGaluGA065149	383618	G	ADD	544	0.0505	3.344	0.0008822
12	Gga_rs13611442	9813374	A	ADD	544	0.04324	3.343	0.0008853
9	GGaluGA338409	11092875	A	ADD	543	-0.05046	-3.341	0.0008924
5	Gga_rs14511113	8625056	G	ADD	544	0.08889	3.34	0.0008966
13	Gga_rs14050405	7834992	C	ADD	543	-0.04769	-3.338	0.0009005
12	Gga_rs15657082	12657818	A	ADD	542	-0.04569	-3.337	0.0009045
21	Gga_rs14282097	1464043	A	ADD	544	-0.04528	-3.333	0.0009165
22	Gga_rs14287045	3400752	G	ADD	544	0.04505	3.332	0.0009224
2	Gga_rs14140723	13607222	A	ADD	544	0.05415	3.32	0.0009597
3	Gga_rs15753856	14516268	A	ADD	543	0.04999	3.32	0.0009598
1	Gga_rs13902101	93214711	G	ADD	544	0.04334	3.317	0.0009694
4	GGaluGA243716	4724264	G	ADD	544	0.05465	3.302	0.001023
5	GGaluGA280145	27536232	A	ADD	544	0.04891	3.299	0.001034
6	GGaluGA293267	1923037	A	ADD	516	-0.04615	-3.296	0.001049
2	GGaluGA134321	14283920	C	ADD	544	-0.04784	-3.279	0.001108
4	Gga_rs14422439	4771673	C	ADD	544	-0.04244	-3.274	0.001127
10	GGaluGA073178	21733357	G	ADD	544	0.04929	3.259	0.001188
2	Gga_rs14163840	34750527	G	ADD	544	-0.0429	-3.252	0.001215
4	Gga_rs14421654	4106891	A	ADD	544	-0.0462	-3.243	0.001258
12	Gga_rs14033563	4071253	G	ADD	544	0.09375	3.243	0.001258
13	Gga_rs14056537	2689261	A	ADD	544	0.05234	3.237	0.00128
4	Gga_rs15613062	70505173	G	ADD	544	-0.04621	-3.231	0.001307
26	GGaluGA197192	3492198	A	ADD	544	0.1432	3.229	0.001319
1	GGaluGA052116	161989625	G	ADD	544	0.05624	3.227	0.001327
9	GGaluGA338441	11177961	A	ADD	544	-0.04196	-3.226	0.001332
2	Gga_rs15859996	473788	G	ADD	544	0.05367	3.225	0.001336
22	Gga_rs16184757	3336823	C	ADD	544	0.04098	3.217	0.001373
1	GGaluGA062828	196937985	G	ADD	544	0.0555	3.217	0.001375
2	GGaluGA165331	122056263	G	ADD	544	0.0537	3.211	0.001403
1	Gga_rs13862504	49654223	G	ADD	544	0.04463	3.209	0.001412
4	Gga_rs14422969	5313157	A	ADD	544	0.07226	3.197	0.00147
1	Gga_rs15190761	5390843	A	ADD	544	0.04202	3.197	0.001471
2	GGaluGA130063	2109122	G	ADD	544	0.0527	3.196	0.001477
17	GGaluGA117327	9971867	A	ADD	544	-0.08836	-3.194	0.001487
17	GGaluGA113593	3168219	G	ADD	544	-0.04417	-3.192	0.001494
1	GGaluGA043371	132244195	A	ADD	543	0.06519	3.191	0.001502
1	Gga_rs13864576	51336317	G	ADD	544	0.04421	3.19	0.001508
10	Gga_rs13703832	20117986	A	ADD	544	0.04906	3.179	0.001561
1	Gga_rs14835187	64336328	A	ADD	544	0.1013	3.178	0.00157
26	GGaluGA197809	4384853	G	ADD	544	0.04189	3.169	0.001615
9	GGaluGA338103	10287980	A	ADD	544	-0.0463	-3.163	0.001648
2	Gga_rs14159500	31056924	G	ADD	544	-0.0646	-3.162	0.001653
13	Gga_rs14992602	2955706	G	ADD	544	0.0493	3.161	0.001659
28	GGaluGA201885	2073424	G	ADD	544	-0.07502	-3.159	0.001671
5	GGaluGA280315	28005810	G	ADD	544	-0.04191	-3.158	0.001676
5	GGaluGA280207	27741778	A	ADD	544	0.04183	3.155	0.001695
6	Gga_rs15784757	16165040	A	ADD	544	0.0433	3.155	0.001697
14	GGaluGA102222	6754094	A	ADD	543	0.04524	3.154	0.001698
27	GGaluGA198984	1885838	G	ADD	544	-0.06622	-3.15	0.001721
15	Gga_rs13528884	10600702	A	ADD	544	-0.04292	-3.15	0.001724
2	Gga_rs15123540	87447442	G	ADD	542	-0.04171	-3.149	0.00173
6	Gga_rs15750293	1566652	A	ADD	544	-0.04176	-3.143	0.001766
12	Gga_rs14978667	10045396	A	ADD	544	-0.05129	-3.142	0.001767
8	GGaluGA329503	21840603	A	ADD	544	0.04135	3.142	0.001771
1	GGaluGA006683	16847288	A	ADD	544	0.04468	3.142	0.001772
3	GGaluGA232721	89973579	A	ADD	544	0.04353	3.14	0.001779
5	GGaluGA290533	57450643	A	ADD	544	-0.05228	-3.14	0.00178
12	Gga_rs13611589	10028051	G	ADD	544	-0.05133	-3.14	0.001781
13	Gga_rs14049726	1169110	A	ADD	544	0.04401	3.138	0.001795
0	GGaluGA000375	0	G	ADD	544	-0.05619	-3.137	0.001802
6	Gga_rs14562224	4467417	G	ADD	544	-0.04295	-3.135	0.001815
3	Gga_rs15388111	75224669	G	ADD	544	-0.05561	-3.133	0.001825
2	Gga_rs14159575	31098022	G	ADD	544	0.07967	3.129	0.001846
3	Gga_rs15447679	105796437	G	ADD	544	-0.04127	-3.124	0.001882
5	Gga_rs14509277	1205125	A	ADD	544	0.04546	3.123	0.001883
9	Gga_rs13607139	13125383	G	ADD	544	-0.04246	-3.123	0.001886
2	Gga_rs13539717	17065575	G	ADD	544	0.05542	3.12	0.001903
2	Gga_rs14216854	91535810	G	ADD	521	-0.04631	-3.121	0.001905
1	GGaluGA003759	5545220	G	ADD	544	-0.07222	-3.114	0.001943
6	GGaluGA298050	12422576	G	ADD	543	-0.06903	-3.114	0.001944
2	Gga_rs14143263	15683250	A	ADD	544	0.04114	3.113	0.00195
4	Gga_rs16428011	67963716	A	ADD	544	-0.04027	-3.112	0.001957
2	GGaluGA134096	13850770	A	ADD	544	0.0433	3.111	0.00196
5	Gga_rs15655174	9148508	A	ADD	544	0.05205	3.11	0.001966
2	Gga_rs16059491	91375755	A	ADD	544	0.04294	3.11	0.001969
18	GGaluGA118303	1624833	G	ADD	544	0.0481	3.109	0.001975
11	GGaluGA074107	1035483	A	ADD	544	0.09136	3.104	0.002007
4	Gga_rs13641852	5020909	A	ADD	544	0.04886	3.102	0.002022
11	Gga_rs14967235	19304388	C	ADD	542	-0.04068	-3.099	0.00204
6	Gga_rs14590638	30782792	A	ADD	544	0.0441	3.097	0.002054
12	GGaluGA082077	2800016	C	ADD	544	0.04262	3.094	0.002074
12	Gga_rs14044927	15070216	G	ADD	544	0.05162	3.094	0.002075
9	GGaluGA338347	10911658	A	ADD	544	-0.04478	-3.092	0.00209
13	Gga_rs15677951	7756473	A	ADD	544	-0.0428	-3.091	0.0021
2	Gga_rs14209766	82912113	G	ADD	544	0.04733	3.089	0.00211
13	Gga_rs14051061	7342922	G	ADD	544	0.0408	3.082	0.002162
1	Gga_rs14936896	197127838	C	ADD	538	0.04248	3.081	0.002168
1	Gga_rs14740507	6514965	G	ADD	544	-0.08881	-3.079	0.00218
1	Gga_rs13947189	142460069	G	ADD	535	0.119	3.077	0.002197
12	Gga_rs14046123	16970730	C	ADD	544	-0.05135	-3.077	0.002198
3	Gga_rs14406531	105862705	G	ADD	544	-0.04064	-3.07	0.002247
12	Gga_rs13609883	6003158	A	ADD	543	0.09068	3.066	0.002276
21	Gga_rs14281428	722567	A	ADD	544	0.0506	3.064	0.002291
8	Gga_rs16638745	21842400	A	ADD	544	0.04019	3.064	0.002292
5	Gga_rs14549332	54556483	A	ADD	544	-0.04094	-3.064	0.002294
9	Gga_rs13608521	15981595	G	ADD	544	0.04161	3.063	0.002298
19	Gga_rs14119286	3741027	C	ADD	544	-0.04108	-3.057	0.002343
21	Gga_rs15184463	5849715	A	ADD	544	-0.04944	-3.054	0.00237
4	Gga_rs16359030	9354621	A	ADD	544	-0.05401	-3.053	0.002376
27	Gga_rs14301503	1539964	A	ADD	544	-0.04515	-3.051	0.002395
1	Gga_rs13972243	173876274	G	ADD	544	-0.04437	-3.05	0.002404
5	Gga_rs14957234	19753279	G	ADD	544	0.04049	3.046	0.002433
1	Gga_rs13994432	194566742	A	ADD	544	0.08824	3.041	0.002471
22	GGaluGA186695	3556675	A	ADD	544	-0.03938	-3.041	0.002473
2	Gga_rs14168205	40260282	A	ADD	544	0.04463	3.038	0.002493
24	Gga_rs15225973	5834568	G	ADD	544	0.03863	3.038	0.002499
4	GGaluGA253322	35825803	A	ADD	544	-0.05207	-3.036	0.002516
26	Gga_rs14298302	1745019	A	ADD	544	0.07784	3.035	0.002519
27	Gga_rs15241768	1218580	A	ADD	544	0.04667	3.035	0.00252
3	GGaluGA228386	74738495	G	ADD	544	-0.08402	-3.034	0.002528
3	GGaluGA228702	76085490	G	ADD	544	-0.07524	-3.033	0.002536
5	GGaluGA279912	26924287	A	ADD	544	-0.04049	-3.024	0.002617
27	Gga_rs15239808	2326088	A	ADD	544	0.06027	3.023	0.002617
5	Gga_rs14532069	38071676	G	ADD	544	-0.04869	-3.023	0.002623
1	Gga_rs13858193	45420341	C	ADD	543	0.08514	3.018	0.002663
4	GGaluGA270532	92211510	G	ADD	544	0.04142	3.017	0.002674
1	Gga_rs15190989	5018137	C	ADD	542	0.04108	3.012	0.002719
5	Gga_rs16473512	18843025	G	ADD	544	-0.05058	-3.009	0.002741
12	GGaluGA083103	5858829	G	ADD	544	0.04577	3.009	0.002742
24	Gga_rs14296872	5588392	A	ADD	544	-0.04122	-3.006	0.002765
22	Gga_rs13820333	3481445	A	ADD	544	-0.03712	-3.004	0.002787
3	Gga_rs16301143	77355076	G	ADD	544	-0.06751	-3.001	0.002814
2	Gga_rs10729001	38822770	G	ADD	541	-0.07246	-3	0.002821
3	Gga_rs14377455	76029203	A	ADD	544	-0.0437	-3	0.002826
4	Gga_rs14426982	9726526	G	ADD	542	0.04856	3	0.002829
6	Gga_rs16553223	23783368	G	ADD	544	-0.04696	-2.996	0.002861
1	Gga_rs13826962	5063377	A	ADD	544	0.0409	2.995	0.002869
1	Gga_rs15190808	5367703	A	ADD	544	0.0409	2.995	0.002869
1	Gga_rs13823569	3199046	A	ADD	544	-0.03843	-2.994	0.002882
2	Gga_rs16139218	138512970	A	ADD	544	0.07378	2.989	0.002923
14	Gga_rs14071447	3279266	A	ADD	544	-0.03978	-2.988	0.002931
Z	Gga_rs14787488	39630711	G	ADD	543	-0.04802	-2.988	0.002935
3	GGaluGA207327	10382810	A	ADD	544	0.03921	2.983	0.002981
3	Gga_rs13697283	89761005	G	ADD	542	-0.03953	-2.982	0.002995
25	Gga_rs16070133	84394	A	ADD	544	0.05157	2.979	0.003018
1	Gga_rs10723582	16496345	G	ADD	544	0.04167	2.978	0.003027
1	Gga_rs13828774	16521251	G	ADD	544	0.04167	2.978	0.003027
4	Gga_rs16376790	26126058	A	ADD	544	-0.04059	-2.976	0.003051
2	Gga_rs14144125	16339767	G	ADD	544	-0.03984	-2.976	0.003054
12	GGaluGA083407	6489892	A	ADD	538	-0.09355	-2.972	0.003092
3	Gga_rs14328014	25700637	A	ADD	544	0.04381	2.969	0.00312
6	GGaluGA304797	30739935	G	ADD	544	-0.04493	-2.968	0.003131
2	Gga_rs14164775	36490750	A	ADD	543	0.03807	2.967	0.003141
15	Gga_rs13528860	10503784	G	ADD	544	0.0407	2.966	0.003147
1	Gga_rs13826954	5105441	G	ADD	544	0.04093	2.965	0.00316
1	Gga_rs13826906	5221981	A	ADD	544	0.04093	2.965	0.00316
1	Gga_rs13826897	5251513	C	ADD	544	0.04093	2.965	0.00316
1	GGaluGA003724	5282764	G	ADD	544	0.04093	2.965	0.00316
12	GGaluGA082757	4990403	A	ADD	544	0.08891	2.963	0.003183
14	Gga_rs14077850	9879672	A	ADD	543	0.03746	2.962	0.00319
4	Gga_rs14430623	13079753	A	ADD	544	0.07067	2.962	0.003195
2	Gga_rs14216469	91253348	A	ADD	544	-0.03995	-2.959	0.003218
2	Gga_rs14199222	67873008	A	ADD	544	0.06161	2.959	0.003226
9	Gga_rs16653376	3368025	G	ADD	544	0.04128	2.959	0.003226
2	Gga_rs14185200	56609642	G	ADD	544	0.04547	2.958	0.003235
2	GGaluGA135106	16239713	G	ADD	544	0.03802	2.955	0.00326
12	Gga_rs14037376	7349914	A	ADD	530	0.05155	2.956	0.00326
Z	Gga_rs16126994	70413472	A	ADD	543	-0.08346	-2.954	0.003274
1	GGaluGA045262	137181113	A	ADD	544	-0.06361	-2.953	0.003282
3	Gga_rs14359063	53572493	A	ADD	544	0.041	2.952	0.00329
2	GGaluGA155193	83079825	G	ADD	544	0.04065	2.949	0.003328
12	GGaluGA082425	3839459	A	ADD	544	-0.03945	-2.946	0.003359
10	Gga_rs14955585	22440830	G	ADD	544	-0.07178	-2.944	0.00338
21	GGaluGA184878	5401468	G	ADD	544	0.07664	2.943	0.003386
0	GGaluGA001207	0	A	ADD	544	0.05172	2.941	0.003406
5	Gga_rs15662460	12701825	A	ADD	537	-0.06419	-2.94	0.003422
3	Gga_rs15329917	41713276	A	ADD	544	0.08351	2.94	0.003426
21	GGaluGA184854	5357512	A	ADD	544	0.0429	2.94	0.003427
5	GGaluGA275500	13913549	G	ADD	544	0.03915	2.938	0.00344
9	Gga_rs14663418	10367115	C	ADD	544	0.03959	2.935	0.003477
2	Gga_rs14128689	2587034	A	ADD	544	0.0407	2.932	0.003515
12	Gga_rs14033370	3896201	G	ADD	544	0.04096	2.932	0.003515
13	GGaluGA093252	7617246	A	ADD	544	0.04115	2.929	0.003543
22	Gga_rs14286686	3688438	G	ADD	541	0.07826	2.928	0.003562
14	Gga_rs15011186	9794396	A	ADD	544	0.0463	2.926	0.003577
2	GGaluGA130260	2486528	A	ADD	544	0.04228	2.926	0.003582
21	Gga_rs15184111	5244743	G	ADD	544	0.05239	2.925	0.00359
3	Gga_rs14406569	105896010	G	ADD	544	-0.03875	-2.922	0.003619
13	Gga_rs14056599	2664596	A	ADD	544	0.04734	2.922	0.00362
1	Gga_rs13864397	51201450	A	ADD	544	0.04159	2.92	0.003642
1	GGaluGA016414	50179164	A	ADD	544	0.04532	2.92	0.003646
5	Gga_rs14557058	61135163	A	ADD	544	-0.0459	-2.92	0.003647
14	Gga_rs13743870	9514212	G	ADD	544	-0.04143	-2.919	0.00366
22	GGaluGA186679	3533363	A	ADD	521	0.0359	2.918	0.003673
1	Gga_rs13947813	143186097	G	ADD	544	0.09897	2.917	0.003679
13	Gga_rs14056547	2678030	G	ADD	542	0.04636	2.91	0.003762
22	GGaluGA186768	3712408	G	ADD	543	0.03607	2.908	0.003784
20	Gga_rs16164723	4652740	A	ADD	544	0.03917	2.905	0.003818
3	Gga_rs14413282	111639643	G	ADD	544	0.05055	2.905	0.003828
3	Gga_rs14406546	105871320	G	ADD	544	-0.04317	-2.904	0.003836
12	Gga_rs13621683	2889589	A	ADD	544	-0.04711	-2.904	0.00384
2	GGaluGA155173	83033909	A	ADD	544	0.06943	2.903	0.003847
4	Gga_rs14449786	35277715	G	ADD	543	0.04184	2.901	0.003866
2	Gga_rs15156767	138843482	A	ADD	544	0.05373	2.901	0.003868
6	GGaluGA294581	4821136	G	ADD	544	-0.0397	-2.901	0.003868
6	Gga_rs16538174	8989977	G	ADD	544	-0.03973	-2.901	0.003872
1	GGaluGA045217	137069720	A	ADD	544	-0.06807	-2.899	0.003898
1	GGaluGA003469	4015051	A	ADD	544	-0.04125	-2.897	0.00392
3	Gga_rs16213649	979201	A	ADD	543	-0.05453	-2.897	0.003922
12	GGaluGA084958	9890109	G	ADD	544	-0.04241	-2.896	0.003936
9	Gga_rs16651127	1905832	A	ADD	544	-0.04004	-2.896	0.003938
3	GGaluGA207313	10357335	A	ADD	544	0.03705	2.895	0.003944
13	Gga_rs14055780	3336178	A	ADD	544	0.04593	2.894	0.003953
25	Gga_rs16740382	74072	A	ADD	542	-0.03934	-2.891	0.003989
12	Gga_rs13609494	5341982	A	ADD	544	0.0426	2.891	0.003996
2	Gga_rs14144146	16372004	A	ADD	544	-0.03948	-2.891	0.003999
5	Gga_rs15675844	19288317	A	ADD	544	-0.06066	-2.89	0.004007
2	GGaluGA147158	51159111	A	ADD	543	-0.03949	-2.887	0.004046
20	Gga_rs14272332	4821651	A	ADD	544	0.03995	2.886	0.004057
6	GGaluGA298450	13250824	A	ADD	544	0.04776	2.886	0.004059
1	Gga_rs14804149	30277841	G	ADD	544	-0.03759	-2.886	0.004064
5	GGaluGA273881	9232837	G	ADD	544	0.03829	2.885	0.004073
5	GGaluGA273721	8841213	C	ADD	544	0.06167	2.883	0.00409
1	Gga_rs14080533	861850	A	ADD	544	0.04364	2.883	0.004091
22	Gga_rs13820263	3617266	A	ADD	544	0.04051	2.883	0.004099
1	GGaluGA056751	178936020	G	ADD	544	-0.05196	-2.883	0.004102
18	Gga_rs14105817	670866	G	ADD	544	-0.0469	-2.882	0.004103
1	GGaluGA003899	6335098	G	ADD	544	-0.03935	-2.882	0.004106
5	Gga_rs16473540	18932267	A	ADD	544	-0.05221	-2.881	0.004126
22	Gga_rs16184567	3420100	G	ADD	539	0.03619	2.878	0.004162
2	Gga_rs13668987	36699461	G	ADD	544	0.0364	2.878	0.004166
1	GGaluGA045875	139410106	C	ADD	544	0.04161	2.877	0.004168
21	GGaluGA182619	1454276	A	ADD	544	-0.05097	-2.871	0.004253
4	GGaluGA243691	4669806	G	ADD	544	0.05089	2.866	0.004317
10	Gga_rs15580409	13940888	G	ADD	543	-0.04015	-2.866	0.004322
13	Gga_rs14051279	7152822	G	ADD	544	-0.03903	-2.864	0.004349
3	Gga_rs14390670	89904690	A	ADD	544	0.0447	2.863	0.004358
1	Gga_rs13879801	67800523	G	ADD	544	0.0961	2.861	0.004381
2	Gga_rs14182496	51694945	A	ADD	533	-0.03921	-2.859	0.004413
21	Gga_rs14285269	5542675	G	ADD	544	0.03659	2.858	0.004424
2	Gga_rs14127951	1965635	A	ADD	544	0.03937	2.857	0.004447
22	Gga_rs16184922	3247395	G	ADD	544	0.05075	2.857	0.004447
22	GGaluGA186550	3250067	G	ADD	544	0.05075	2.857	0.004447
24	Gga_rs16198827	5652439	G	ADD	544	-0.04124	-2.855	0.004475
28	Gga_rs14306045	2058791	G	ADD	544	-0.07494	-2.853	0.004491
2	GGaluGA155115	82869189	G	ADD	544	0.07048	2.852	0.004508
2	Gga_rs14240272	122212195	A	ADD	544	0.04072	2.849	0.004547
14	GGaluGA100354	3840092	G	ADD	543	-0.04054	-2.848	0.00456
24	Gga_rs16199032	5851915	G	ADD	544	0.03826	2.848	0.004562
4	GGaluGA245135	9678840	A	ADD	544	-0.03936	-2.848	0.004564
2	Gga_rs14178054	47179979	A	ADD	544	0.05072	2.847	0.004581
28	Gga_rs16209983	878343	A	ADD	544	0.04123	2.846	0.00459
19	Gga_rs10724945	7597177	A	ADD	544	-0.04119	-2.846	0.004591
20	GGaluGA177102	4521553	G	ADD	536	-0.04812	-2.846	0.004601
2	Gga_rs14182365	51463919	A	ADD	542	-0.03923	-2.845	0.004603
27	Gga_rs14301744	1762089	G	ADD	544	-0.04157	-2.845	0.004616
21	GGaluGA184189	4023946	G	ADD	544	-0.0372	-2.844	0.004627
6	GGaluGA302340	24948486	A	ADD	544	0.04056	2.842	0.004645
2	Gga_rs14182084	51130385	A	ADD	544	-0.03906	-2.842	0.00465
12	Gga_rs14043161	13398478	G	ADD	544	0.06886	2.841	0.00466
12	GGaluGA086695	13520403	G	ADD	544	0.06886	2.841	0.00466
17	Gga_rs13734962	1502192	A	ADD	544	0.04403	2.84	0.004679
2	Gga_rs15086968	39408393	A	ADD	544	0.06452	2.84	0.004685
10	Gga_rs14001087	424332	G	ADD	544	0.04043	2.836	0.004735
1	Gga_rs15511134	178714889	C	ADD	544	-0.04657	-2.836	0.004743
21	Gga_rs14285273	5551081	G	ADD	544	-0.03845	-2.836	0.004744
2	Gga_rs15112324	67806803	A	ADD	544	0.0595	2.834	0.004767
2	Gga_rs10724628	51280108	A	ADD	544	-0.03907	-2.833	0.004783
2	Gga_rs14182263	51375819	G	ADD	544	-0.03907	-2.833	0.004783
2	Gga_rs14182386	51483614	A	ADD	544	-0.03907	-2.833	0.004783
2	Gga_rs14182405	51525854	G	ADD	544	-0.03907	-2.833	0.004783
2	Gga_rs15991322	51647563	A	ADD	544	-0.03907	-2.833	0.004783
2	Gga_rs14182485	51649545	A	ADD	544	-0.03907	-2.833	0.004783
2	GGaluGA147234	51708066	G	ADD	544	-0.03907	-2.833	0.004783
2	Gga_rs15991494	51733546	G	ADD	544	-0.03907	-2.833	0.004783
2	Gga_rs14182566	51795747	A	ADD	544	-0.03907	-2.833	0.004783
2	GGaluGA147253	51851106	G	ADD	544	-0.03907	-2.833	0.004783
2	Gga_rs14182702	51937287	A	ADD	544	-0.03907	-2.833	0.004783
2	Gga_rs14182727	51995708	A	ADD	544	-0.03907	-2.833	0.004783
2	Gga_rs14182733	52007022	A	ADD	544	-0.03907	-2.833	0.004783
2	Gga_rs14182785	52147801	A	ADD	544	-0.03907	-2.833	0.004783
2	Gga_rs14726948	52210164	G	ADD	544	-0.03907	-2.833	0.004783
2	GGaluGA147298	52216023	A	ADD	544	-0.03907	-2.833	0.004783
2	GGaluGA147301	52253171	A	ADD	544	-0.03907	-2.833	0.004783
2	Gga_rs14182788	53807784	A	ADD	544	-0.03907	-2.833	0.004783
2	Gga_rs15992055	53826736	G	ADD	544	-0.03907	-2.833	0.004783
2	Gga_rs14182822	53876105	C	ADD	544	-0.03907	-2.833	0.004783
2	Gga_rs14182844	53903578	C	ADD	544	-0.03907	-2.833	0.004783
2	Gga_rs14182879	53997807	A	ADD	544	-0.03907	-2.833	0.004783
2	Gga_rs14182890	54022986	A	ADD	544	-0.03907	-2.833	0.004783
2	Gga_rs14183051	54122331	C	ADD	544	-0.03907	-2.833	0.004783
13	Gga_rs15682717	6044483	A	ADD	544	-0.03958	-2.833	0.00479
5	Gga_rs16479199	27110876	G	ADD	544	-0.03672	-2.832	0.004805
1	Gga_rs15189578	7119818	A	ADD	544	-0.1072	-2.83	0.004825
2	Gga_rs13668935	36359502	G	ADD	544	-0.05918	-2.83	0.004826
2	Gga_rs14164794	36524824	A	ADD	544	-0.05918	-2.83	0.004826
2	Gga_rs14164811	36564804	G	ADD	544	-0.05918	-2.83	0.004826
2	Gga_rs15950331	36680466	G	ADD	544	-0.05918	-2.83	0.004826
18	Gga_rs14106602	1405006	A	ADD	544	0.06375	2.83	0.004829
20	GGaluGA177998	6002342	G	ADD	544	-0.09259	-2.829	0.00484
20	Gga_rs15173661	6068638	A	ADD	544	-0.09259	-2.829	0.00484
1	Gga_rs14715931	6644324	G	ADD	544	-0.04926	-2.829	0.004842
6	Gga_rs13560647	1592629	G	ADD	544	-0.03643	-2.828	0.004855
20	GGaluGA177924	5819779	A	ADD	544	-0.03999	-2.828	0.004859
27	GGaluGA199512	2568712	A	ADD	541	0.04074	2.827	0.004872
1	Gga_rs14790338	8318781	A	ADD	544	0.03793	2.826	0.004884
5	Gga_rs14517594	14984625	A	ADD	544	0.04877	2.821	0.004969
14	Gga_rs14076706	8818439	A	ADD	544	-0.06321	-2.82	0.004985
18	Gga_rs14106275	1085152	G	ADD	544	0.05205	2.819	0.004988
2	Gga_rs13636075	83800057	A	ADD	544	-0.0564	-2.819	0.00499
11	Gga_rs14025696	13861422	A	ADD	544	-0.03673	-2.817	0.005023
1	Gga_rs13858221	45440697	A	ADD	544	-0.04036	-2.817	0.005024
2	Gga_rs15942251	32564716	A	ADD	543	-0.04363	-2.817	0.005024
5	Gga_rs14520872	22020261	A	ADD	544	0.08773	2.816	0.005037
2	Gga_rs14247948	129850433	A	ADD	544	-0.05013	-2.816	0.005043
4	Gga_rs13642017	5344054	A	ADD	543	-0.04291	-2.816	0.005045
1	Gga_rs15548184	194544106	G	ADD	543	-0.0412	-2.815	0.005048
1	Gga_rs13627606	143735192	A	ADD	544	0.03757	2.814	0.005064
2	Gga_rs14170026	41533637	G	ADD	544	0.04015	2.814	0.005067
9	Gga_rs14662079	11452222	G	ADD	544	0.03604	2.813	0.005079
1	GGaluGA058704	183118494	A	ADD	544	0.05549	2.812	0.005096
2	Gga_rs14216755	91463883	A	ADD	544	-0.03793	-2.812	0.005106
1	Gga_rs13873649	61043517	A	ADD	544	-0.03739	-2.81	0.00513
0	GGaluGA345543	0	A	ADD	544	0.03851	2.81	0.00514
0	GGaluGA001239	0	A	ADD	543	0.1001	2.808	0.005159
12	Gga_rs15642373	6559297	G	ADD	544	-0.07187	-2.806	0.005191
4	Gga_rs16348284	1620480	A	ADD	544	-0.06966	-2.806	0.005203
4	Gga_rs10722820	13112258	G	ADD	544	0.04145	2.805	0.005208
26	GGaluGA195872	1718845	A	ADD	543	-0.03745	-2.805	0.005216
2	GGaluGA154867	82111894	G	ADD	544	0.0777	2.801	0.00527
4	Gga_rs16406943	50912527	G	ADD	541	-0.03983	-2.797	0.005349
4	GGaluGA270563	92373813	G	ADD	544	0.03714	2.795	0.005367
6	Gga_rs15767151	7423535	A	ADD	544	-0.0445	-2.795	0.005374
1	GGaluGA004222	7287215	G	ADD	544	0.03743	2.793	0.005399
5	Gga_rs10727556	61322207	A	ADD	544	-0.04388	-2.791	0.005442
21	Gga_rs15181428	1979884	A	ADD	544	-0.03698	-2.79	0.005461
12	GGaluGA086427	12842081	A	ADD	544	-0.03948	-2.788	0.005487
2	GGaluGA155479	84754004	G	ADD	544	-0.05566	-2.788	0.005493
22	Gga_rs13820397	3349370	G	ADD	544	0.03595	2.788	0.005497
13	GGaluGA092222	4559992	A	ADD	544	-0.04562	-2.787	0.005501
4	Gga_rs13641769	4868415	C	ADD	544	0.04253	2.786	0.005532
5	Gga_rs14547064	52490235	A	ADD	543	0.04889	2.785	0.005541
13	Gga_rs14052752	6056061	A	ADD	544	-0.0395	-2.784	0.005554
3	GGaluGA224294	59666876	A	ADD	531	-0.03603	-2.784	0.005561
22	Gga_rs15190207	3118492	G	ADD	544	-0.06279	-2.782	0.005584
22	GGaluGA186514	3141982	A	ADD	544	-0.06279	-2.782	0.005584
1	Gga_rs13982693	182966917	G	ADD	544	-0.03668	-2.782	0.005592
11	Gga_rs14960911	7452237	C	ADD	544	-0.04277	-2.781	0.005608
1	GGaluGA031905	94289282	A	ADD	544	0.03806	2.781	0.005612
12	GGaluGA086289	12467944	A	ADD	544	0.03825	2.781	0.005615
12	Gga_rs14038150	8083856	A	ADD	544	0.03799	2.779	0.005635
1	Gga_rs14914528	171812682	C	ADD	539	-0.03881	-2.779	0.005642
3	GGaluGA239836	111511585	C	ADD	544	-0.0593	-2.779	0.005644
10	Gga_rs14000679	920314	G	ADD	544	0.04084	2.777	0.005674
1	GGaluGA003669	4779180	A	ADD	544	-0.0638	-2.775	0.005705
2	GGaluGA134825	15437633	G	ADD	544	-0.04567	-2.775	0.005706
21	GGaluGA185157	6027441	A	ADD	544	0.04679	2.774	0.005731
1	Gga_rs15512415	179212066	A	ADD	544	-0.0511	-2.774	0.005734
2	Gga_rs14199111	67763549	A	ADD	544	0.05653	2.771	0.005786
3	GGaluGA228703	76154638	G	ADD	544	-0.04219	-2.769	0.005814
21	Gga_rs13602973	2318842	G	ADD	544	0.03622	2.768	0.005827
1	GGaluGA062819	196838302	C	ADD	544	0.04208	2.768	0.005828
4	Gga_rs15566035	48532519	G	ADD	544	0.06848	2.767	0.00585
4	Gga_rs14422240	4592179	C	ADD	544	-0.03598	-2.767	0.005851
12	GGaluGA082501	4093609	A	ADD	544	0.05664	2.766	0.005865
3	Gga_rs14406449	105730617	G	ADD	542	-0.03652	-2.765	0.005892
4	GGaluGA243548	4395668	A	ADD	544	0.04163	2.764	0.00591
13	Gga_rs14053460	5198503	A	ADD	544	-0.06853	-2.764	0.005912
13	Gga_rs14053416	5217867	G	ADD	544	-0.06853	-2.764	0.005912
13	Gga_rs14053402	5232467	A	ADD	544	-0.06853	-2.764	0.005912
10	Gga_rs14013906	21356998	G	ADD	544	-0.03694	-2.764	0.005913
12	Gga_rs14042607	12876682	A	ADD	543	-0.03925	-2.763	0.005931
23	GGaluGA188701	3459528	A	ADD	544	0.1125	2.761	0.005959
18	GGaluGA123274	10191144	A	ADD	543	-0.03582	-2.76	0.005975
2	GGaluGA169640	138798400	A	ADD	544	0.05297	2.76	0.005983
10	Gga_rs15562266	4095050	C	ADD	544	-0.04723	-2.76	0.005983
13	GGaluGA093128	7340124	A	ADD	544	0.03812	2.759	0.005989
7	Gga_rs14601021	3380699	A	ADD	543	0.05791	2.759	0.006003
28	GGaluGA201636	1684005	G	ADD	544	0.03945	2.758	0.006006
2	Gga_rs14247044	129093854	A	ADD	544	-0.05366	-2.755	0.006064
3	Gga_rs14390641	89878734	G	ADD	544	0.04627	2.755	0.006065
3	Gga_rs16277303	53970551	A	ADD	544	-0.0369	-2.755	0.006068
21	Gga_rs13602978	2346264	A	ADD	544	-0.03764	-2.754	0.006094
18	Gga_rs15812771	1587609	G	ADD	544	0.04411	2.753	0.006105
2	Gga_rs15901868	15933903	A	ADD	544	0.1034	2.752	0.006124
Z	Gga_rs14778363	31262932	G	ADD	544	0.03655	2.752	0.006127
2	GGaluGA134085	13813665	G	ADD	543	0.0365	2.752	0.006128
13	GGaluGA093349	7818526	A	ADD	544	-0.0412	-2.752	0.006128
1	Gga_rs13997992	200415379	C	ADD	544	0.03829	2.751	0.006133
18	GGaluGA123215	10090040	A	ADD	536	0.03813	2.749	0.006175
1	GGaluGA045817	139230382	A	ADD	544	-0.03513	-2.747	0.006213
6	GGaluGA294307	4193968	A	ADD	544	0.04722	2.747	0.006223
1	GGaluGA058431	182508924	G	ADD	544	-0.03647	-2.747	0.006224
Z	Gga_rs14748620	59170582	G	ADD	544	0.0375	2.746	0.006236
1	GGaluGA036200	109603231	A	ADD	544	-0.0855	-2.746	0.006241
1	Gga_rs14788651	3184632	G	ADD	544	-0.03568	-2.745	0.00625
6	GGaluGA301946	24294125	G	ADD	544	-0.04007	-2.745	0.006251
4	GGaluGA243740	4778213	G	ADD	544	-0.03781	-2.743	0.006295
22	GGaluGA186682	3534788	G	ADD	544	0.03658	2.742	0.006302
17	GGaluGA114064	4087131	A	ADD	544	0.06164	2.742	0.006308
3	Gga_rs13504656	7690342	A	ADD	544	0.06482	2.742	0.006312
21	Gga_rs13602990	2375826	C	ADD	544	-0.03855	-2.741	0.006333
3	Gga_rs14364240	59651471	A	ADD	544	0.03683	2.741	0.006334
1	GGaluGA050478	154879486	G	ADD	544	-0.06826	-2.74	0.006352
13	Gga_rs15678162	7677074	A	ADD	544	0.03699	2.739	0.006364
2	Gga_rs14128686	2573486	A	ADD	544	-0.03556	-2.739	0.006373
7	GGaluGA308075	1378219	G	ADD	544	-0.03745	-2.738	0.006377
7	Gga_rs14630918	37083252	G	ADD	544	0.03509	2.738	0.006386
13	GGaluGA092683	5945728	A	ADD	544	0.04341	2.737	0.006404
5	Gga_rs14521044	22468824	G	ADD	544	0.04115	2.735	0.006435
1	Gga_rs13652021	50604748	G	ADD	544	0.05665	2.733	0.00648
2	Gga_rs14138609	10727833	C	ADD	544	0.0383	2.731	0.006523
8	Gga_rs15930332	23633351	G	ADD	543	-0.03464	-2.73	0.006536
3	Gga_rs16319328	91734717	G	ADD	544	0.04167	2.729	0.006554
6	GGaluGA295392	6564809	G	ADD	544	0.03863	2.727	0.006599
4	Gga_rs13643399	10364490	A	ADD	543	-0.03831	-2.727	0.006603
1	GGaluGA062805	196767508	A	ADD	544	0.04143	2.727	0.006606
4	GGaluGA243681	4640033	G	ADD	543	-0.03556	-2.726	0.006617
1	Gga_rs15271259	56018825	A	ADD	544	0.05021	2.725	0.006631
9	GGaluGA338718	11878242	G	ADD	542	-0.03234	-2.725	0.006633
5	Gga_rs14546985	52434853	G	ADD	544	0.07089	2.725	0.006643
21	Gga_rs15181655	2192396	C	ADD	544	0.03876	2.724	0.006649
3	Gga_rs13692901	76070095	G	ADD	544	-0.04482	-2.724	0.00665
11	GGaluGA073933	755717	A	ADD	544	0.06072	2.724	0.006655
1	Gga_rs15467291	162235275	G	ADD	544	-0.03709	-2.724	0.00666
12	Gga_rs14042400	12620664	G	ADD	544	0.06053	2.723	0.006679
13	GGaluGA092447	5154844	G	ADD	544	-0.03805	-2.722	0.0067
6	GGaluGA297901	12086436	A	ADD	544	-0.04539	-2.722	0.006704
3	Gga_rs15444944	104290263	G	ADD	543	0.0407	2.721	0.006724
21	Gga_rs16177162	848166	G	ADD	544	-0.03737	-2.719	0.006761
1	Gga_rs14790267	8401914	G	ADD	544	0.0362	2.718	0.006779
18	GGaluGA117944	945447	G	ADD	544	0.04493	2.716	0.00681
17	Gga_rs15791425	9144588	A	ADD	542	0.06396	2.714	0.006869
12	Gga_rs10729248	13433897	A	ADD	544	-0.07249	-2.713	0.006878
1	Gga_rs13982288	182622275	G	ADD	544	-0.03583	-2.712	0.006893
1	Gga_rs13964199	161141826	A	ADD	544	-0.04328	-2.709	0.006961
5	Gga_rs15746966	60710532	A	ADD	544	0.05059	2.709	0.006966
11	Gga_rs14017974	1353298	A	ADD	544	0.04708	2.708	0.006991
3	Gga_rs15393868	78556745	A	ADD	533	-0.06027	-2.707	0.007003
2	GGaluGA144880	44575383	A	ADD	544	0.08603	2.706	0.007024
1	GGaluGA029592	88017955	G	ADD	544	0.03741	2.705	0.007037
3	GGaluGA237348	106027686	A	ADD	544	-0.03594	-2.704	0.007073
2	GGaluGA139681	31286810	A	ADD	544	0.03771	2.703	0.007084
10	GGaluGA073049	21535116	A	ADD	544	-0.08242	-2.703	0.007089
2	Gga_rs14164840	36579945	A	ADD	544	-0.0359	-2.703	0.007094
12	Gga_rs14048959	19477902	G	ADD	544	0.04743	2.703	0.007095
12	Gga_rs14043983	14197109	G	ADD	544	0.05182	2.702	0.007112
6	Gga_rs14574913	13190189	A	ADD	544	0.03618	2.701	0.007131
1	GGaluGA017030	51619588	A	ADD	544	0.05834	2.7	0.007152
5	Gga_rs14524671	27291866	A	ADD	544	0.03579	2.698	0.007188
6	Gga_rs16712135	23709230	A	ADD	544	0.03768	2.698	0.007196
6	Gga_rs16533406	6620712	A	ADD	544	-0.05511	-2.695	0.007259
1	Gga_rs13818732	156065807	G	ADD	544	-0.0399	-2.694	0.007277
13	GGaluGA092278	4728680	A	ADD	544	0.03959	2.693	0.007309
13	GGaluGA092967	6775951	G	ADD	544	0.03725	2.692	0.007328
5	GGaluGA277653	19255061	A	ADD	544	-0.05123	-2.692	0.007331
3	Gga_rs16333070	103821236	A	ADD	544	0.03572	2.689	0.00739
5	Gga_rs14515598	13179021	G	ADD	543	-0.05724	-2.689	0.007393
18	GGaluGA118466	1915037	G	ADD	544	0.04266	2.688	0.007419
26	GGaluGA195392	1050928	A	ADD	544	0.03885	2.687	0.007435
7	Gga_rs14598310	1397598	A	ADD	544	-0.03564	-2.686	0.007443
1	GGaluGA028301	84937439	A	ADD	544	-0.05093	-2.686	0.007446
17	GGaluGA112576	1523804	G	ADD	544	0.03606	2.685	0.007475
11	GGaluGA078361	15905140	G	ADD	544	-0.04429	-2.685	0.007482
12	Gga_rs14039750	9681272	A	ADD	543	-0.03641	-2.684	0.007497
12	Gga_rs14978903	10283476	G	ADD	544	0.04429	2.684	0.007503
5	Gga_rs16478977	26911631	A	ADD	544	-0.03659	-2.684	0.007505
4	GGaluGA254105	38170040	G	ADD	544	0.05476	2.683	0.007528
24	Gga_rs16198794	5636142	C	ADD	544	0.03435	2.683	0.007531
2	Gga_rs14209807	82961999	G	ADD	544	-0.03581	-2.681	0.00757
17	Gga_rs14102697	3227397	G	ADD	544	-0.03635	-2.68	0.007584
11	Gga_rs14965814	15744074	A	ADD	544	-0.04303	-2.68	0.007593
3	Gga_rs14328032	25728199	A	ADD	544	0.0387	2.679	0.0076
7	GGaluGA311952	12483208	G	ADD	544	0.05271	2.679	0.0076
21	GGaluGA184674	4927433	A	ADD	544	0.04025	2.678	0.007623
4	Gga_rs14423878	6537282	G	ADD	544	-0.06414	-2.678	0.007641
12	Gga_rs15657568	12980537	G	ADD	529	0.04637	2.678	0.007647
2	Gga_rs14182053	51108718	A	ADD	544	-0.03526	-2.677	0.007659
6	Gga_rs14576631	16441435	A	ADD	544	0.0372	2.676	0.007668
21	GGaluGA183610	3002967	A	ADD	544	-0.03892	-2.676	0.007681
5	GGaluGA288074	52696036	A	ADD	544	-0.05566	-2.673	0.007744
0	GGaluGA000842	0	A	ADD	523	-0.04002	-2.673	0.007761
5	Gga_rs14547172	52581455	G	ADD	544	-0.04747	-2.672	0.007764
9	Gga_rs13608395	15673485	C	ADD	544	0.07133	2.672	0.007773
21	Gga_rs15181821	2344303	A	ADD	544	-0.03679	-2.671	0.0078
Z	Gga_rs14748694	59044869	A	ADD	544	0.03644	2.669	0.007829
13	Gga_rs15680345	6876299	G	ADD	544	-0.03416	-2.669	0.007831
2	Gga_rs14163899	34819348	G	ADD	543	-0.03628	-2.667	0.007886
12	Gga_rs14039958	9910513	G	ADD	544	-0.0368	-2.666	0.007906
8	Gga_rs14651569	23293059	G	ADD	544	-0.03407	-2.664	0.007944
12	Gga_rs14046411	17273699	A	ADD	544	-0.03876	-2.664	0.007958
20	Gga_rs16159644	1698431	G	ADD	541	0.0347	2.664	0.00796
26	Gga_rs14300913	4327561	A	ADD	544	-0.0365	-2.663	0.007966
27	Gga_rs14687434	389480	A	ADD	544	0.04128	2.663	0.007979
1	Gga_rs13843435	30340210	A	ADD	544	0.03453	2.662	0.007987
14	Gga_rs14075633	7332408	G	ADD	544	0.0351	2.662	0.008006
Z	GGaluGA354375	59106263	C	ADD	543	0.03634	2.661	0.008025
5	Gga_rs14556362	60629190	A	ADD	544	0.04508	2.661	0.008028
2	Gga_rs14259470	150552676	G	ADD	544	-0.03722	-2.658	0.008087
2	Gga_rs14181868	50849141	A	ADD	544	-0.03617	-2.656	0.008134
4	GGaluGA243294	4034468	A	ADD	544	0.03754	2.656	0.008144
1	GGaluGA031839	94149592	A	ADD	543	-0.0423	-2.656	0.008152
9	Gga_rs15953664	9671870	A	ADD	544	-0.03561	-2.655	0.008157
18	Gga_rs14111894	5965752	A	ADD	544	0.03542	2.654	0.008177
7	GGaluGA319095	31545243	G	ADD	544	-0.03996	-2.654	0.008199
6	GGaluGA302783	25815062	C	ADD	543	0.03657	2.652	0.008227
12	GGaluGA088375	17051472	G	ADD	544	-0.03691	-2.651	0.008249
6	GGaluGA304709	30553584	G	ADD	544	0.03619	2.651	0.008251
13	GGaluGA092886	6557108	G	ADD	544	-0.0661	-2.651	0.008257
2	GGaluGA142838	40528666	G	ADD	544	-0.04382	-2.651	0.008264
12	Gga_rs14041454	11589524	A	ADD	544	0.03769	2.65	0.008284
10	Gga_rs14012908	20233862	C	ADD	544	0.04813	2.649	0.008303
5	GGaluGA279768	26585777	A	ADD	544	0.09824	2.649	0.008308
6	Gga_rs14562446	4603164	C	ADD	544	0.03808	2.648	0.008325
2	Gga_rs14137747	10066958	A	ADD	542	-0.03899	-2.647	0.008363
1	GGaluGA022413	65554126	A	ADD	544	0.09649	2.644	0.008434
12	Gga_rs15651107	9907203	A	ADD	544	-0.03789	-2.644	0.008441
28	GGaluGA201005	723566	G	ADD	544	0.121	2.643	0.008448
3	Gga_rs14375949	74505700	A	ADD	544	-0.06645	-2.643	0.008462
4	Gga_rs14427903	10747435	G	ADD	544	-0.03807	-2.643	0.008465
17	Gga_rs14714746	3732678	G	ADD	544	-0.03565	-2.643	0.008467
1	GGaluGA016599	50616709	A	ADD	544	0.05461	2.642	0.008482
1	GGaluGA006723	16981080	G	ADD	544	-0.03995	-2.642	0.008492
4	GGaluGA254411	39230550	A	ADD	544	0.05612	2.641	0.008501
12	Gga_rs10729101	2970616	G	ADD	544	0.03489	2.64	0.008525
1	GGaluGA003636	4571052	A	ADD	544	-0.04392	-2.639	0.008552
3	Gga_rs15405883	82965162	A	ADD	544	0.03488	2.639	0.008554
7	Gga_rs14598224	1338365	G	ADD	544	-0.03548	-2.639	0.008563
5	Gga_rs14532022	37942427	G	ADD	544	-0.03797	-2.637	0.008608
2	Gga_rs13669852	38993171	A	ADD	544	0.03575	2.636	0.008642
19	Gga_rs15044897	2063870	A	ADD	544	0.04365	2.635	0.008647
20	Gga_rs14273727	6016576	A	ADD	544	0.06255	2.634	0.008677
22	Gga_rs15190167	3129639	A	ADD	544	-0.03626	-2.633	0.008698
12	GGaluGA086982	14026806	G	ADD	544	-0.03841	-2.631	0.008757
9	Gga_rs16658033	9643415	A	ADD	544	0.04168	2.631	0.008767
1	Gga_rs15511350	178822391	A	ADD	539	-0.03867	-2.631	0.008768
4	Gga_rs15487891	8480865	A	ADD	544	-0.04615	-2.63	0.008774
1	Gga_rs13863600	50632934	C	ADD	542	0.05446	2.629	0.008797
3	Gga_rs16239421	25862815	A	ADD	544	-0.03717	-2.629	0.008812
2	GGaluGA141073	34769878	A	ADD	544	-0.05372	-2.626	0.008883
21	GGaluGA184877	5401450	A	ADD	544	-0.03441	-2.626	0.008889
2	GGaluGA166834	128195028	A	ADD	544	-0.05608	-2.625	0.008906
14	Gga_rs14078576	10586985	C	ADD	542	0.04328	2.625	0.008912
2	Gga_rs15078950	29828276	A	ADD	544	-0.05474	-2.623	0.008964
2	Gga_rs15079010	29919782	C	ADD	544	-0.05474	-2.623	0.008964
15	GGaluGA110728	10539967	G	ADD	544	0.03406	2.622	0.008989
1	Gga_rs13863225	50242705	A	ADD	544	0.04938	2.62	0.009028
5	Gga_rs13595179	61359129	A	ADD	544	0.0334	2.62	0.00905
14	Gga_rs15732046	7095353	C	ADD	544	0.04402	2.619	0.00906
9	Gga_rs15978934	18441956	G	ADD	544	-0.07247	-2.619	0.00907
3	Gga_rs15382662	71277915	G	ADD	544	-0.04437	-2.618	0.00908
21	GGaluGA184178	4005679	A	ADD	544	-0.03734	-2.618	0.009091
13	Gga_rs13819316	9782491	A	ADD	544	-0.04278	-2.618	0.009097
9	Gga_rs15953039	9875756	A	ADD	544	-0.03528	-2.617	0.009124
2	Gga_rs14204242	74324599	C	ADD	543	-0.03839	-2.616	0.009136
Z	Gga_rs14760964	29090725	G	ADD	533	0.05174	2.615	0.009168
2	Gga_rs14152869	23997380	A	ADD	543	0.06973	2.615	0.009182
5	Gga_rs16488653	36205447	A	ADD	544	-0.03717	-2.614	0.009199
22	Gga_rs16185130	3144772	G	ADD	544	0.04761	2.614	0.009203
1	Gga_rs15188977	7848644	G	ADD	544	-0.04492	-2.612	0.009249
13	GGaluGA090666	1845048	A	ADD	543	0.03814	2.612	0.009255
3	Gga_rs14394185	93641767	C	ADD	544	0.03501	2.612	0.009263
7	GGaluGA314041	17953679	G	ADD	544	-0.05346	-2.61	0.00931
2	Gga_rs14163825	34690476	A	ADD	544	-0.05542	-2.609	0.00932
9	Gga_rs14663551	10267117	A	ADD	544	0.03528	2.608	0.009358
18	GGaluGA118295	1609473	A	ADD	544	-0.03545	-2.607	0.009373
2	GGaluGA147473	55158202	A	ADD	544	-0.05053	-2.607	0.009389
1	GGaluGA062810	196793737	A	ADD	544	0.03778	2.606	0.00941
2	GGaluGA134066	13734455	G	ADD	543	-0.03498	-2.606	0.009419
3	GGaluGA211575	22562712	G	ADD	544	-0.04142	-2.606	0.00942
1	GGaluGA045074	136693431	G	ADD	544	-0.03514	-2.605	0.009436
3	Gga_rs14379035	78491913	A	ADD	544	-0.0625	-2.603	0.009487
17	Gga_rs14102462	3422797	A	ADD	543	0.03322	2.603	0.009493
13	Gga_rs14054254	4598048	G	ADD	544	0.04337	2.603	0.009494
28	GGaluGA202075	2267986	G	ADD	544	0.0436	2.602	0.00953
12	Gga_rs15640738	6037064	A	ADD	544	0.05559	2.601	0.009541
6	Gga_rs14582806	23422537	G	ADD	543	-0.03431	-2.6	0.009565
4	Gga_rs14422413	4743794	A	ADD	544	0.04119	2.599	0.009599
3	Gga_rs14390704	89951492	A	ADD	544	0.03565	2.599	0.009613
13	Gga_rs15679860	7048784	G	ADD	544	-0.05054	-2.599	0.009617
21	GGaluGA183693	3153912	A	ADD	544	0.0361	2.598	0.00963
2	Gga_rs13667309	31205512	A	ADD	537	-0.0349	-2.597	0.009653
20	Gga_rs14273782	6063257	A	ADD	544	-0.03328	-2.597	0.009663
13	Gga_rs14987983	7566982	C	ADD	544	0.03368	2.597	0.009669
6	GGaluGA296070	7774362	A	ADD	544	0.03599	2.596	0.009676
27	Gga_rs14302275	2250875	G	ADD	544	0.08771	2.595	0.009708
4	Gga_rs14424596	7501648	A	ADD	544	-0.05353	-2.595	0.00973
4	Gga_rs10730121	11292338	A	ADD	544	-0.03904	-2.594	0.009733
7	Gga_rs14619627	27472791	A	ADD	543	-0.03851	-2.594	0.009741
28	Gga_rs16209236	463733	A	ADD	525	0.05166	2.594	0.00975
2	GGaluGA139785	31556406	A	ADD	543	-0.03578	-2.593	0.00977
23	Gga_rs13622577	4205355	A	ADD	544	-0.03882	-2.593	0.009771
1	GGaluGA055379	174961349	A	ADD	544	-0.03763	-2.593	0.009777
3	Gga_rs14312906	10955968	G	ADD	541	0.03399	2.592	0.009811
2	Gga_rs13616387	54731865	G	ADD	530	0.035	2.592	0.009812
6	Gga_rs14558395	1630802	G	ADD	544	-0.04366	-2.591	0.009824
3	Gga_rs16294399	70201106	G	ADD	544	0.03921	2.591	0.009828
2	GGaluGA170395	141912474	A	ADD	544	0.0697	2.591	0.009842
13	GGaluGA091129	2500851	A	ADD	544	0.04101	2.59	0.009855
26	Gga_rs13724701	708170	A	ADD	544	0.09594	2.589	0.00988
Z	GGaluGA351319	36465430	A	ADD	544	0.04368	2.589	0.00988
21	GGaluGA181877	337753	A	ADD	544	0.04421	2.589	0.009883
1	GGaluGA046158	140079871	G	ADD	544	0.03863	2.589	0.009886
1	Gga_rs10730722	1837922	G	ADD	544	0.03552	2.589	0.009887
13	Gga_rs14053198	5557512	A	ADD	544	0.03529	2.589	0.009896
2	GGaluGA147120	50929779	G	ADD	544	-0.03508	-2.588	0.009904
11	Gga_rs14020271	5994688	A	ADD	544	0.06688	2.586	0.009971
14	GGaluGA100020	3148556	A	ADD	544	0.03462	2.585	0.009986
3	Gga_rs16335773	105972671	A	ADD	544	-0.03476	-2.585	0.009988
8	GGaluGA327035	15603680	A	ADD	544	0.03899	2.585	0.01
5	Gga_rs14511244	8768012	A	ADD	544	0.036	2.585	0.01001
2	Gga_rs14252964	137920493	G	ADD	544	0.06006	2.584	0.01002
13	Gga_rs14054269	4569197	A	ADD	544	-0.04181	-2.584	0.01003
13	Gga_rs15677196	8095057	A	ADD	544	-0.04058	-2.584	0.01003
Z	Gga_rs16777018	67069720	G	ADD	544	-0.05109	-2.584	0.01003
6	GGaluGA304738	30630941	C	ADD	544	-0.04282	-2.583	0.01004
12	Gga_rs14046405	17257998	G	ADD	544	-0.03771	-2.583	0.01007
22	Gga_rs16688387	2048750	A	ADD	544	-0.05959	-2.582	0.01007
23	Gga_rs15200521	3473079	A	ADD	544	-0.08369	-2.581	0.0101
6	GGaluGA304859	30932575	G	ADD	544	0.03659	2.581	0.01011
1	GGaluGA023462	69042051	G	ADD	544	0.03697	2.58	0.01014
2	Gga_rs13616391	54801942	A	ADD	543	0.03514	2.58	0.01014
22	Gga_rs14286888	3499395	A	ADD	544	0.03774	2.58	0.01015
1	GGaluGA052247	163075155	G	ADD	544	-0.03486	-2.579	0.01016
1	Gga_rs14904780	163096351	C	ADD	544	-0.03486	-2.579	0.01016
2	Gga_rs14182120	51210778	C	ADD	544	0.03512	2.579	0.01018
2	Gga_rs14183091	54208753	G	ADD	544	0.03512	2.579	0.01018
2	Gga_rs13616286	54251297	G	ADD	544	0.03512	2.579	0.01018
2	Gga_rs13616358	54334101	A	ADD	544	0.03512	2.579	0.01018
2	Gga_rs14183353	54383830	G	ADD	544	0.03512	2.579	0.01018
2	GGaluGA147366	54446447	G	ADD	544	0.03512	2.579	0.01018
2	Gga_rs14183201	54487968	A	ADD	544	0.03512	2.579	0.01018
2	Gga_rs14183274	54556413	A	ADD	544	0.03512	2.579	0.01018
2	Gga_rs15993166	54622092	A	ADD	544	0.03512	2.579	0.01018
2	Gga_rs14183401	54632827	G	ADD	544	0.03512	2.579	0.01018
2	Gga_rs13616396	54812923	A	ADD	544	0.03512	2.579	0.01018
2	Gga_rs13616401	54830480	A	ADD	544	0.03512	2.579	0.01018
2	Gga_rs14183473	54865875	C	ADD	544	0.03512	2.579	0.01018
2	Gga_rs14183483	54886262	A	ADD	544	0.03512	2.579	0.01018
2	Gga_rs15100319	55044095	G	ADD	544	0.03512	2.579	0.01018
8	Gga_rs16641540	23768425	A	ADD	544	0.03357	2.579	0.01018
3	GGaluGA208115	13750084	G	ADD	544	0.04187	2.578	0.01019
21	Gga_rs14283203	2617128	A	ADD	544	-0.06001	-2.578	0.01019
10	GGaluGA065145	375439	A	ADD	544	0.03734	2.577	0.01023
10	GGaluGA073161	21697736	G	ADD	544	-0.04612	-2.577	0.01024
0	GGaluGA000870	0	C	ADD	544	0.03518	2.575	0.01028
3	Gga_rs14313831	10103340	G	ADD	528	-0.03593	-2.575	0.01029
19	GGaluGA125143	2520796	G	ADD	544	-0.04449	-2.575	0.0103
1	Gga_rs13747282	27010562	A	ADD	544	0.04684	2.573	0.01034
7	Gga_rs15832233	3948320	G	ADD	544	0.03469	2.573	0.01034
2	Gga_rs15096607	47164189	C	ADD	544	-0.03405	-2.572	0.01036
13	Gga_rs14049380	588941	A	ADD	544	0.03827	2.572	0.01037
2	Gga_rs14175008	44933697	A	ADD	542	-0.04063	-2.572	0.01038
2	Gga_rs16047700	83158643	A	ADD	544	-0.07165	-2.571	0.01039
11	Gga_rs14026665	16024054	A	ADD	544	-0.03736	-2.571	0.0104
17	Gga_rs14098129	8841976	G	ADD	544	-0.04173	-2.571	0.01041
1	GGaluGA062939	197339175	A	ADD	538	0.04891	2.57	0.01045
1	Gga_rs15467165	162137580	A	ADD	544	0.03554	2.569	0.01048
13	Gga_rs13727092	5494105	A	ADD	543	0.04412	2.569	0.01048
1	Gga_rs14081349	1386715	G	ADD	544	0.06305	2.567	0.01051
8	Gga_rs14652829	24553843	G	ADD	544	0.03317	2.566	0.01055
6	GGaluGA294717	5320973	G	ADD	544	0.04328	2.566	0.01057
2	Gga_rs14141917	14549288	A	ADD	544	-0.03422	-2.565	0.01059
5	Gga_rs10728553	27848813	G	ADD	544	0.03545	2.565	0.01059
4	GGaluGA241229	1002604	A	ADD	544	-0.03625	-2.565	0.0106
10	GGaluGA071160	16211495	G	ADD	544	-0.03458	-2.564	0.01062
4	Gga_rs10731652	9537145	G	ADD	544	-0.0416	-2.564	0.01063
5	Gga_rs14525795	28392917	G	ADD	544	-0.03478	-2.564	0.01063
1	Gga_rs15377894	111428851	G	ADD	544	0.03657	2.563	0.01064
4	Gga_rs14452892	38290956	A	ADD	544	0.04233	2.563	0.01064
2	Gga_rs14212733	86979675	C	ADD	544	-0.03341	-2.563	0.01065
13	Gga_rs14993230	2292999	A	ADD	543	0.03405	2.563	0.01065
21	GGaluGA182813	1961163	G	ADD	544	-0.05231	-2.562	0.01067
3	GGaluGA212610	25554188	A	ADD	544	0.03682	2.561	0.01071
12	Gga_rs14034548	5108723	A	ADD	544	0.03746	2.558	0.01081
6	Gga_rs14571693	10244550	G	ADD	544	-0.0564	-2.557	0.01082
3	Gga_rs15253815	1420385	A	ADD	544	-0.0365	-2.557	0.01083
1	Gga_rs13555051	178596256	A	ADD	544	-0.03565	-2.557	0.01084
2	GGaluGA157189	91250822	G	ADD	526	-0.03507	-2.556	0.01086
17	Gga_rs15801654	3787238	A	ADD	544	-0.03536	-2.556	0.01087
13	Gga_rs14064371	16743603	G	ADD	543	0.03582	2.556	0.01088
5	GGaluGA289288	55068675	A	ADD	544	0.03371	2.555	0.0109
9	Gga_rs14680328	22108695	G	ADD	543	-0.03377	-2.555	0.0109
1	GGaluGA062400	194394339	G	ADD	544	0.06894	2.554	0.01092
19	Gga_rs14122853	7656036	C	ADD	544	-0.03805	-2.553	0.01096
3	GGaluGA221970	53014940	G	ADD	544	0.0546	2.551	0.011
5	GGaluGA292206	60573249	A	ADD	543	-0.0449	-2.551	0.011
12	Gga_rs14039714	9643397	G	ADD	544	-0.0364	-2.552	0.011
4	GGaluGA245640	11124885	A	ADD	544	0.03488	2.551	0.01101
2	Gga_rs14178112	47235713	A	ADD	544	0.03868	2.551	0.01102
24	Gga_rs14293160	1473315	G	ADD	544	0.04741	2.55	0.01103
24	GGaluGA190921	1499374	A	ADD	544	0.04741	2.55	0.01103
4	Gga_rs16353767	4518044	G	ADD	544	0.03671	2.549	0.01108
21	Gga_rs16176687	478438	A	ADD	543	0.04358	2.549	0.01109
2	GGaluGA153484	73740533	A	ADD	544	-0.03868	-2.548	0.0111
2	GGaluGA153573	74415187	A	ADD	544	-0.03868	-2.548	0.0111
14	Gga_rs15012221	11705176	G	ADD	544	0.06797	2.548	0.01111
5	Gga_rs16469810	15611360	G	ADD	544	0.06802	2.547	0.01113
6	Gga_rs14561902	4237090	A	ADD	544	0.04879	2.547	0.01115
13	GGaluGA090279	841382	G	ADD	544	0.03494	2.547	0.01115
2	Gga_rs14168481	40467831	G	ADD	544	-0.03897	-2.546	0.01116
5	GGaluGA276184	15352456	A	ADD	542	0.06924	2.546	0.01117
2	Gga_rs15865269	2397668	A	ADD	544	-0.04143	-2.545	0.0112
12	Gga_rs14043339	13661986	G	ADD	544	0.03564	2.545	0.01121
1	Gga_rs15188487	8434677	A	ADD	544	-0.0353	-2.545	0.01122
3	Gga_rs14084346	14619098	A	ADD	544	0.04133	2.544	0.01123
3	Gga_rs13696958	89352077	A	ADD	544	-0.0335	-2.544	0.01123
1	Gga_rs14841888	70745550	G	ADD	543	0.05782	2.543	0.01125
4	Gga_rs10728556	11739755	G	ADD	544	0.04294	2.543	0.01126
1	Gga_rs13823731	3103168	A	ADD	544	0.03313	2.542	0.0113
15	Gga_rs15782743	10489322	A	ADD	544	0.03693	2.542	0.01131
21	GGaluGA182118	686374	A	ADD	544	-0.03492	-2.541	0.01133
7	GGaluGA308350	2078727	G	ADD	539	0.03193	2.541	0.01134
13	GGaluGA096920	15170396	A	ADD	544	0.05682	2.54	0.01135
11	GGaluGA073888	694514	A	ADD	543	0.08119	2.54	0.01136
3	Gga_rs16213380	1399459	A	ADD	544	-0.03606	-2.54	0.01137
5	Gga_rs13755986	27590870	A	ADD	544	-0.03445	-2.539	0.0114
3	Gga_rs13691685	71265783	G	ADD	544	-0.05555	-2.539	0.01141
2	GGaluGA129286	480359	A	ADD	544	0.0342	2.538	0.01143
2	Gga_rs14141632	14308242	G	ADD	544	-0.03763	-2.538	0.01143
5	Gga_rs14526060	28672845	G	ADD	544	0.03479	2.538	0.01143
4	Gga_rs14452320	37412250	G	ADD	544	0.03389	2.537	0.01145
21	Gga_rs14684533	4886628	A	ADD	543	0.03306	2.537	0.01146
6	Gga_rs14563488	5365264	A	ADD	544	0.03427	2.536	0.01148
5	Gga_rs14509312	1165514	A	ADD	544	-0.03593	-2.536	0.0115
12	Gga_rs14031631	1942957	A	ADD	544	0.03954	2.536	0.0115
5	GGaluGA271632	442749	A	ADD	544	0.04748	2.535	0.01151
1	GGaluGA009112	27021802	C	ADD	544	0.04659	2.534	0.01157
12	Gga_rs15674057	19773533	A	ADD	544	0.03333	2.534	0.01157
12	Gga_rs14034632	5182847	G	ADD	544	-0.0448	-2.533	0.01158
20	Gga_rs16175383	12448963	G	ADD	544	0.05612	2.533	0.0116
1	Gga_rs15344369	93763337	A	ADD	544	-0.03401	-2.532	0.01162
13	GGaluGA092724	6108413	G	ADD	543	0.05766	2.532	0.01162
18	GGaluGA123296	10228517	A	ADD	544	0.03346	2.532	0.01162
24	Gga_rs16197597	4257494	G	ADD	544	-0.06259	-2.532	0.01162
12	Gga_rs14983658	15441467	G	ADD	544	0.03778	2.532	0.01163
2	Gga_rs14240700	122507166	A	ADD	544	0.03554	2.531	0.01166
11	Gga_rs14965566	14891375	A	ADD	544	0.04015	2.531	0.01166
4	GGaluGA245266	10171925	A	ADD	544	0.04909	2.53	0.01167
5	Gga_rs14552520	57265067	G	ADD	544	-0.03674	-2.531	0.01167
5	GGaluGA292328	60767013	A	ADD	543	0.03547	2.531	0.01167
3	Gga_rs14327995	25656883	A	ADD	539	-0.03394	-2.53	0.01168
9	Gga_rs14662429	11119758	G	ADD	544	0.03534	2.53	0.0117
13	GGaluGA093551	8301875	A	ADD	544	-0.0374	-2.53	0.0117
21	Gga_rs14283270	2666053	G	ADD	544	-0.03544	-2.53	0.0117
28	GGaluGA202114	2333711	G	ADD	523	0.05979	2.53	0.0117
3	Gga_rs14389781	89395703	A	ADD	544	0.04009	2.529	0.01172
28	GGaluGA200896	523588	A	ADD	544	0.04105	2.529	0.01172
12	Gga_rs15668734	17940095	A	ADD	523	0.04058	2.528	0.01177
1	Gga_rs13713455	15954957	A	ADD	544	-0.04471	-2.527	0.01179
26	Gga_rs14299983	3351132	G	ADD	543	0.04292	2.526	0.01182
19	Gga_rs14119331	3782123	G	ADD	544	0.03362	2.525	0.01184
20	GGaluGA174582	323325	G	ADD	544	0.03501	2.525	0.01185
5	GGaluGA288110	52747665	G	ADD	544	0.03503	2.525	0.01186
1	Gga_rs13915475	108256294	G	ADD	544	-0.03646	-2.525	0.01187
5	GGaluGA277559	18810914	A	ADD	544	-0.03306	-2.525	0.01187
24	Gga_rs13604387	1550815	C	ADD	543	0.04662	2.525	0.01187
10	Gga_rs14000501	1050929	A	ADD	544	0.0363	2.524	0.01188
12	Gga_rs14031464	1765633	A	ADD	544	-0.03869	-2.523	0.01191
4	Gga_rs14438414	24335317	G	ADD	544	0.0331	2.522	0.01194
5	Gga_rs13591979	54697215	A	ADD	544	-0.04209	-2.522	0.01195
6	Gga_rs14562400	4567168	A	ADD	544	0.03237	2.522	0.01195
10	GGaluGA068863	11415109	A	ADD	544	-0.03455	-2.522	0.01196
1	Gga_rs13958875	162315444	A	ADD	528	0.03237	2.522	0.01198
7	Gga_rs15890087	37054519	G	ADD	544	0.03277	2.521	0.01198
28	GGaluGA200952	640754	A	ADD	544	0.1133	2.521	0.01198
3	Gga_rs14347827	45634619	A	ADD	544	-0.05894	-2.521	0.01199
6	GGaluGA301028	21327509	G	ADD	544	-0.05148	-2.521	0.01199
5	Gga_rs14514941	12440448	G	ADD	543	0.03816	2.521	0.012
6	Gga_rs16546184	16488051	A	ADD	544	-0.03714	-2.521	0.012
5	GGaluGA277622	19054475	G	ADD	544	-0.03413	-2.52	0.01203
5	GGaluGA292106	60455071	G	ADD	544	0.03444	2.519	0.01204
12	GGaluGA084029	7723910	A	ADD	544	0.03606	2.519	0.01205
3	Gga_rs14375158	73840263	G	ADD	543	-0.0411	-2.518	0.01207
7	GGaluGA311997	12631641	G	ADD	544	0.04452	2.518	0.01208
9	Gga_rs14662510	11035337	A	ADD	542	-0.03542	-2.518	0.01209
Z	Gga_rs15990880	73766594	A	ADD	544	-0.03671	-2.518	0.0121
1	GGaluGA054056	171766346	A	ADD	544	-0.04238	-2.517	0.01211
8	Gga_rs14648171	20142711	G	ADD	544	-0.04511	-2.516	0.01215
4	Gga_rs16018726	92228629	G	ADD	544	0.03577	2.516	0.01216
12	Gga_rs14038074	8008755	G	ADD	544	-0.04646	-2.516	0.01216
2	Gga_rs14128110	2064148	A	ADD	544	0.03411	2.515	0.01218
6	GGaluGA304645	30389535	G	ADD	544	-0.03901	-2.515	0.01218
15	GGaluGA110832	10807312	A	ADD	539	-0.03428	-2.515	0.01218
13	Gga_rs14990434	4751423	G	ADD	496	0.03508	2.516	0.01219
1	Gga_rs13838840	25447345	A	ADD	543	0.03932	2.515	0.0122
12	Gga_rs14035552	5906364	A	ADD	544	0.03748	2.514	0.01221
4	GGaluGA243893	5073938	A	ADD	542	0.03436	2.514	0.01223
3	Gga_rs16308844	82815896	A	ADD	544	0.03718	2.513	0.01226
3	GGaluGA221831	52463727	G	ADD	544	0.03341	2.512	0.01228
19	GGaluGA128067	7268257	C	ADD	544	-0.03694	-2.512	0.01229
9	GGaluGA338748	11937809	G	ADD	540	-0.03804	-2.512	0.0123
27	GGaluGA198871	1728781	G	ADD	543	-0.0342	-2.512	0.0123
1	Gga_rs14803794	29827642	G	ADD	544	0.03203	2.511	0.01234
1	Gga_rs14803801	29831809	A	ADD	544	0.03203	2.511	0.01234
17	GGaluGA117098	9232882	A	ADD	544	0.0652	2.511	0.01234
Z	Gga_rs16127585	71170715	G	ADD	544	-0.06105	-2.511	0.01234
15	GGaluGA108091	5597734	A	ADD	544	0.03488	2.51	0.01236
1	Gga_rs13838804	25409877	G	ADD	544	-0.0367	-2.51	0.01238
Z	Gga_rs14748677	59086297	G	ADD	543	0.0339	2.51	0.01238
20	GGaluGA177648	5309035	G	ADD	544	0.03266	2.508	0.01242
13	Gga_rs14053273	5445955	A	ADD	529	0.03941	2.508	0.01243
6	GGaluGA293610	2695420	A	ADD	544	0.05491	2.508	0.01244
12	Gga_rs14035249	5733785	G	ADD	544	0.04669	2.508	0.01245
4	Gga_rs16404190	48997735	G	ADD	544	0.04888	2.507	0.01247
13	Gga_rs15679095	7366774	A	ADD	544	0.0443	2.507	0.01247
25	Gga_rs13798813	56476	A	ADD	544	0.03501	2.507	0.01247
4	GGaluGA254182	38441916	A	ADD	544	0.04815	2.506	0.0125
Z	Gga_rs16768239	36669119	G	ADD	544	0.04518	2.505	0.01252
28	Gga_rs15246033	913055	A	ADD	544	0.05618	2.505	0.01255
4	Gga_rs14451269	36409799	G	ADD	544	-0.05163	-2.504	0.01257
6	GGaluGA296576	9008752	A	ADD	544	0.03242	2.504	0.01257
12	GGaluGA088501	17338968	A	ADD	544	-0.0413	-2.504	0.01257
6	GGaluGA294302	4157854	G	ADD	528	0.03586	2.504	0.01258
2	GGaluGA135094	16201684	C	ADD	544	0.03354	2.503	0.0126
9	Gga_rs16656571	10511417	G	ADD	544	0.03374	2.502	0.01263
4	GGaluGA264360	70262034	A	ADD	544	-0.03804	-2.502	0.01265
5	Gga_rs16519981	59488578	G	ADD	544	0.03301	2.502	0.01265
8	GGaluGA325049	7385552	G	ADD	544	0.03191	2.502	0.01265
21	Gga_rs14284367	3947653	G	ADD	544	-0.04677	-2.502	0.01266
2	Gga_rs14163757	34523810	G	ADD	543	-0.03906	-2.501	0.01269
10	Gga_rs14940505	1574088	G	ADD	544	-0.03473	-2.501	0.01269
23	Gga_rs15192358	498924	G	ADD	544	-0.03967	-2.501	0.01269
2	Gga_rs14179884	48667693	A	ADD	544	0.03435	2.5	0.0127
26	GGaluGA195591	1330639	G	ADD	542	-0.03869	-2.5	0.0127
2	GGaluGA137129	22294146	G	ADD	544	-0.03415	-2.5	0.01271
2	GGaluGA143030	40812239	A	ADD	543	0.03368	2.5	0.01271
1	Gga_rs14886443	133326723	A	ADD	544	0.04484	2.499	0.01274
12	Gga_rs14048087	18665055	G	ADD	544	0.04174	2.499	0.01274
3	Gga_rs14409244	108350068	G	ADD	544	-0.03631	-2.499	0.01276
11	Gga_rs14018133	1492772	G	ADD	544	0.04148	2.499	0.01276
15	Gga_rs15025581	11214772	G	ADD	544	-0.03602	-2.498	0.01277
5	Gga_rs13756380	28556460	A	ADD	519	-0.03363	-2.498	0.0128
9	GGaluGA341981	18956401	A	ADD	544	-0.03391	-2.497	0.01281
23	Gga_rs14287728	481204	G	ADD	544	-0.03651	-2.497	0.01281
9	GGaluGA341359	16944836	G	ADD	544	0.03741	2.497	0.01282
22	Gga_rs16185493	2918441	A	ADD	544	-0.05048	-2.496	0.01284
2	Gga_rs14142624	15118829	G	ADD	544	0.03609	2.496	0.01285
1	Gga_rs15216023	28540511	A	ADD	544	-0.03204	-2.496	0.01287
19	Gga_rs13573766	2232124	G	ADD	544	-0.04962	-2.496	0.01287
20	Gga_rs15173707	6115079	G	ADD	544	0.05306	2.495	0.01288
3	Gga_rs14377706	76597188	G	ADD	544	-0.05743	-2.495	0.01289
10	GGaluGA073556	22260963	G	ADD	544	-0.04783	-2.494	0.01292
1	GGaluGA002147	511478	A	ADD	544	0.04391	2.493	0.01297
2	Gga_rs14705363	142225640	G	ADD	544	-0.03643	-2.493	0.01297
3	Gga_rs14400207	99391679	G	ADD	544	0.03726	2.493	0.01298
6	GGaluGA294690	5245126	G	ADD	544	0.03403	2.491	0.01302
6	GGaluGA297088	10201433	A	ADD	535	-0.05738	-2.491	0.01304
2	GGaluGA129617	1030609	A	ADD	544	-0.03278	-2.49	0.01307
6	GGaluGA296712	9333501	A	ADD	544	0.07747	2.49	0.01307
6	GGaluGA296860	9769181	A	ADD	544	0.07747	2.49	0.01307
20	Gga_rs16164301	4403167	C	ADD	517	0.03563	2.49	0.0131
1	Gga_rs13646774	87657724	C	ADD	544	0.03306	2.488	0.01313
5	Gga_rs16523238	61627186	A	ADD	544	-0.04044	-2.489	0.01313
17	Gga_rs15027052	10535250	A	ADD	544	0.09446	2.488	0.01313
21	Gga_rs14282456	1807150	A	ADD	544	-0.04421	-2.488	0.01313
21	Gga_rs16178237	1814771	G	ADD	544	-0.04421	-2.488	0.01313
4	GGaluGA253043	35212197	A	ADD	544	0.03813	2.488	0.01314
1	GGaluGA016134	49679540	A	ADD	544	0.06625	2.488	0.01315
13	Gga_rs16011340	7975481	A	ADD	543	0.04459	2.487	0.01317
22	GGaluGA186485	3064289	A	ADD	544	-0.03661	-2.487	0.01318
13	GGaluGA091110	2457622	G	ADD	544	0.03912	2.486	0.0132
10	Gga_rs14014225	21604643	A	ADD	544	-0.037	-2.486	0.01321
1	Gga_rs13812127	195640268	G	ADD	544	0.03633	2.486	0.01323
3	Gga_rs13692988	76718735	A	ADD	544	-0.05562	-2.486	0.01323
13	GGaluGA093608	8428476	G	ADD	544	-0.03842	-2.485	0.01324
4	Gga_rs14437875	23418711	A	ADD	544	-0.03188	-2.485	0.01325
17	Gga_rs14102349	3754435	A	ADD	544	0.03501	2.485	0.01325
18	GGaluGA123374	10366472	A	ADD	544	-0.0555	-2.485	0.01327
23	Gga_rs10723731	555182	G	ADD	544	-0.03933	-2.485	0.01327
1	GGaluGA016975	51514302	G	ADD	544	0.05646	2.484	0.01328
2	Gga_rs14163951	34960879	G	ADD	544	-0.03357	-2.483	0.01331
3	Gga_rs16306544	81169529	A	ADD	543	0.03158	2.483	0.01331
3	Gga_rs14373746	71466739	A	ADD	544	-0.04066	-2.483	0.01333
3	Gga_rs14406716	106064607	G	ADD	542	0.0366	2.482	0.01337
1	Gga_rs13836660	23733703	A	ADD	544	-0.03579	-2.481	0.01339
2	Gga_rs14131899	5295596	C	ADD	538	-0.03806	-2.481	0.0134
4	Gga_rs13519458	48443914	A	ADD	543	0.04088	2.481	0.01342
8	GGaluGA326972	15455074	A	ADD	544	0.03269	2.481	0.01342
1	Gga_rs13947660	143086139	G	ADD	531	0.09287	2.48	0.01343
3	GGaluGA235323	99289467	A	ADD	544	0.04462	2.48	0.01345
3	GGaluGA228611	75583337	C	ADD	544	-0.04707	-2.479	0.01347
5	Gga_rs15675938	19354486	A	ADD	544	-0.07162	-2.479	0.01347
28	GGaluGA200883	464600	A	ADD	544	0.03259	2.479	0.01348
6	Gga_rs14589431	29577758	G	ADD	544	0.03406	2.479	0.01349
1	Gga_rs13947498	142959572	G	ADD	544	0.06915	2.478	0.01352
1	GGaluGA017028	51604153	C	ADD	544	0.05809	2.477	0.01355
2	Gga_rs14158541	30181648	A	ADD	544	-0.03618	-2.477	0.01355
1	Gga_rs13903276	94097845	A	ADD	544	-0.03301	-2.476	0.01358
5	Gga_rs14549724	54864013	A	ADD	544	-0.03841	-2.476	0.01358
21	Gga_rs14281466	765557	G	ADD	544	-0.03392	-2.476	0.01358
27	GGaluGA198698	1491480	A	ADD	544	0.03704	2.476	0.01358
3	GGaluGA215297	33244870	A	ADD	544	0.0455	2.475	0.01363
25	Gga_rs16740396	68153	A	ADD	544	0.03194	2.475	0.01363
2	Gga_rs16049271	84174042	A	ADD	544	-0.04448	-2.475	0.01364
26	Gga_rs15237137	4854285	A	ADD	544	-0.03248	-2.475	0.01364
5	GGaluGA292398	60891115	A	ADD	544	0.03986	2.474	0.01367
12	Gga_rs14032645	2879508	G	ADD	544	-0.03844	-2.474	0.01367
Z	GGaluGA349404	21650099	A	ADD	544	-0.07882	-2.474	0.01368
Z	Gga_rs13788506	21873043	A	ADD	544	-0.07882	-2.474	0.01368
6	Gga_rs15776828	10984952	A	ADD	539	0.03275	2.474	0.01369
24	GGaluGA190946	1521936	G	ADD	544	0.04559	2.473	0.01371
10	Gga_rs3137147	21324822	A	ADD	544	-0.03312	-2.472	0.01373
13	Gga_rs14062337	13939827	A	ADD	544	0.05316	2.472	0.01374
13	Gga_rs14062341	13943857	G	ADD	544	0.05316	2.472	0.01374
4	Gga_rs16377535	26524986	G	ADD	544	0.03318	2.472	0.01376
23	Gga_rs15194548	1223268	G	ADD	544	0.09027	2.47	0.01383
3	Gga_rs15389194	75710783	G	ADD	544	-0.03772	-2.469	0.01384
2	Gga_rs14182574	51826860	G	ADD	543	-0.03251	-2.469	0.01385
5	Gga_rs14546807	52218973	G	ADD	543	0.03424	2.469	0.01385
5	GGaluGA289187	54877084	A	ADD	544	-0.04092	-2.468	0.01391
15	Gga_rs14090787	5874707	G	ADD	538	-0.04624	-2.468	0.01391
23	Gga_rs15206715	5246857	A	ADD	544	0.04557	2.468	0.01391
10	GGaluGA072797	21042272	A	ADD	544	-0.08944	-2.467	0.01395
0	GGaluGA001667	0	G	ADD	544	0.08042	2.466	0.01399
11	Gga_rs15604157	4360162	A	ADD	544	0.04229	2.466	0.01399
3	Gga_rs14384393	82908144	A	ADD	544	-0.0334	-2.465	0.014
6	Gga_rs14559183	2186794	G	ADD	544	-0.03245	-2.465	0.01402
6	Gga_rs14561934	4297989	A	ADD	544	0.03287	2.465	0.01402
3	Gga_rs14343860	42163234	A	ADD	544	-0.03385	-2.464	0.01404
1	Gga_rs13687937	100239541	A	ADD	544	0.03227	2.464	0.01405
6	GGaluGA304137	29095512	G	ADD	544	0.04953	2.463	0.01407
17	GGaluGA113549	3084245	G	ADD	544	0.03392	2.463	0.01409
1	GGaluGA017008	51562179	A	ADD	544	0.04801	2.462	0.01411
20	GGaluGA177164	4660333	A	ADD	544	-0.03224	-2.462	0.01414
10	GGaluGA073316	21911301	A	ADD	544	-0.08615	-2.461	0.01416
1	GGaluGA036544	110692328	A	ADD	544	-0.0322	-2.461	0.01418
27	GGaluGA198802	1641063	A	ADD	544	0.0379	2.46	0.0142
2	Gga_rs15990661	51051310	A	ADD	544	-0.03242	-2.459	0.01423
2	Gga_rs14181956	51075233	G	ADD	544	-0.03242	-2.459	0.01423
2	Gga_rs14181958	51075438	A	ADD	544	-0.03242	-2.459	0.01423
2	Gga_rs15991100	51357095	C	ADD	544	-0.03242	-2.459	0.01423
2	Gga_rs14182280	51425256	A	ADD	544	-0.03242	-2.459	0.01423
2	Gga_rs14182344	51444234	A	ADD	544	-0.03242	-2.459	0.01423
2	Gga_rs14182398	51498096	A	ADD	544	-0.03242	-2.459	0.01423
2	GGaluGA147267	51965459	A	ADD	544	-0.03242	-2.459	0.01423
2	Gga_rs14182760	52064693	G	ADD	544	-0.03242	-2.459	0.01423
2	Gga_rs15991956	52123508	A	ADD	544	-0.03242	-2.459	0.01423
1	Gga_rs13963388	160203992	A	ADD	542	-0.05223	-2.459	0.01424
4	Gga_rs16360249	10423018	A	ADD	544	0.03276	2.458	0.01427
13	Gga_rs14055905	3125600	C	ADD	544	0.03313	2.458	0.01427
0	GGaluGA001317	0	A	ADD	544	0.03521	2.458	0.01428
12	Gga_rs15671453	18803450	G	ADD	544	-0.05101	-2.458	0.01428
21	GGaluGA182004	505783	G	ADD	544	-0.03637	-2.458	0.01428
Z	Gga_rs16782037	39980836	G	ADD	543	-0.08269	-2.458	0.0143
1	GGaluGA059032	183896890	A	ADD	544	-0.03656	-2.457	0.01431
1	GGaluGA053199	169700738	G	ADD	544	0.03407	2.457	0.01432
1	Gga_rs13892128	85351288	G	ADD	544	0.04194	2.456	0.01436
3	Gga_rs15354779	52335515	A	ADD	543	0.03376	2.455	0.01439
4	GGaluGA250772	29757484	A	ADD	544	0.03235	2.455	0.01439
24	Gga_rs16199696	6308478	G	ADD	543	-0.07067	-2.455	0.0144
1	Gga_rs13818061	16424746	A	ADD	544	-0.04544	-2.455	0.01441
19	GGaluGA128840	8811809	G	ADD	544	0.0321	2.454	0.01444
2	Gga_rs16136596	135648308	A	ADD	544	0.073	2.454	0.01445
18	GGaluGA123392	10394390	G	ADD	544	0.03758	2.453	0.01446
3	Gga_rs14379247	78673345	A	ADD	544	-0.0341	-2.453	0.01449
21	Gga_rs14282027	1392325	A	ADD	544	0.06186	2.453	0.01449
21	GGaluGA184840	5282735	G	ADD	544	-0.03289	-2.453	0.0145
1	Gga_rs15190652	5543120	A	ADD	544	-0.04096	-2.452	0.01452
7	GGaluGA316761	26178377	G	ADD	544	-0.03483	-2.452	0.01452
2	Gga_rs15092643	44116297	G	ADD	544	-0.03321	-2.451	0.01454
2	GGaluGA129724	1294357	G	ADD	544	0.03374	2.451	0.01455
10	GGaluGA073436	22088523	A	ADD	544	-0.0406	-2.451	0.01455
21	GGaluGA183181	2414911	A	ADD	544	-0.03719	-2.451	0.01455
1	Gga_rs14908383	159345154	C	ADD	544	-0.04568	-2.451	0.01456
2	Gga_rs14704189	117321413	G	ADD	544	-0.05457	-2.451	0.01456
2	Gga_rs14236290	117412921	A	ADD	544	-0.05457	-2.451	0.01456
24	Gga_rs15222017	4246345	G	ADD	544	0.03329	2.451	0.01456
4	Gga_rs13577063	25719419	C	ADD	531	0.06932	2.451	0.01458
18	GGaluGA118240	1485545	A	ADD	543	0.03552	2.451	0.01458
19	Gga_rs13573468	1527100	A	ADD	544	-0.06948	-2.451	0.01458
12	GGaluGA082554	4268223	A	ADD	544	-0.05591	-2.45	0.0146
28	GGaluGA201780	1892278	A	ADD	544	-0.03434	-2.45	0.0146
10	GGaluGA070149	14432620	G	ADD	544	-0.06746	-2.45	0.01462
21	Gga_rs16180691	3796696	G	ADD	544	-0.03931	-2.449	0.01463
9	GGaluGA342945	21808873	G	ADD	544	-0.03388	-2.449	0.01465
2	Gga_rs14157409	29071991	A	ADD	544	0.04007	2.448	0.01467
5	Gga_rs14549919	55016452	A	ADD	544	0.03231	2.448	0.01467
1	Gga_rs14081311	1372113	G	ADD	544	0.03715	2.447	0.01471
10	GGaluGA073446	22111483	A	ADD	527	0.0344	2.447	0.01471
Z	Gga_rs16132524	40104646	A	ADD	544	0.03316	2.447	0.01471
15	Gga_rs14094799	10236389	G	ADD	544	-0.04817	-2.447	0.01472
4	GGaluGA254061	38056135	G	ADD	544	-0.03244	-2.446	0.01475
1	Gga_rs15354669	100313786	C	ADD	544	0.03213	2.446	0.01476
14	Gga_rs14069368	1268133	G	ADD	544	-0.0324	-2.446	0.01477
3	Gga_rs14362293	56561036	A	ADD	544	-0.03543	-2.446	0.01478
13	Gga_rs15683107	5917154	A	ADD	544	0.03324	2.446	0.01478
3	Gga_rs15422245	91490188	G	ADD	544	-0.03194	-2.444	0.01483
2	GGaluGA138803	28429169	A	ADD	544	0.04231	2.444	0.01484
3	Gga_rs13675944	42867482	A	ADD	544	0.07065	2.443	0.01487
1	Gga_rs14790004	9212768	C	ADD	541	-0.03177	-2.443	0.01488
1	Gga_rs14888012	135030035	A	ADD	543	-0.03593	-2.443	0.01489
8	Gga_rs13614167	1281079	G	ADD	544	-0.05303	-2.443	0.01489
9	Gga_rs14671975	13131498	G	ADD	544	-0.03536	-2.443	0.01489
27	Gga_rs16701047	296587	A	ADD	544	0.05398	2.443	0.01489
27	Gga_rs14303632	877501	A	ADD	544	0.05398	2.443	0.01489
13	GGaluGA092690	5963541	C	ADD	541	0.03242	2.442	0.01491
17	Gga_rs14099344	7755105	A	ADD	544	-0.04493	-2.442	0.01491
17	GGaluGA113313	2677452	A	ADD	544	-0.03372	-2.442	0.01492
3	Gga_rs14084247	14704931	G	ADD	544	0.0397	2.441	0.01497
2	Gga_rs15901398	15674089	A	ADD	544	-0.03336	-2.44	0.01501
12	GGaluGA084509	9154573	G	ADD	544	-0.03251	-2.437	0.01512
3	Gga_rs16300688	76392742	A	ADD	544	-0.06092	-2.437	0.01513
22	GGaluGA186283	2501349	G	ADD	544	-0.06528	-2.436	0.01516
3	GGaluGA221919	52823805	A	ADD	544	0.05207	2.436	0.01517
3	Gga_rs14314024	10036263	A	ADD	543	-0.03405	-2.436	0.01518
12	Gga_rs14973074	4741705	G	ADD	544	0.08876	2.436	0.01519
13	Gga_rs15677435	7887129	G	ADD	544	-0.04904	-2.435	0.0152
13	Gga_rs14989962	5266670	A	ADD	544	0.04954	2.435	0.01522
6	Gga_rs16528094	4014725	G	ADD	544	-0.0325	-2.435	0.01523
3	Gga_rs14335334	32718534	G	ADD	527	0.06128	2.435	0.01524
1	Gga_rs15462152	153664453	G	ADD	544	-0.06214	-2.433	0.01528
1	Gga_rs14902552	154016942	A	ADD	544	-0.06214	-2.433	0.01528
7	Gga_rs15890631	37360684	G	ADD	543	-0.03405	-2.433	0.01528
13	Gga_rs14063594	15851027	A	ADD	544	0.03227	2.433	0.01528
11	Gga_rs15601563	1652749	G	ADD	544	0.03442	2.433	0.0153
1	GGaluGA058751	183219141	A	ADD	544	-0.03726	-2.432	0.01532
17	Gga_rs15802199	3365920	A	ADD	544	0.04304	2.432	0.01533
6	Gga_rs15800423	25524855	G	ADD	544	0.07807	2.432	0.01534
3	GGaluGA209759	17099207	A	ADD	544	-0.0318	-2.432	0.01535
2	Gga_rs16133048	130571476	A	ADD	544	-0.03616	-2.431	0.01539
14	Gga_rs15724927	3891037	G	ADD	544	0.03308	2.431	0.0154
1	Gga_rs13880718	68811674	G	ADD	543	-0.03385	-2.43	0.01541
11	GGaluGA074427	1512240	G	ADD	544	-0.04786	-2.43	0.01541
3	Gga_rs14377549	76277820	G	ADD	544	-0.0383	-2.43	0.01542
0	GGaluGA345417	0	A	ADD	534	0.0349	2.43	0.01544
11	Gga_rs14027548	18088188	C	ADD	544	0.08856	2.429	0.01546
18	Gga_rs15813955	2047336	G	ADD	544	0.03228	2.428	0.0155
4	Gga_rs13577759	27996844	A	ADD	544	0.03181	2.428	0.01551
22	Gga_rs13820243	3693184	G	ADD	544	0.03075	2.427	0.01553
9	Gga_rs13608664	16342044	A	ADD	544	-0.0625	-2.427	0.01554
6	Gga_rs14581821	21685750	A	ADD	544	-0.03927	-2.427	0.01555
5	Gga_rs14525552	28147682	G	ADD	544	-0.03547	-2.427	0.01556
5	Gga_rs15726313	52101463	A	ADD	544	-0.04973	-2.427	0.01556
1	Gga_rs13982066	182426470	A	ADD	544	-0.03995	-2.425	0.01562
2	Gga_rs14255547	154225539	A	ADD	544	-0.03945	-2.425	0.01565
5	Gga_rs10731983	60292268	A	ADD	544	-0.03287	-2.425	0.01565
13	GGaluGA096493	14124051	G	ADD	544	0.04983	2.425	0.01565
2	Gga_rs14248870	130620116	A	ADD	544	-0.03458	-2.424	0.01566
20	Gga_rs14278744	10753093	C	ADD	544	0.03676	2.424	0.01566
2	Gga_rs13667254	31121298	A	ADD	544	-0.0353	-2.424	0.01569
12	GGaluGA081501	2060784	A	ADD	543	0.04424	2.424	0.0157
6	GGaluGA305073	31320969	A	ADD	544	0.03562	2.423	0.01571
8	Gga_rs15925802	21422132	A	ADD	544	0.03309	2.423	0.01574
28	Gga_rs16209112	388231	C	ADD	544	-0.03763	-2.422	0.01575
9	Gga_rs14658825	1936688	A	ADD	544	0.03776	2.422	0.01578
4	Gga_rs14452371	37504620	G	ADD	543	-0.03069	-2.421	0.0158
5	Gga_rs14528618	31528210	G	ADD	544	0.03368	2.421	0.01581
1	Gga_rs14790742	7083709	A	ADD	544	-0.03412	-2.42	0.01583
1	Gga_rs14790535	7755537	A	ADD	543	0.03527	2.42	0.01583
2	Gga_rs14164144	35299062	A	ADD	537	-0.05296	-2.42	0.01585
3	Gga_rs14337197	34208204	A	ADD	544	-0.03238	-2.42	0.01585
Z	Gga_rs14753903	19380502	A	ADD	544	-0.04017	-2.42	0.01585
17	Gga_rs14102617	3288244	A	ADD	544	-0.04243	-2.42	0.01587
21	Gga_rs16177690	1210368	G	ADD	544	0.03427	2.419	0.0159
4	Gga_rs14437147	22661345	C	ADD	544	-0.0692	-2.419	0.01591
1	Gga_rs15549272	195995952	A	ADD	544	-0.05281	-2.417	0.01598
2	Gga_rs14258112	151561832	G	ADD	544	-0.05596	-2.416	0.01601
13	Gga_rs14052830	5986161	A	ADD	544	0.03802	2.416	0.01602
2	Gga_rs13670878	41652346	A	ADD	544	-0.03951	-2.416	0.01603
13	GGaluGA093860	8900336	G	ADD	544	-0.03297	-2.416	0.01604
1	Gga_rs13844786	31442306	G	ADD	544	0.03368	2.415	0.01605
23	Gga_rs14291015	4513702	G	ADD	544	-0.03099	-2.415	0.01607
9	GGaluGA338508	11332359	G	ADD	543	-0.05627	-2.415	0.01608
1	GGaluGA031522	93119721	G	ADD	543	-0.03293	-2.415	0.01609
2	GGaluGA137169	22383846	A	ADD	544	-0.03219	-2.414	0.0161
15	GGaluGA110675	10446409	A	ADD	544	-0.03205	-2.414	0.01613
19	Gga_rs10730654	4969210	C	ADD	544	-0.03435	-2.413	0.01613
26	Gga_rs13724521	1102038	A	ADD	544	0.04268	2.413	0.01616
8	Gga_rs14638130	7097024	A	ADD	544	-0.06576	-2.413	0.01617
14	Gga_rs15006726	4470404	A	ADD	544	-0.05079	-2.412	0.01618
5	Gga_rs14514900	12268123	G	ADD	544	0.0325	2.412	0.0162
17	Gga_rs15808222	862556	A	ADD	544	-0.04907	-2.411	0.01622
28	Gga_rs15252048	3826634	A	ADD	544	0.03164	2.411	0.01623
13	Gga_rs16755230	14589618	A	ADD	544	0.0317	2.41	0.01626
1	Gga_rs13983134	183332364	G	ADD	543	-0.03643	-2.409	0.01631
9	Gga_rs14661443	12017934	C	ADD	527	0.03171	2.41	0.01631
5	Gga_rs16468468	14507142	G	ADD	544	-0.03468	-2.409	0.01632
7	Gga_rs15883120	33585414	G	ADD	544	-0.049	-2.409	0.01633
9	GGaluGA337953	9832779	A	ADD	544	-0.03483	-2.409	0.01633
12	Gga_rs14040203	10210524	A	ADD	542	-0.04507	-2.407	0.0164
1	Gga_rs15188495	8424283	A	ADD	544	-0.035	-2.407	0.01641
21	GGaluGA184214	4060824	A	ADD	544	0.03319	2.407	0.01641
Z	GGaluGA351311	36439377	A	ADD	537	0.04334	2.407	0.01641
3	Gga_rs16250169	34217058	G	ADD	544	-0.03828	-2.407	0.01642
3	Gga_rs14377600	76376417	A	ADD	544	-0.05699	-2.407	0.01643
5	Gga_rs14514017	11177081	G	ADD	544	-0.03529	-2.406	0.01644
2	Gga_rs13803296	102079036	G	ADD	544	-0.04157	-2.406	0.01647
13	Gga_rs14993011	2568533	A	ADD	544	0.03263	2.406	0.01647
1	GGaluGA045696	138442937	G	ADD	544	-0.03843	-2.406	0.01648
1	Gga_rs15459266	150888180	C	ADD	544	0.0336	2.406	0.01648
6	Gga_rs15781649	13441220	G	ADD	544	0.03228	2.406	0.01648
7	Gga_rs13600220	34658351	A	ADD	544	-0.03577	-2.405	0.01649
2	Gga_rs14167159	39013227	G	ADD	544	-0.0348	-2.405	0.0165
14	GGaluGA103965	11849400	A	ADD	525	0.03269	2.405	0.0165
26	GGaluGA195734	1538635	A	ADD	544	-0.03454	-2.405	0.01652
1	Gga_rs15461150	152462032	A	ADD	543	0.0362	2.404	0.01654
1	GGaluGA050162	152517849	A	ADD	543	0.0362	2.404	0.01654
21	Gga_rs14285346	5663543	A	ADD	544	-0.04457	-2.404	0.01654
14	GGaluGA102394	7077049	A	ADD	544	0.03321	2.404	0.01655
2	Gga_rs14214378	88233945	A	ADD	544	-0.03273	-2.403	0.01659
12	Gga_rs13612700	13109764	A	ADD	544	0.1229	2.403	0.0166
3	Gga_rs14314155	9912294	G	ADD	544	-0.03268	-2.403	0.01661
10	Gga_rs14000513	1045747	A	ADD	544	0.03526	2.403	0.01662
1	Gga_rs15287792	62902587	C	ADD	544	0.03799	2.402	0.01665
21	Gga_rs14282006	1321785	A	ADD	544	0.03207	2.402	0.01665
19	GGaluGA128226	7607399	G	ADD	544	0.04362	2.4	0.01672
Z	Gga_rs16777783	69077218	A	ADD	544	0.03273	2.4	0.01674
10	GGaluGA073242	21808414	G	ADD	544	0.03216	2.399	0.01679
17	Gga_rs13734918	1543662	G	ADD	544	0.03821	2.399	0.0168
2	GGaluGA141349	36626653	G	ADD	543	0.02985	2.398	0.01681
2	GGaluGA138955	28952004	A	ADD	544	-0.05158	-2.398	0.01682
11	Gga_rs14023841	10553789	A	ADD	544	0.03192	2.398	0.01684
26	GGaluGA195938	1816169	A	ADD	544	0.03397	2.398	0.01684
Z	Gga_rs16106284	28018861	A	ADD	544	0.03354	2.398	0.01684
17	Gga_rs15027789	9168679	A	ADD	543	-0.06388	-2.397	0.01687
18	Gga_rs16347756	10125631	A	ADD	544	0.03992	2.397	0.01688
3	GGaluGA230884	82760646	G	ADD	544	-0.03136	-2.397	0.01689
12	Gga_rs15643316	6874335	A	ADD	544	-0.03599	-2.396	0.01691
3	Gga_rs14336833	33796785	A	ADD	544	0.03644	2.396	0.01692
5	Gga_rs14516107	13588596	G	ADD	544	0.03075	2.395	0.01694
6	Gga_rs14691615	3221436	G	ADD	543	-0.03479	-2.395	0.01695
22	Gga_rs13820238	3728909	A	ADD	543	0.06924	2.395	0.01697
2	GGaluGA154392	79625120	G	ADD	544	-0.03961	-2.394	0.01699
2	Gga_rs15084136	36031561	G	ADD	544	0.03311	2.394	0.01703
3	Gga_rs14413402	111762109	G	ADD	544	-0.03277	-2.393	0.01705
5	Gga_rs15654460	8889270	A	ADD	544	0.03037	2.393	0.01706
1	Gga_rs13825773	8154577	G	ADD	544	-0.03316	-2.392	0.01708
4	Gga_rs14421037	3555572	G	ADD	544	0.0334	2.392	0.01708
7	Gga_rs14603599	5765093	G	ADD	544	-0.03478	-2.392	0.01709
1	GGaluGA024511	71187816	G	ADD	540	-0.03596	-2.392	0.0171
21	Gga_rs14285723	6048060	G	ADD	544	0.04025	2.392	0.0171
14	Gga_rs14070862	2665503	A	ADD	544	0.03391	2.392	0.01711
21	Gga_rs14285665	6014151	A	ADD	544	-0.06187	-2.391	0.01713
2	Gga_rs14227093	105222821	A	ADD	544	0.03465	2.39	0.01718
5	Gga_rs14545784	51382666	A	ADD	544	0.03494	2.39	0.01719
3	Gga_rs14317223	7673673	G	ADD	544	0.05813	2.389	0.01723
12	GGaluGA082460	3924603	A	ADD	544	0.05967	2.388	0.01729
27	Gga_rs14302002	2011555	G	ADD	544	0.04232	2.388	0.01729
13	Gga_rs14057832	8353034	A	ADD	544	-0.03371	-2.388	0.0173
20	Gga_rs13631906	4102451	G	ADD	544	0.03334	2.387	0.01731
1	GGaluGA003692	4986956	A	ADD	540	0.04645	2.387	0.01733
1	Gga_rs13788885	1905345	A	ADD	544	0.04232	2.387	0.01734
1	GGaluGA004517	8358165	C	ADD	544	-0.0319	-2.387	0.01734
2	GGaluGA129269	439466	A	ADD	544	0.03783	2.387	0.01735
4	Gga_rs14504874	92334973	G	ADD	542	0.02869	2.387	0.01735
6	Gga_rs14567777	7449811	A	ADD	544	0.05321	2.387	0.01735
23	GGaluGA187169	425415	A	ADD	544	-0.03662	-2.386	0.01735
17	GGaluGA114467	5136780	G	ADD	544	-0.03719	-2.386	0.01738
26	Gga_rs14300629	4011905	A	ADD	544	0.03368	2.386	0.01738
11	GGaluGA076214	8301679	A	ADD	544	-0.04023	-2.386	0.01739
0	GGaluGA345737	0	G	ADD	544	-0.0669	-2.385	0.01741
20	Gga_rs15173183	5541178	G	ADD	544	0.05183	2.385	0.01742
2	Gga_rs14170259	41737041	A	ADD	544	-0.03217	-2.384	0.01745
4	Gga_rs14483144	66903079	C	ADD	544	-0.03583	-2.384	0.01746
28	Gga_rs15250447	2460139	A	ADD	544	0.05845	2.384	0.01747
28	Gga_rs15250501	2472414	A	ADD	544	0.05845	2.384	0.01747
17	GGaluGA116908	8870394	A	ADD	543	-0.08252	-2.384	0.01748
2	Gga_rs10724408	15872242	A	ADD	544	-0.03346	-2.383	0.01753
12	Gga_rs14043754	14010976	A	ADD	544	-0.03735	-2.383	0.01753
9	GGaluGA340703	16069986	G	ADD	522	0.0551	2.382	0.01759
6	GGaluGA299270	17036837	A	ADD	544	0.03358	2.381	0.0176
20	Gga_rs14279984	11867050	G	ADD	544	0.03108	2.381	0.01761
17	Gga_rs15807089	1501092	G	ADD	544	0.03242	2.381	0.01762
12	Gga_rs14033505	3975447	A	ADD	544	0.03617	2.38	0.01764
0	GGaluGA001452	0	G	ADD	544	-0.03728	-2.38	0.01765
10	Gga_rs15592045	20609299	G	ADD	544	0.03969	2.38	0.01768
12	Gga_rs14039236	9163225	A	ADD	544	-0.03128	-2.379	0.0177
11	GGaluGA077944	13673504	G	ADD	544	-0.02971	-2.379	0.01773
6	Gga_rs15797719	24216438	G	ADD	544	-0.03256	-2.378	0.01776
15	Gga_rs14095682	11501039	G	ADD	544	-0.03178	-2.377	0.0178
12	Gga_rs14979670	11279784	G	ADD	544	0.03695	2.377	0.01782
1	GGaluGA009849	29967751	G	ADD	544	0.04308	2.376	0.01787
6	Gga_rs14574910	13176533	G	ADD	544	0.03104	2.375	0.0179
20	Gga_rs14279707	11644500	G	ADD	544	0.03924	2.375	0.0179
3	Gga_rs15406367	83163912	A	ADD	544	0.03194	2.374	0.01794
4	Gga_rs16364147	13172670	G	ADD	540	0.03166	2.374	0.01794
23	Gga_rs16190620	4483005	G	ADD	544	-0.0339	-2.373	0.01798
6	GGaluGA294503	4640807	A	ADD	544	0.03415	2.373	0.01799
5	GGaluGA271572	308785	A	ADD	544	0.08104	2.372	0.01802
3	Gga_rs10728034	41850981	A	ADD	544	-0.03169	-2.372	0.01804
13	Gga_rs14051804	6851574	A	ADD	544	0.04052	2.372	0.01804
0	GGaluGA001453	0	A	ADD	544	-0.03784	-2.372	0.01806
26	Gga_rs14301070	4474542	A	ADD	544	-0.03242	-2.372	0.01806
2	GGaluGA139605	31066003	C	ADD	540	-0.03314	-2.371	0.01808
10	GGaluGA068921	11632128	A	ADD	544	0.03721	2.371	0.01811
1	GGaluGA043801	133761585	G	ADD	544	-0.03231	-2.37	0.01812
4	Gga_rs15496880	12426176	G	ADD	544	0.03231	2.37	0.01812
6	GGaluGA294323	4212435	G	ADD	544	0.04391	2.37	0.01816
19	Gga_rs14122691	7409961	A	ADD	544	0.04995	2.369	0.01818
3	Gga_rs14345931	43829316	G	ADD	544	0.03452	2.369	0.01819
9	Gga_rs15947559	12385258	G	ADD	544	-0.03241	-2.369	0.0182
1	Gga_rs13843754	30603248	A	ADD	544	-0.02912	-2.368	0.01825
4	GGaluGA254043	38010313	G	ADD	544	0.02981	2.368	0.01826
1	Gga_rs13858572	46014902	A	ADD	544	0.05563	2.367	0.01827
4	Gga_rs14437970	23564682	G	ADD	543	-0.03054	-2.367	0.0183
1	GGaluGA062884	197152494	G	ADD	544	-0.03238	-2.366	0.01832
12	Gga_rs14035028	5512965	G	ADD	544	0.03388	2.366	0.01832
4	Gga_rs13645287	15886670	G	ADD	544	0.04558	2.365	0.01838
12	GGaluGA088147	16716675	A	ADD	543	0.03299	2.365	0.01838
Z	Gga_rs16777024	67090407	A	ADD	544	-0.0334	-2.364	0.01841
3	Gga_rs14376227	74777810	A	ADD	544	-0.03455	-2.364	0.01842
7	Gga_rs15826909	1840246	G	ADD	544	-0.03179	-2.364	0.01844
12	GGaluGA085079	10106126	G	ADD	544	0.03099	2.364	0.01844
9	Gga_rs14671575	12573017	G	ADD	544	-0.03382	-2.364	0.01845
1	Gga_rs13955876	152172395	A	ADD	544	0.04097	2.363	0.01847
4	Gga_rs16455118	94230043	C	ADD	542	-0.05448	-2.363	0.01849
11	GGaluGA074440	1529920	A	ADD	544	0.04126	2.363	0.01849
11	Gga_rs14018273	1590422	A	ADD	544	0.04126	2.363	0.01849
Z	Gga_rs16101051	20356540	A	ADD	544	-0.05783	-2.363	0.0185
14	GGaluGA100179	3392366	A	ADD	544	-0.0319	-2.362	0.01851
9	GGaluGA344438	24976900	C	ADD	544	0.07987	2.361	0.01858
18	Gga_rs14113928	8150944	A	ADD	544	-0.03296	-2.361	0.01858
12	Gga_rs14045963	16813097	G	ADD	544	0.0436	2.361	0.01859
7	GGaluGA321292	37099278	A	ADD	544	-0.03727	-2.361	0.0186
12	GGaluGA081387	1830693	A	ADD	544	0.03402	2.36	0.01861
13	GGaluGA093132	7379385	A	ADD	544	-0.03112	-2.36	0.01861
11	GGaluGA076829	9779321	A	ADD	544	0.04653	2.359	0.01866
12	Gga_rs14047130	17815042	A	ADD	544	0.06347	2.359	0.01866
1	Gga_rs13512010	111473375	A	ADD	542	0.03331	2.359	0.01869
3	GGaluGA227585	71026549	A	ADD	544	0.05835	2.358	0.01872
26	Gga_rs14415579	1050917	A	ADD	544	0.03961	2.358	0.01872
1	Gga_rs13978011	178892835	G	ADD	544	-0.03371	-2.357	0.01875
1	Gga_rs13908732	100603381	A	ADD	544	-0.0306	-2.357	0.01878
3	Gga_rs14412975	111494269	A	ADD	543	-0.04072	-2.357	0.01879
13	Gga_rs14053468	5188463	G	ADD	543	-0.03269	-2.357	0.01879
24	Gga_rs13724855	5200451	A	ADD	544	0.03169	2.356	0.0188
2	Gga_rs14178134	47258742	G	ADD	544	0.03426	2.356	0.01881
11	Gga_rs15618734	13488925	A	ADD	544	0.04412	2.356	0.01882
6	Gga_rs16552487	22763507	A	ADD	544	-0.04737	-2.356	0.01883
1	GGaluGA055359	174921993	G	ADD	542	-0.0342	-2.356	0.01884
1	Gga_rs10723487	50118596	C	ADD	536	0.04849	2.356	0.01885
6	Gga_rs14581786	21605696	A	ADD	544	-0.05284	-2.355	0.01886
0	GGaluGA001238	0	A	ADD	544	0.06468	2.355	0.0189
0	GGaluGA001237	0	A	ADD	544	0.06468	2.355	0.0189
12	Gga_rs14046160	16995972	G	ADD	543	-0.03492	-2.354	0.01894
3	Gga_rs16321157	93898000	A	ADD	544	0.03124	2.353	0.01896
2	Gga_rs14261326	148007411	G	ADD	541	-0.04502	-2.353	0.01898
1	Gga_rs14908487	159430165	A	ADD	533	0.03585	2.353	0.01901
28	GGaluGA201326	1180742	A	ADD	544	-0.03546	-2.352	0.01901
10	GGaluGA069927	14002313	G	ADD	544	0.03268	2.352	0.01902
Z	Gga_rs14755535	21443444	A	ADD	544	-0.07566	-2.352	0.01905
Z	GGaluGA349382	21523624	A	ADD	544	-0.07566	-2.352	0.01905
1	Gga_rs14903237	156057122	A	ADD	544	-0.05745	-2.351	0.01906
1	Gga_rs13957659	156085678	G	ADD	544	-0.05745	-2.351	0.01906
1	Gga_rs13957724	156180385	G	ADD	544	-0.05745	-2.351	0.01906
4	Gga_rs16361049	11044985	G	ADD	544	-0.03361	-2.351	0.01907
Z	Gga_rs16125415	68747177	A	ADD	544	-0.03235	-2.351	0.01908
13	Gga_rs14992905	2642404	G	ADD	544	-0.03299	-2.35	0.01911
12	Gga_rs14047260	17871873	A	ADD	544	0.042	2.35	0.01912
23	Gga_rs16186066	519991	A	ADD	544	-0.04209	-2.349	0.01917
3	Gga_rs14327159	24886125	A	ADD	544	0.0337	2.349	0.01918
1	Gga_rs13955078	151009304	A	ADD	544	0.03749	2.349	0.01919
4	Gga_rs15565113	48244675	G	ADD	544	-0.03226	-2.349	0.0192
1	Gga_rs13894754	87486643	G	ADD	544	0.03415	2.348	0.01922
11	Gga_rs14026577	15832788	A	ADD	544	-0.04931	-2.348	0.01922
Z	Gga_rs16765841	29390882	G	ADD	544	0.03106	2.348	0.01922
Z	Gga_rs16765845	29413506	A	ADD	544	0.03106	2.348	0.01922
1	Gga_rs13843441	30349698	A	ADD	544	-0.04155	-2.348	0.01923
19	GGaluGA124944	2222263	G	ADD	544	-0.03089	-2.348	0.01923
6	Gga_rs14563543	5402341	C	ADD	544	0.04248	2.347	0.01926
2	GGaluGA147482	55243745	G	ADD	544	-0.04829	-2.347	0.01928
5	Gga_rs16514555	56069508	A	ADD	544	-0.04184	-2.347	0.01928
24	GGaluGA193314	5354998	A	ADD	544	0.03147	2.347	0.01928
6	GGaluGA296251	8376482	A	ADD	544	0.03576	2.346	0.01931
9	Gga_rs14671776	12839846	A	ADD	544	-0.0583	-2.346	0.01931
9	Gga_rs14671858	12936351	G	ADD	544	-0.0583	-2.346	0.01931
24	GGaluGA193591	5696828	G	ADD	544	0.03076	2.347	0.01931
9	Gga_rs13735911	22055612	A	ADD	544	0.0333	2.346	0.01932
26	GGaluGA195689	1471890	A	ADD	544	0.03103	2.346	0.01933
23	GGaluGA187619	1230579	G	ADD	540	0.05658	2.346	0.01935
12	GGaluGA089203	18752597	A	ADD	544	0.03596	2.345	0.01936
25	Gga_rs16688183	1101217	G	ADD	544	0.05291	2.346	0.01936
25	Gga_rs16688142	1120382	A	ADD	544	0.05291	2.346	0.01936
2	Gga_rs14169145	40930449	A	ADD	542	0.04902	2.345	0.01937
10	Gga_rs14001152	357788	A	ADD	544	-0.03417	-2.344	0.01942
3	Gga_rs14336675	33672828	A	ADD	544	0.03961	2.344	0.01944
4	Gga_rs16390822	37397713	G	ADD	544	-0.03096	-2.344	0.01945
4	Gga_rs14421133	3652454	A	ADD	535	0.04145	2.343	0.01948
2	GGaluGA157254	91443373	G	ADD	544	-0.03715	-2.343	0.01949
9	Gga_rs16676626	21379750	A	ADD	544	0.03667	2.343	0.01951
21	Gga_rs16176524	387341	G	ADD	544	0.03522	2.343	0.01951
1	GGaluGA062473	194751353	A	ADD	544	0.03584	2.342	0.01952
2	Gga_rs13763055	120908466	G	ADD	544	0.04462	2.342	0.01953
3	Gga_rs15016025	14576603	G	ADD	544	0.03542	2.342	0.01956
4	GGaluGA249682	24676253	G	ADD	544	-0.04589	-2.341	0.01958
4	Gga_rs13516487	40205013	G	ADD	544	-0.03531	-2.341	0.01959
2	Gga_rs16707887	101288152	A	ADD	544	-0.04219	-2.341	0.0196
1	Gga_rs13957499	155776647	A	ADD	544	-0.05696	-2.34	0.01962
2	Gga_rs14140663	13548345	A	ADD	541	-0.04289	-2.34	0.01964
20	Gga_rs13631468	2985661	A	ADD	537	0.05372	2.339	0.01969
26	GGaluGA197166	3448559	A	ADD	544	-0.03234	-2.339	0.01971
2	Gga_rs10731144	22418978	A	ADD	544	-0.03103	-2.339	0.01972
4	Gga_rs13645333	16031234	G	ADD	544	0.03228	2.338	0.01976
21	Gga_rs14282235	1563267	A	ADD	544	-0.03852	-2.338	0.01976
21	Gga_rs14284365	3940648	A	ADD	544	-0.05497	-2.338	0.01976
5	Gga_rs14697182	19557006	G	ADD	515	-0.06521	-2.337	0.01982
26	GGaluGA195922	1783060	G	ADD	544	0.03213	2.337	0.01983
9	GGaluGA334035	2498198	G	ADD	544	0.03267	2.335	0.01993
1	Gga_rs13827482	4097906	A	ADD	544	0.04295	2.334	0.01996
23	Gga_rs15192661	618143	A	ADD	544	-0.04174	-2.333	0.01999
27	GGaluGA200038	3487476	G	ADD	544	0.032	2.333	0.01999
3	Gga_rs15748167	16425252	G	ADD	544	0.03757	2.333	0.02001
2	GGaluGA154784	81635908	G	ADD	544	0.06931	2.333	0.02002
12	Gga_rs14041549	11724416	G	ADD	543	-0.03578	-2.333	0.02003
2	Gga_rs15099299	50816701	G	ADD	544	-0.05324	-2.333	0.02004
18	Gga_rs14417296	10174433	G	ADD	544	-0.0305	-2.333	0.02004
22	Gga_rs16078312	2864217	A	ADD	544	-0.03222	-2.332	0.02007
21	Gga_rs14285687	6037056	A	ADD	544	-0.07187	-2.332	0.02009
2	GGaluGA167245	129826000	C	ADD	544	-0.0333	-2.331	0.0201
4	Gga_rs14469102	53005382	G	ADD	544	-0.03099	-2.331	0.02011
1	Gga_rs13956834	153963125	A	ADD	544	-0.03366	-2.331	0.02012
1	GGaluGA050350	153976540	G	ADD	544	-0.03366	-2.331	0.02012
22	Gga_rs16184997	3203470	A	ADD	544	0.03283	2.331	0.02013
28	Gga_rs13545963	1703810	A	ADD	544	-0.05856	-2.331	0.02013
3	Gga_rs14337243	34254731	C	ADD	544	0.03587	2.331	0.02014
1	Gga_rs14833622	62847048	A	ADD	544	0.03526	2.33	0.02018
5	Gga_rs16481749	28995057	G	ADD	544	-0.03449	-2.33	0.02018
1	Gga_rs15460398	151846128	G	ADD	544	-0.06167	-2.329	0.02021
21	Gga_rs16179840	3184168	G	ADD	539	0.03295	2.329	0.02025
1	GGaluGA004492	8231489	A	ADD	544	-0.03298	-2.328	0.02026
3	Gga_rs14313310	10535138	G	ADD	544	0.03891	2.328	0.02026
22	Gga_rs13820349	3447208	G	ADD	544	0.03687	2.328	0.0203
1	GGaluGA045539	137846421	G	ADD	544	0.03077	2.327	0.02032
2	GGaluGA168446	133747100	C	ADD	544	-0.03433	-2.327	0.02032
8	GGaluGA331559	26273102	G	ADD	544	0.05693	2.327	0.02032
21	Gga_rs14282573	2017315	G	ADD	544	0.03194	2.327	0.02034
5	Gga_rs13757471	14427985	A	ADD	544	0.03072	2.326	0.02039
2	GGaluGA136445	20270658	A	ADD	544	-0.03137	-2.326	0.0204
24	Gga_rs15225465	5687251	G	ADD	544	0.03041	2.325	0.02043
21	GGaluGA182498	1240032	A	ADD	544	0.05143	2.325	0.02044
20	Gga_rs14268809	1594266	C	ADD	544	-0.02935	-2.325	0.02045
3	Gga_rs16300697	76430933	A	ADD	544	-0.04481	-2.324	0.02048
4	GGaluGA263401	67494877	A	ADD	544	0.03095	2.324	0.02048
14	Gga_rs14076772	8844921	A	ADD	544	-0.04342	-2.324	0.02049
13	Gga_rs14062984	15183615	A	ADD	544	0.0517	2.324	0.02051
1	GGaluGA015626	48337926	A	ADD	544	0.03185	2.323	0.02054
3	Gga_rs14329131	26766262	A	ADD	544	-0.04501	-2.323	0.02055
1	Gga_rs15343169	93134399	G	ADD	544	0.03253	2.322	0.02058
12	Gga_rs15658560	13412759	G	ADD	544	0.0342	2.322	0.02061
12	Gga_rs13612808	13412782	A	ADD	544	0.0342	2.322	0.02061
26	Gga_rs14298134	1551659	A	ADD	544	-0.03296	-2.321	0.02068
1	GGaluGA003959	6531827	A	ADD	544	0.04367	2.32	0.02069
8	Gga_rs14634481	3088292	G	ADD	544	0.04	2.32	0.02069
18	Gga_rs15036013	954052	A	ADD	544	-0.04441	-2.32	0.02072
3	Gga_rs14377280	75852277	G	ADD	544	-0.03169	-2.32	0.02073
4	Gga_rs16377332	26405442	A	ADD	544	0.03018	2.319	0.02075
4	GGaluGA254555	39710833	G	ADD	544	0.03198	2.319	0.02078
20	Gga_rs14280631	12741891	A	ADD	544	0.02957	2.318	0.0208
7	Gga_rs14598934	1816308	G	ADD	544	-0.0325	-2.318	0.02082
8	GGaluGA328254	19556658	G	ADD	544	0.0307	2.318	0.02082
2	Gga_rs14692618	136285613	A	ADD	544	0.04358	2.318	0.02084
20	GGaluGA177021	4388249	A	ADD	531	-0.032	-2.318	0.02084
1	GGaluGA036881	111591250	A	ADD	544	0.03176	2.317	0.02085
1	Gga_rs15478349	159618593	A	ADD	542	-0.03228	-2.317	0.02086
28	GGaluGA202819	4226042	G	ADD	544	-0.03085	-2.317	0.0209
1	Gga_rs15527128	184841758	A	ADD	544	-0.05218	-2.315	0.02098
3	Gga_rs16281196	56947186	A	ADD	544	-0.03674	-2.315	0.02098
1	GGaluGA018042	53912990	G	ADD	544	0.03833	2.315	0.021
13	Gga_rs14064075	16437530	A	ADD	544	0.03411	2.314	0.02102
1	GGaluGA009868	30063168	A	ADD	544	0.04208	2.314	0.02103
14	Gga_rs14077381	9471565	A	ADD	544	0.04261	2.314	0.02103
26	Gga_rs14300891	4282479	A	ADD	544	-0.03213	-2.314	0.02103
12	Gga_rs14037808	7706199	A	ADD	544	0.03413	2.314	0.02104
27	Gga_rs14302116	2099016	G	ADD	544	-0.03597	-2.314	0.02104
28	GGaluGA202037	2230828	A	ADD	544	-0.06193	-2.314	0.02105
3	GGaluGA218424	42823006	A	ADD	544	0.06649	2.314	0.02106
5	Gga_rs14551144	55934692	A	ADD	544	-0.03063	-2.314	0.02106
1	Gga_rs14936338	195844155	G	ADD	542	-0.03581	-2.314	0.02107
5	GGaluGA277659	19292671	A	ADD	544	-0.03271	-2.313	0.02108
4	Gga_rs15472672	630600	G	ADD	544	0.03125	2.313	0.0211
10	Gga_rs15590694	19988686	A	ADD	542	-0.0315	-2.313	0.0211
23	GGaluGA189235	4224257	A	ADD	544	-0.03699	-2.313	0.0211
2	Gga_rs14163995	35039166	G	ADD	544	-0.03561	-2.312	0.02113
5	GGaluGA276691	16734546	G	ADD	544	0.03134	2.312	0.02116
14	Gga_rs14079234	11998629	G	ADD	544	-0.04394	-2.312	0.02116
3	Gga_rs14378415	77896058	G	ADD	544	-0.03405	-2.312	0.02118
2	Gga_rs14209059	82243882	A	ADD	544	0.03623	2.311	0.0212
0	GGaluGA000326	0	A	ADD	543	-0.03227	-2.311	0.02122
2	Gga_rs13797917	101003279	G	ADD	544	0.03837	2.31	0.02127
19	Gga_rs15845687	4951977	A	ADD	544	-0.03268	-2.31	0.02127
10	Gga_rs13615525	1739614	A	ADD	544	0.03012	2.309	0.02132
12	Gga_rs13620573	158877	G	ADD	544	-0.05864	-2.309	0.02132
12	GGaluGA083021	5656512	G	ADD	543	0.09568	2.309	0.02132
4	GGaluGA247420	14708021	G	ADD	544	0.03391	2.308	0.02135
4	Gga_rs14427629	10399410	A	ADD	544	0.03185	2.308	0.02136
1	GGaluGA002380	922789	G	ADD	541	0.03405	2.308	0.02138
2	Gga_rs15990836	51176916	G	ADD	544	0.03118	2.308	0.02139
2	GGaluGA147443	54968793	A	ADD	544	0.03118	2.308	0.02139
20	Gga_rs16173098	10893420	A	ADD	544	0.03511	2.308	0.02139
1	Gga_rs15213708	27074141	A	ADD	544	-0.0336	-2.308	0.0214
8	Gga_rs10727461	22643197	G	ADD	544	0.03041	2.307	0.02142
11	Gga_rs15618997	13781547	G	ADD	544	-0.03026	-2.306	0.02147
11	GGaluGA077968	13850081	C	ADD	544	-0.03026	-2.306	0.02147
12	Gga_rs14032439	2686199	A	ADD	543	0.03125	2.305	0.02155
24	GGaluGA193484	5557509	G	ADD	544	0.0323	2.305	0.02157
18	GGaluGA119269	3191586	A	ADD	544	0.03428	2.304	0.02158
4	Gga_rs15546124	39558016	G	ADD	544	0.03155	2.304	0.02159
1	Gga_rs15370243	108350806	A	ADD	544	-0.03209	-2.303	0.02164
7	GGaluGA314965	21452938	G	ADD	544	-0.0463	-2.303	0.02164
22	Gga_rs15990372	2298139	A	ADD	544	0.03147	2.303	0.02164
3	Gga_rs14339994	36378030	A	ADD	544	-0.03122	-2.302	0.02169
27	Gga_rs14303799	3462922	G	ADD	544	0.03402	2.302	0.02169
9	Gga_rs15976485	16608755	A	ADD	544	0.09287	2.302	0.02171
12	Gga_rs14040171	10162158	A	ADD	544	-0.04271	-2.301	0.02175
26	Gga_rs15227856	1153364	G	ADD	544	-0.06011	-2.301	0.02178
21	GGaluGA183549	2930931	G	ADD	544	-0.03074	-2.3	0.02183
1	Gga_rs14803847	29869574	A	ADD	538	-0.027	-2.3	0.02184
3	Gga_rs14375074	73713967	G	ADD	543	-0.0327	-2.3	0.02184
7	Gga_rs15879829	32006580	A	ADD	544	-0.03056	-2.3	0.02184
14	GGaluGA104247	12713311	A	ADD	544	0.03385	2.3	0.02184
1	Gga_rs13742175	199209312	A	ADD	544	-0.04043	-2.299	0.02188
26	Gga_rs16203013	3466081	G	ADD	544	-0.03426	-2.299	0.02188
3	GGaluGA203599	2976123	G	ADD	544	-0.04538	-2.299	0.02189
9	Gga_rs14661113	12245062	G	ADD	544	0.03082	2.299	0.0219
10	Gga_rs15595589	22167761	G	ADD	543	-0.03773	-2.298	0.02196
28	GGaluGA201096	840056	A	ADD	543	0.03659	2.296	0.02206
Z	GGaluGA351360	36877448	G	ADD	544	0.04143	2.295	0.02209
5	Gga_rs14703787	746901	A	ADD	544	0.0327	2.295	0.02212
13	Gga_rs14990174	5043379	G	ADD	543	-0.03443	-2.295	0.02212
1	Gga_rs15518215	181509563	A	ADD	544	-0.03945	-2.295	0.02214
5	Gga_rs13756341	28447922	G	ADD	528	0.02773	2.295	0.02214
3	Gga_rs14373768	71555138	G	ADD	543	-0.03523	-2.294	0.02215
9	Gga_rs16658863	9153219	C	ADD	544	0.03457	2.294	0.02218
2	Gga_rs15086470	38891859	G	ADD	543	0.03198	2.294	0.02219
1	Gga_rs13972141	173776019	A	ADD	544	-0.07538	-2.293	0.02223
2	Gga_rs14169979	41514024	G	ADD	543	-0.0398	-2.293	0.02223
19	GGaluGA128146	7433791	C	ADD	544	0.03555	2.293	0.02224
23	Gga_rs16190332	4264635	A	ADD	512	0.03033	2.293	0.02225
1	Gga_rs14841077	70270002	A	ADD	542	0.03905	2.292	0.02226
5	GGaluGA290628	57588087	G	ADD	544	-0.03126	-2.293	0.02226
21	Gga_rs16181837	5080031	G	ADD	525	0.07989	2.293	0.02226
Z	GGaluGA352853	50495255	A	ADD	540	0.0297	2.292	0.02228
9	Gga_rs14659988	2971763	G	ADD	543	0.05475	2.292	0.02229
5	Gga_rs14526162	28845974	G	ADD	544	-0.03367	-2.291	0.02232
24	Gga_rs16198786	5627886	A	ADD	544	-0.0679	-2.291	0.02232
13	Gga_rs14066780	14100839	A	ADD	510	0.03938	2.291	0.02235
9	GGaluGA337657	9236169	A	ADD	544	-0.03418	-2.291	0.02236
5	Gga_rs15678950	23707868	G	ADD	544	0.03187	2.291	0.02237
1	Gga_rs13826269	7127330	A	ADD	538	-0.03066	-2.29	0.02239
21	Gga_rs16178267	1825502	A	ADD	544	-0.04548	-2.29	0.0224
1	Gga_rs13652125	50923554	A	ADD	544	0.03917	2.29	0.02241
12	Gga_rs14041835	12032238	G	ADD	538	0.04061	2.29	0.02242
1	Gga_rs14902805	155237309	A	ADD	544	-0.0562	-2.29	0.02243
8	Gga_rs15925489	21279369	A	ADD	544	0.0327	2.289	0.02244
4	Gga_rs15519567	27244964	A	ADD	544	-0.03166	-2.288	0.02249
4	Gga_rs14441369	27317806	G	ADD	544	-0.03166	-2.288	0.02249
12	GGaluGA082659	4703868	G	ADD	544	0.04337	2.288	0.02251
1	Gga_rs13834205	10500987	A	ADD	544	-0.03182	-2.288	0.02253
10	GGaluGA072987	21404927	G	ADD	544	-0.03461	-2.288	0.02255
21	Gga_rs15181916	2422731	A	ADD	544	0.03001	2.287	0.02259
20	Gga_rs14280180	12016410	G	ADD	544	0.03089	2.286	0.02264
13	GGaluGA097523	16546079	G	ADD	543	0.0353	2.286	0.02265
7	Gga_rs14601283	3694764	A	ADD	544	-0.03036	-2.285	0.02271
3	Gga_rs13719824	25981907	G	ADD	544	0.03244	2.285	0.02272
22	Gga_rs16688632	1567637	A	ADD	544	-0.06183	-2.285	0.02272
9	GGaluGA338938	12608800	G	ADD	544	-0.05064	-2.284	0.02274
28	Gga_rs10731078	2673307	A	ADD	544	-0.08218	-2.284	0.02275
3	Gga_rs16282746	58141514	A	ADD	544	0.03146	2.284	0.02276
25	Gga_rs16070205	52362	G	ADD	544	0.03248	2.284	0.02276
2	Gga_rs15902791	16172633	G	ADD	544	-0.03192	-2.284	0.02277
10	GGaluGA072964	21381753	A	ADD	544	-0.03609	-2.282	0.02287
1	GGaluGA054930	173841982	G	ADD	544	-0.03468	-2.281	0.02292
21	GGaluGA183411	2763267	A	ADD	542	0.03068	2.281	0.02292
3	Gga_rs14329080	26705928	G	ADD	544	-0.03144	-2.281	0.02293
3	Gga_rs14329119	26717319	A	ADD	544	-0.03144	-2.281	0.02293
1	Gga_rs13957988	156688244	G	ADD	544	-0.06284	-2.281	0.02294
19	GGaluGA125701	3339709	G	ADD	544	0.0391	2.281	0.02295
13	GGaluGA091148	2531627	G	ADD	544	0.03111	2.28	0.02297
4	Gga_rs14464166	48745374	A	ADD	544	0.05376	2.28	0.02298
11	Gga_rs14963134	10087670	A	ADD	544	-0.05722	-2.28	0.02299
20	Gga_rs15169856	1764280	A	ADD	544	-0.03045	-2.28	0.023
Z	Gga_rs16124433	67009733	C	ADD	544	0.03141	2.28	0.02301
25	Gga_rs15997186	1321048	A	ADD	543	-0.03489	-2.279	0.02306
11	Gga_rs14965064	13354200	G	ADD	544	0.04143	2.279	0.02307
11	Gga_rs14025518	13376311	A	ADD	544	0.04143	2.279	0.02307
11	Gga_rs14025535	13403191	G	ADD	544	0.04143	2.279	0.02307
1	Gga_rs13959908	164590033	G	ADD	541	-0.0361	-2.279	0.02308
1	GGaluGA029341	87429179	G	ADD	544	0.03164	2.278	0.02313
26	Gga_rs15467759	485975	A	ADD	544	0.03506	2.278	0.02313
22	Gga_rs15189090	3506832	A	ADD	544	0.05735	2.277	0.02315
21	Gga_rs13602966	2291639	G	ADD	544	-0.03078	-2.277	0.02316
6	GGaluGA297478	10976000	A	ADD	544	0.03279	2.277	0.02319
20	Gga_rs16167372	6868102	G	ADD	544	-0.0305	-2.276	0.02321
20	Gga_rs16164835	4727965	C	ADD	544	-0.03083	-2.276	0.02322
4	Gga_rs14469666	53429510	A	ADD	544	-0.03685	-2.276	0.02323
1	GGaluGA063980	199251493	G	ADD	542	0.0347	2.276	0.02325
2	GGaluGA167325	130061099	C	ADD	544	-0.03473	-2.276	0.02326
2	Gga_rs14160181	31500633	A	ADD	544	0.04173	2.275	0.02328
1	Gga_rs13936572	132217691	G	ADD	544	0.05406	2.275	0.02331
3	Gga_rs14376064	74595857	C	ADD	544	-0.03116	-2.274	0.02336
1	Gga_rs15512888	179370189	A	ADD	544	-0.02932	-2.274	0.02337
1	Gga_rs13829501	15499170	G	ADD	544	-0.03768	-2.274	0.02338
1	Gga_rs14819340	48490272	A	ADD	542	0.03055	2.274	0.02338
2	Gga_rs13635458	81839074	A	ADD	544	0.02961	2.273	0.02339
6	Gga_rs14559442	2432566	A	ADD	544	0.04128	2.273	0.02339
12	Gga_rs14034096	4753062	G	ADD	544	0.03148	2.273	0.02339
4	Gga_rs14422558	4908910	G	ADD	543	0.03086	2.273	0.0234
4	GGaluGA242111	2284587	A	ADD	544	0.03088	2.273	0.02345
3	GGaluGA226751	69225970	A	ADD	544	-0.03189	-2.272	0.02348
7	Gga_rs14613471	20884263	A	ADD	530	-0.05186	-2.272	0.02348
2	Gga_rs13540259	18493981	A	ADD	544	-0.02975	-2.271	0.02351
20	GGaluGA176826	3984136	A	ADD	544	-0.04355	-2.271	0.02352
20	Gga_rs15173727	6148294	G	ADD	544	0.03533	2.271	0.02352
14	GGaluGA104109	12438512	A	ADD	544	-0.04571	-2.271	0.02353
9	GGaluGA334574	3408411	G	ADD	543	0.0385	2.27	0.02362
1	Gga_rs13556205	180958270	A	ADD	544	0.03084	2.27	0.02363
4	Gga_rs15480969	4905389	A	ADD	544	-0.03072	-2.269	0.02363
4	GGaluGA253982	37676762	A	ADD	544	-0.03007	-2.269	0.02369
4	Gga_rs14452226	37221557	C	ADD	544	-0.03119	-2.267	0.02375
12	Gga_rs14977543	9141597	A	ADD	544	-0.05015	-2.267	0.02375
21	GGaluGA184267	4160861	G	ADD	544	0.03527	2.267	0.02376
8	GGaluGA325579	8237095	A	ADD	544	-0.03119	-2.267	0.02379
20	GGaluGA175237	1523659	A	ADD	544	0.02891	2.267	0.0238
7	Gga_rs16614366	36760795	A	ADD	544	0.03374	2.267	0.02381
8	Gga_rs14642828	14732219	A	ADD	537	0.04293	2.267	0.02381
2	Gga_rs16126948	128139979	A	ADD	544	-0.03689	-2.266	0.02382
Z	Gga_rs14765559	37191781	A	ADD	537	-0.0328	-2.266	0.02382
11	Gga_rs15624861	19538676	A	ADD	544	-0.03268	-2.266	0.02383
15	Gga_rs15020501	5388786	A	ADD	544	0.06961	2.266	0.02384
4	Gga_rs16408210	51596710	A	ADD	541	0.03183	2.266	0.02385
5	Gga_rs15747298	60859079	A	ADD	544	0.04038	2.266	0.02385
11	Gga_rs14965146	13704858	A	ADD	544	-0.02987	-2.266	0.02385
11	Gga_rs14025643	13750000	G	ADD	544	-0.02987	-2.266	0.02385
12	GGaluGA089688	19516442	A	ADD	544	0.04517	2.266	0.02385
6	Gga_rs16531748	5902083	A	ADD	544	-0.04309	-2.264	0.02394
13	Gga_rs14053076	5651943	G	ADD	544	0.02886	2.264	0.02395
13	Gga_rs15693751	8233304	A	ADD	544	-0.02937	-2.264	0.02395
23	GGaluGA187088	287875	G	ADD	544	-0.02958	-2.264	0.02395
1	Gga_rs15548945	195599803	C	ADD	544	0.03304	2.264	0.02396
17	Gga_rs13734323	3100346	G	ADD	536	0.03769	2.263	0.02401
1	Gga_rs13963185	160055939	A	ADD	542	-0.0301	-2.263	0.02402
14	GGaluGA100284	3674891	A	ADD	544	-0.03267	-2.262	0.02406
7	GGaluGA310665	6416852	A	ADD	544	-0.03245	-2.262	0.02407
7	Gga_rs16579824	6424513	A	ADD	544	-0.03245	-2.262	0.02407
12	Gga_rs15652189	10390997	A	ADD	544	0.05054	2.262	0.02408
12	GGaluGA084046	7799424	G	ADD	544	-0.03594	-2.262	0.02412
25	Gga_rs15989820	1521781	A	ADD	543	-0.03662	-2.262	0.02412
13	Gga_rs14051840	6802634	A	ADD	544	0.03065	2.261	0.02414
27	Gga_rs16206977	1303355	A	ADD	544	0.03257	2.261	0.02416
1	Gga_rs13908712	100547948	G	ADD	544	-0.02903	-2.26	0.02419
1	Gga_rs13917207	109637890	A	ADD	544	0.03748	2.26	0.02423
1	Gga_rs15522719	183283835	G	ADD	540	-0.03348	-2.26	0.02425
4	GGaluGA245961	11693052	G	ADD	521	0.04149	2.26	0.02425
27	Gga_rs14301696	1717473	A	ADD	544	0.04167	2.259	0.02425
1	Gga_rs13859398	46807733	A	ADD	544	-0.03346	-2.259	0.02427
1	Gga_rs13953744	149884927	A	ADD	544	-0.04128	-2.259	0.02428
1	Gga_rs13825242	9384510	A	ADD	543	-0.0315	-2.259	0.02429
Z	GGaluGA347224	7585604	G	ADD	544	0.03843	2.259	0.02429
0	GGaluGA001463	0	A	ADD	544	-0.04841	-2.259	0.02431
1	Gga_rs13958471	161884519	A	ADD	544	-0.03353	-2.258	0.02431
7	Gga_rs14631229	37322034	A	ADD	538	-0.03551	-2.259	0.02431
3	GGaluGA211595	22638362	A	ADD	543	-0.03671	-2.258	0.02434
12	Gga_rs14033687	4258295	A	ADD	544	0.0286	2.257	0.02438
7	Gga_rs16572321	1850571	A	ADD	544	-0.03038	-2.257	0.0244
8	Gga_rs14642545	14374617	A	ADD	544	0.04597	2.257	0.02443
17	Gga_rs13661818	8263291	G	ADD	542	0.0314	2.256	0.02446
2	GGaluGA150743	65019880	G	ADD	544	0.03051	2.256	0.02448
4	Gga_rs16349297	595088	A	ADD	544	0.03709	2.256	0.02448
1	Gga_rs13965221	166870306	G	ADD	525	0.03227	2.256	0.02449
8	Gga_rs14651806	23504758	G	ADD	544	-0.03076	-2.255	0.0245
9	GGaluGA342447	20864582	A	ADD	544	-0.04637	-2.255	0.02451
7	Gga_rs16582808	11802298	A	ADD	544	-0.05848	-2.255	0.02452
1	Gga_rs13963091	159923910	A	ADD	543	-0.05818	-2.254	0.02458
3	Gga_rs15396978	79452214	A	ADD	544	-0.03002	-2.254	0.02459
4	Gga_rs15546586	39765486	A	ADD	544	0.03111	2.254	0.02459
1	Gga_rs13941282	136663151	A	ADD	544	0.02955	2.254	0.02462
2	GGaluGA142685	40228296	A	ADD	544	-0.0354	-2.253	0.02466
28	Gga_rs14306287	1386907	G	ADD	544	-0.04138	-2.253	0.02467
12	Gga_rs15639670	5686578	A	ADD	544	-0.03003	-2.252	0.0247
3	Gga_rs14326820	24463021	G	ADD	544	0.03592	2.252	0.02475
10	Gga_rs14011796	18727644	A	ADD	526	0.06698	2.252	0.02475
1	GGaluGA050024	151513250	G	ADD	544	-0.03108	-2.251	0.02478
4	Gga_rs15480745	4846186	A	ADD	544	0.03326	2.251	0.02481
7	Gga_rs14629711	36096091	A	ADD	535	0.02777	2.25	0.02484
19	Gga_rs15852473	7582141	A	ADD	544	0.04695	2.25	0.02484
19	GGaluGA128217	7589894	A	ADD	544	0.04695	2.25	0.02484
1	GGaluGA004657	9382911	A	ADD	544	-0.03137	-2.25	0.02487
9	Gga_rs14659600	2609275	G	ADD	544	0.04371	2.249	0.0249
1	Gga_rs13945545	141316921	A	ADD	543	0.05228	2.249	0.02491
13	Gga_rs15683717	5574905	G	ADD	544	-0.03186	-2.249	0.02491
12	GGaluGA086092	12021348	A	ADD	544	0.06012	2.249	0.02492
23	GGaluGA187223	525122	G	ADD	544	-0.04021	-2.249	0.02494
5	GGaluGA291899	60112052	A	ADD	544	-0.04574	-2.248	0.02496
18	Gga_rs13508957	8089126	G	ADD	544	-0.03214	-2.248	0.02496
9	Gga_rs16682252	25512318	A	ADD	544	0.0328	2.248	0.025
9	GGaluGA344650	25523914	G	ADD	544	0.0328	2.248	0.025
9	Gga_rs14684190	25529566	G	ADD	544	0.0328	2.248	0.025
12	Gga_rs14034458	4999968	A	ADD	544	0.03065	2.247	0.02501
5	GGaluGA278119	21234046	G	ADD	544	0.04495	2.247	0.02502
9	GGaluGA341661	17517515	A	ADD	534	0.05091	2.247	0.02502
1	Gga_rs13873789	61146145	A	ADD	525	-0.02995	-2.247	0.02503
17	GGaluGA114496	5241781	G	ADD	537	-0.0309	-2.247	0.02504
1	GGaluGA004549	8591235	A	ADD	543	-0.03067	-2.247	0.02505
1	GGaluGA043306	131762038	A	ADD	544	0.0303	2.247	0.02505
2	GGaluGA156448	87929169	G	ADD	544	0.042	2.246	0.02513
2	Gga_rs14696640	79723130	A	ADD	538	-0.03664	-2.245	0.02515
13	Gga_rs14063222	15406667	A	ADD	543	0.03223	2.244	0.02522
18	Gga_rs15833027	8952247	G	ADD	544	-0.02968	-2.244	0.02524
2	GGaluGA140945	34339193	A	ADD	544	-0.03635	-2.243	0.0253
21	GGaluGA184009	3576294	A	ADD	544	-0.05836	-2.242	0.02533
7	Gga_rs14606300	11780014	A	ADD	544	-0.05785	-2.242	0.02536
17	Gga_rs15028412	8637548	G	ADD	543	0.03764	2.242	0.02536
1	Gga_rs13863191	50215360	G	ADD	544	0.04928	2.242	0.0254
2	Gga_rs14160559	31799891	G	ADD	544	0.03283	2.241	0.0254
3	Gga_rs14373189	70890998	A	ADD	543	-0.0391	-2.241	0.02542
4	Gga_rs15612886	70428649	G	ADD	540	-0.03732	-2.24	0.02547
22	Gga_rs16185276	3024199	A	ADD	544	0.03569	2.24	0.02547
4	Gga_rs14428854	11642538	G	ADD	544	0.04642	2.24	0.02549
Z	Gga_rs16126514	69887101	A	ADD	544	-0.03284	-2.24	0.02552
19	GGaluGA125921	3721526	A	ADD	543	0.03337	2.239	0.02555
2	GGaluGA129837	1580144	G	ADD	544	0.0472	2.239	0.02558
1	Gga_rs14858080	94188328	G	ADD	544	-0.04274	-2.238	0.02562
2	Gga_rs14212170	86504171	A	ADD	543	0.03072	2.238	0.02563
7	GGaluGA318975	31151694	A	ADD	544	-0.03091	-2.238	0.02564
20	Gga_rs14280642	12779713	G	ADD	544	0.02901	2.237	0.02567
4	GGaluGA250956	30308783	G	ADD	544	0.03074	2.237	0.02569
4	Gga_rs14454109	39774386	A	ADD	544	0.03094	2.237	0.02569
19	Gga_rs14119498	3935507	A	ADD	544	-0.03144	-2.236	0.02576
26	GGaluGA197601	4117583	A	ADD	544	0.04397	2.236	0.02577
2	GGaluGA164535	118814500	A	ADD	544	0.03062	2.235	0.0258
13	Gga_rs13726615	7130838	A	ADD	544	0.03714	2.235	0.02585
2	Gga_rs15096198	46890939	A	ADD	544	0.03988	2.234	0.02586
4	Gga_rs16371576	21446397	G	ADD	538	-0.07576	-2.235	0.02586
6	Gga_rs14575838	15621788	G	ADD	544	0.03391	2.234	0.02587
14	GGaluGA099701	2624304	A	ADD	544	0.02998	2.234	0.02587
6	GGaluGA294733	5354590	G	ADD	543	-0.03358	-2.234	0.02591
1	Gga_rs15185925	2689014	G	ADD	544	0.03094	2.233	0.02597
11	Gga_rs15717675	3453273	G	ADD	544	0.02937	2.233	0.02597
4	Gga_rs14495021	82676002	A	ADD	544	0.04343	2.233	0.02598
3	Gga_rs14402997	102252182	G	ADD	544	-0.02935	-2.232	0.026
3	Gga_rs14403023	102270396	C	ADD	544	-0.02935	-2.232	0.026
3	GGaluGA207505	10905033	G	ADD	544	-0.02862	-2.231	0.02607
18	GGaluGA119135	2942166	A	ADD	544	-0.03603	-2.231	0.02609
3	GGaluGA229329	78646250	G	ADD	539	-0.03655	-2.231	0.02611
1	Gga_rs13838858	25462428	A	ADD	544	0.03275	2.23	0.02613
13	Gga_rs14064113	16467649	G	ADD	544	0.03194	2.23	0.02614
1	GGaluGA064350	200018022	A	ADD	544	-0.05348	-2.23	0.02615
1	Gga_rs13976454	177517971	G	ADD	544	0.0471	2.23	0.02617
9	Gga_rs14671724	12750800	A	ADD	544	-0.03108	-2.23	0.02617
15	GGaluGA111035	11204832	A	ADD	544	-0.03286	-2.229	0.02622
20	Gga_rs14272500	4955591	A	ADD	544	0.0436	2.229	0.02625
7	Gga_rs15884536	34399979	G	ADD	544	0.03046	2.228	0.02628
10	Gga_rs14012924	20242200	G	ADD	544	0.04936	2.228	0.02629
6	GGaluGA302872	25982762	A	ADD	544	-0.03638	-2.228	0.0263
21	Gga_rs13603304	3278101	G	ADD	544	-0.03235	-2.228	0.02632
21	Gga_rs16177210	885132	G	ADD	544	0.03326	2.227	0.02633
2	GGaluGA133973	13335047	G	ADD	544	0.03222	2.227	0.02634
19	GGaluGA125543	3085530	C	ADD	544	-0.03254	-2.227	0.02634
3	Gga_rs15262034	5319444	G	ADD	544	0.03128	2.227	0.02635
21	Gga_rs16181415	4447429	G	ADD	544	-0.04435	-2.227	0.02635
5	Gga_rs14520305	20951572	G	ADD	544	-0.03033	-2.227	0.02636
6	Gga_rs14581765	21581398	G	ADD	544	-0.0501	-2.227	0.02639
1	Gga_rs13984491	184561281	A	ADD	541	0.03274	2.226	0.02641
10	GGaluGA072732	20918174	A	ADD	544	0.03836	2.226	0.02643
Z	Gga_rs16106057	25810477	A	ADD	544	0.03503	2.226	0.02645
5	Gga_rs16478805	26791675	A	ADD	544	-0.03157	-2.225	0.02649
Z	Gga_rs14749771	57006734	G	ADD	544	-0.03051	-2.225	0.0265
23	Gga_rs15202178	3866137	G	ADD	544	0.0437	2.225	0.02651
25	Gga_rs16682503	1600863	A	ADD	544	0.0306	2.225	0.02652
2	Gga_rs14210306	83502622	C	ADD	536	-0.04405	-2.225	0.02653
13	GGaluGA092641	5760686	G	ADD	544	0.03145	2.224	0.02653
11	GGaluGA078132	14872687	A	ADD	544	0.0302	2.224	0.02656
1	Gga_rs13956889	154197193	C	ADD	538	-0.05874	-2.224	0.02658
18	Gga_rs14105523	346134	A	ADD	543	-0.03235	-2.224	0.02659
6	GGaluGA293517	2535961	A	ADD	544	0.03353	2.223	0.0266
14	Gga_rs15011061	9644284	G	ADD	544	0.02914	2.223	0.02663
18	GGaluGA119144	2951283	G	ADD	544	0.03718	2.223	0.02665
3	Gga_rs14365797	62477811	A	ADD	544	-0.04178	-2.223	0.02666
4	GGaluGA263349	67357744	G	ADD	544	0.08937	2.223	0.02666
2	GGaluGA141314	36444001	G	ADD	544	-0.04362	-2.222	0.02669
11	Gga_rs15599543	682996	A	ADD	544	0.05584	2.222	0.02669
1	GGaluGA034098	102138017	C	ADD	542	-0.03151	-2.222	0.0267
3	GGaluGA230981	83130970	G	ADD	544	-0.03246	-2.222	0.0267
11	Gga_rs14960878	7412510	A	ADD	544	-0.03113	-2.222	0.0267
1	Gga_rs13880630	68764271	A	ADD	544	-0.02979	-2.222	0.02671
3	Gga_rs14372911	70683762	A	ADD	544	-0.03927	-2.221	0.02678
21	Gga_rs16177811	1373812	A	ADD	544	0.05427	2.221	0.02679
Z	Gga_rs14753247	18373169	A	ADD	544	-0.06133	-2.22	0.0268
1	GGaluGA062821	196925202	A	ADD	544	-0.03114	-2.22	0.02681
7	GGaluGA320452	35452653	G	ADD	544	-0.0379	-2.22	0.02681
28	GGaluGA200854	424940	A	ADD	544	0.03099	2.219	0.02689
7	Gga_rs15877312	30627482	A	ADD	543	0.02914	2.219	0.0269
22	Gga_rs15990285	2126947	G	ADD	544	-0.05194	-2.219	0.0269
1	Gga_rs14817093	45734235	G	ADD	544	0.04852	2.219	0.02691
7	Gga_rs14604074	6285309	G	ADD	544	-0.04719	-2.219	0.02692
24	Gga_rs15225342	5666441	G	ADD	539	-0.02945	-2.218	0.02694
7	GGaluGA314885	21111708	G	ADD	544	-0.03569	-2.218	0.02697
1	GGaluGA024930	72120606	A	ADD	544	0.03002	2.218	0.02698
21	GGaluGA185267	6243683	A	ADD	543	0.03282	2.217	0.02704
2	GGaluGA133211	9856258	G	ADD	544	-0.04988	-2.216	0.02709
6	Gga_rs14586296	27003632	G	ADD	544	0.03365	2.216	0.0271
6	Gga_rs16525765	2772870	G	ADD	544	-0.0292	-2.216	0.02711
3	GGaluGA216266	36175337	G	ADD	544	-0.04006	-2.216	0.02712
8	Gga_rs10726078	29407140	A	ADD	544	0.03545	2.215	0.02716
Z	Gga_rs16777614	68681616	A	ADD	544	-0.05015	-2.215	0.02717
13	Gga_rs14057817	8367259	G	ADD	544	-0.02963	-2.214	0.02722
7	Gga_rs14631859	37931040	A	ADD	544	-0.02945	-2.214	0.02726
4	GGaluGA243602	4489173	A	ADD	544	0.02911	2.214	0.02727
17	Gga_rs14098268	8708872	G	ADD	544	0.05247	2.214	0.02727
1	Gga_rs13955948	152258897	A	ADD	544	-0.06136	-2.213	0.02728
9	GGaluGA343144	22254568	C	ADD	544	0.03179	2.214	0.02728
14	Gga_rs14078505	10516323	A	ADD	544	-0.03025	-2.214	0.02728
10	Gga_rs14007588	13959486	G	ADD	544	-0.03182	-2.213	0.02729
3	Gga_rs16240455	26873426	A	ADD	544	-0.03048	-2.212	0.02738
8	Gga_rs14651211	22960954	G	ADD	544	-0.02879	-2.211	0.02746
2	Gga_rs16733024	99418	A	ADD	543	0.03293	2.211	0.02747
6	Gga_rs15803513	26723563	G	ADD	544	0.04156	2.211	0.02748
5	Gga_rs10730743	12608016	A	ADD	544	0.03593	2.21	0.02751
1	Gga_rs13830343	14788800	G	ADD	544	-0.03665	-2.21	0.02753
6	GGaluGA298341	12986778	A	ADD	544	0.02923	2.21	0.02753
6	Gga_rs13564958	9021634	A	ADD	544	0.02922	2.21	0.02755
20	Gga_rs16163896	4180770	C	ADD	544	0.04862	2.209	0.02757
26	Gga_rs14416058	554294	A	ADD	543	0.03008	2.209	0.02757
21	GGaluGA183408	2752302	G	ADD	544	-0.02967	-2.209	0.02759
10	GGaluGA070514	15060305	G	ADD	534	-0.0307	-2.209	0.02761
1	Gga_rs13748217	30367630	A	ADD	544	0.03137	2.209	0.02762
9	Gga_rs14676195	16789667	G	ADD	544	0.07647	2.208	0.02764
10	Gga_rs13545410	14209749	A	ADD	544	-0.04868	-2.208	0.02764
9	Gga_rs16653620	3485173	A	ADD	544	0.02909	2.207	0.02772
3	GGaluGA212570	25394270	G	ADD	544	-0.02995	-2.206	0.02779
Z	Gga_rs14765589	37212205	C	ADD	544	-0.03192	-2.206	0.02779
12	Gga_rs14041034	11216073	G	ADD	544	-0.0436	-2.206	0.02781
5	Gga_rs16474647	21521285	A	ADD	544	-0.05225	-2.206	0.02782
18	Gga_rs14113867	8107990	A	ADD	544	-0.04088	-2.206	0.02782
2	Gga_rs15151626	128594974	G	ADD	544	-0.06726	-2.205	0.02784
9	Gga_rs13607998	14779352	G	ADD	544	0.02871	2.205	0.02786
2	Gga_rs14255978	153872971	C	ADD	544	0.03155	2.205	0.02787
13	Gga_rs15680269	6939957	C	ADD	543	0.02886	2.205	0.02787
1	Gga_rs13861565	48855230	A	ADD	544	-0.03094	-2.204	0.02796
7	Gga_rs14598590	1538862	A	ADD	544	0.02853	2.203	0.02798
10	Gga_rs14949146	14451995	A	ADD	535	-0.03069	-2.203	0.02802
6	GGaluGA303008	26448499	G	ADD	544	-0.03779	-2.203	0.02804
12	Gga_rs13609557	5444439	A	ADD	544	-0.02913	-2.202	0.02809
9	GGaluGA338839	12218049	G	ADD	544	0.02961	2.202	0.0281
13	GGaluGA090604	1735995	G	ADD	544	0.03025	2.202	0.0281
1	GGaluGA003004	2463631	A	ADD	544	0.0376	2.201	0.02813
5	Gga_rs14546179	51779757	G	ADD	544	-0.04677	-2.201	0.02818
3	Gga_rs14388411	87086051	A	ADD	544	-0.03145	-2.2	0.0282
4	Gga_rs15544591	38388028	G	ADD	544	0.04822	2.2	0.02824
1	Gga_rs15399236	121689702	A	ADD	544	0.07599	2.199	0.02829
3	GGaluGA224151	59167561	A	ADD	544	0.04594	2.199	0.02829
1	Gga_rs13983256	183483968	G	ADD	544	0.04368	2.198	0.02834
2	Gga_rs15096095	46862882	A	ADD	544	0.03034	2.198	0.02836
10	GGaluGA069533	13215398	G	ADD	544	0.03746	2.198	0.02836
3	Gga_rs14377701	76562306	A	ADD	541	-0.03562	-2.198	0.0284
4	Gga_rs13516467	40137867	G	ADD	544	-0.02961	-2.197	0.02843
6	Gga_rs14558712	1870663	A	ADD	544	-0.03198	-2.197	0.02843
10	Gga_rs14006007	12561246	G	ADD	544	0.0382	2.197	0.02845
1	Gga_rs16718604	6746581	A	ADD	544	0.03496	2.197	0.02846
2	GGaluGA168527	133954367	A	ADD	544	-0.03176	-2.197	0.02848
4	Gga_rs14425095	8082565	A	ADD	544	0.03394	2.196	0.02848
1	Gga_rs13858114	45269269	A	ADD	544	0.06349	2.196	0.0285
1	GGaluGA021805	64057360	G	ADD	544	-0.04041	-2.196	0.0285
6	GGaluGA304925	31080174	A	ADD	544	-0.03825	-2.196	0.02854
Z	GGaluGA349476	21909031	A	ADD	544	-0.04179	-2.196	0.02854
3	Gga_rs14334833	32328733	A	ADD	544	0.03003	2.195	0.02856
2	GGaluGA172279	147525405	C	ADD	544	-0.03245	-2.195	0.02857
22	GGaluGA186396	2875448	G	ADD	544	-0.0288	-2.195	0.02858
3	Gga_rs14416466	39191078	G	ADD	544	0.03537	2.195	0.02861
1	Gga_rs14906152	157416768	A	ADD	544	-0.03052	-2.194	0.02866
4	GGaluGA241289	1125058	G	ADD	544	-0.03799	-2.194	0.02868
1	GGaluGA004629	9080900	G	ADD	544	-0.0327	-2.193	0.02871
20	GGaluGA175233	1518322	A	ADD	544	0.02949	2.193	0.02874
1	Gga_rs15358606	102567076	G	ADD	544	-0.03122	-2.193	0.02877
9	GGaluGA334457	3238250	A	ADD	544	-0.03274	-2.192	0.02877
11	GGaluGA074374	1412995	C	ADD	544	0.03165	2.192	0.02878
6	Gga_rs13758370	21486476	A	ADD	544	-0.05005	-2.192	0.02879
Z	GGaluGA354528	60601645	G	ADD	544	0.0822	2.192	0.02881
Z	GGaluGA354533	60712987	G	ADD	544	0.0822	2.192	0.02881
3	Gga_rs14313134	10726952	A	ADD	544	0.03641	2.192	0.02884
3	Gga_rs14312237	11383797	G	ADD	544	0.03917	2.191	0.02885
8	GGaluGA331061	25417579	A	ADD	544	0.03405	2.191	0.02886
1	GGaluGA009144	27201939	G	ADD	544	0.04065	2.191	0.02887
5	GGaluGA273728	8850785	A	ADD	544	0.02838	2.191	0.02887
1	Gga_rs15461165	152494956	A	ADD	544	-0.02877	-2.191	0.02891
4	Gga_rs15563206	47606560	G	ADD	544	0.02851	2.191	0.02891
1	Gga_rs15256241	48996291	A	ADD	544	0.04925	2.19	0.02894
1	Gga_rs13861848	49056299	A	ADD	544	0.04925	2.19	0.02894
1	Gga_rs14819988	49060939	A	ADD	544	0.04925	2.19	0.02894
3	Gga_rs14384818	83294185	A	ADD	544	-0.03299	-2.19	0.02894
21	Gga_rs14285052	5101486	G	ADD	544	0.03453	2.19	0.02896
7	GGaluGA319423	32319852	A	ADD	544	0.0282	2.189	0.02902
2	Gga_rs14212524	86859093	C	ADD	544	-0.03243	-2.189	0.02905
26	GGaluGA195618	1372132	G	ADD	544	-0.03578	-2.189	0.02905
1	Gga_rs14883948	128154342	C	ADD	544	0.08206	2.188	0.02908
17	Gga_rs15802219	3357356	G	ADD	544	-0.03951	-2.188	0.02911
17	Gga_rs14102508	3364705	A	ADD	544	-0.03951	-2.188	0.02911
17	Gga_rs15032791	3374885	G	ADD	544	-0.03951	-2.188	0.02911
17	Gga_rs14102495	3387776	A	ADD	544	-0.03951	-2.188	0.02911
1	GGaluGA031486	93036404	G	ADD	544	0.05221	2.188	0.02912
2	Gga_rs16722550	133851870	G	ADD	543	-0.03091	-2.188	0.02912
7	Gga_rs14616465	24549929	G	ADD	544	-0.03171	-2.188	0.02913
12	Gga_rs13612590	12823783	G	ADD	544	0.02955	2.188	0.02913
13	Gga_rs14052907	5854684	G	ADD	544	0.03717	2.187	0.02914
23	Gga_rs15192266	469153	G	ADD	544	-0.03344	-2.187	0.02914
2	GGaluGA148136	57765584	G	ADD	544	-0.02934	-2.187	0.02915
3	GGaluGA212359	24687307	G	ADD	544	-0.03022	-2.187	0.02915
6	Gga_rs15799253	24940560	A	ADD	544	0.03411	2.187	0.02915
1	GGaluGA056577	178482817	A	ADD	544	0.03745	2.187	0.02916
2	GGaluGA131313	4942518	G	ADD	544	-0.05744	-2.187	0.02916
1	Gga_rs14705733	64305295	G	ADD	544	0.08101	2.187	0.02919
12	Gga_rs14034498	5054911	G	ADD	544	0.07259	2.186	0.02923
3	Gga_rs14376780	75372200	A	ADD	544	-0.04122	-2.186	0.02925
3	Gga_rs14377680	76509744	A	ADD	542	-0.07227	-2.186	0.02927
5	GGaluGA279876	26848243	A	ADD	544	0.06703	2.185	0.02928
21	GGaluGA183404	2749342	A	ADD	544	0.02998	2.185	0.02928
17	GGaluGA112921	2136394	G	ADD	544	0.02883	2.185	0.02931
8	GGaluGA326421	13988677	A	ADD	544	0.02899	2.185	0.02935
1	Gga_rs13880618	68753831	G	ADD	544	-0.03332	-2.184	0.02938
1	Gga_rs13935066	128663008	A	ADD	544	0.02995	2.184	0.0294
21	Gga_rs16005566	4224596	A	ADD	541	0.03368	2.184	0.0294
3	GGaluGA232696	89914969	G	ADD	544	0.03228	2.184	0.02942
4	GGaluGA256989	47519015	G	ADD	544	-0.03152	-2.184	0.02942
12	Gga_rs15658820	13603627	A	ADD	544	0.03007	2.183	0.02945
4	Gga_rs13576289	22185103	G	ADD	543	-0.05026	-2.183	0.02947
9	Gga_rs16653984	12429954	G	ADD	543	-0.03694	-2.183	0.02947
23	Gga_rs13529576	649378	A	ADD	544	-0.03348	-2.183	0.02947
4	Gga_rs14448203	34177563	A	ADD	544	-0.03869	-2.183	0.02948
1	Gga_rs13938625	134276847	A	ADD	544	0.05507	2.182	0.02951
19	Gga_rs15047874	5036801	G	ADD	544	-0.03462	-2.182	0.02957
2	Gga_rs15114875	70078899	A	ADD	544	-0.0303	-2.181	0.02959
4	Gga_rs13644096	12106638	G	ADD	544	-0.02898	-2.181	0.02959
3	Gga_rs10728987	11151735	A	ADD	544	-0.04463	-2.181	0.02961
4	Gga_rs15519540	27223496	A	ADD	544	-0.0298	-2.181	0.02962
1	Gga_rs15260118	50409720	G	ADD	543	-0.02905	-2.181	0.02964
6	Gga_rs14576536	16364082	A	ADD	544	0.03046	2.18	0.0297
9	Gga_rs16667147	12921387	A	ADD	544	-0.02896	-2.179	0.02973
2	Gga_rs13638301	91825570	A	ADD	544	0.03619	2.179	0.02975
10	GGaluGA069921	13981249	G	ADD	543	-0.03183	-2.179	0.02976
2	GGaluGA155472	84517522	C	ADD	544	-0.03777	-2.179	0.02978
2	Gga_rs15121068	85035744	G	ADD	544	-0.03777	-2.179	0.02978
2	Gga_rs15121086	85075731	A	ADD	544	-0.03777	-2.179	0.02978
2	Gga_rs15121113	85145397	A	ADD	544	-0.03777	-2.179	0.02978
2	GGaluGA155540	85181855	G	ADD	544	-0.03777	-2.179	0.02978
20	Gga_rs10726537	10850224	G	ADD	544	-0.02955	-2.179	0.02978
2	Gga_rs10731166	41158270	A	ADD	544	0.03967	2.178	0.0298
11	Gga_rs14027883	18765042	G	ADD	544	-0.02956	-2.178	0.02983
21	Gga_rs16178063	1641036	C	ADD	544	-0.0354	-2.178	0.02983
8	Gga_rs16630794	15122757	A	ADD	544	0.04498	2.178	0.02985
1	Gga_rs13827723	18280839	A	ADD	544	0.0344	2.177	0.02994
4	GGaluGA247783	15964692	G	ADD	544	0.03005	2.176	0.02996
17	Gga_rs15806514	1656762	G	ADD	544	0.03395	2.176	0.03001
6	Gga_rs15754659	3572091	C	ADD	544	-0.02895	-2.175	0.03005
12	GGaluGA086460	12989064	A	ADD	542	0.07869	2.175	0.03005
1	GGaluGA059797	185931964	G	ADD	544	0.04138	2.175	0.03008
12	Gga_rs14046226	17061514	A	ADD	544	0.04074	2.174	0.03012
6	Gga_rs16546008	16410228	G	ADD	544	-0.02913	-2.174	0.03013
21	Gga_rs16180865	3996274	C	ADD	544	0.038	2.174	0.03013
2	GGaluGA166939	128965362	A	ADD	544	-0.04383	-2.174	0.03014
13	Gga_rs16716441	14472603	A	ADD	544	-0.03232	-2.174	0.03014
21	Gga_rs15184103	5222287	A	ADD	544	0.04839	2.174	0.03016
1	Gga_rs13901780	92979864	G	ADD	544	-0.02978	-2.174	0.03017
2	Gga_rs14126187	510976	A	ADD	544	0.03033	2.174	0.03017
4	Gga_rs13643454	10512027	A	ADD	541	0.07102	2.173	0.0302
24	Gga_rs16194205	1653620	G	ADD	544	0.02887	2.173	0.0302
2	Gga_rs14246895	128948529	A	ADD	511	-0.04543	-2.173	0.03024
7	GGaluGA311932	12434853	A	ADD	544	0.03635	2.173	0.03024
Z	Gga_rs16095658	56986178	G	ADD	542	-0.02927	-2.173	0.03025
2	Gga_rs14236834	118147261	A	ADD	544	-0.04411	-2.172	0.03026
6	Gga_rs15766292	7228144	A	ADD	544	0.06613	2.172	0.03026
Z	Gga_rs14755000	20751078	A	ADD	544	-0.05676	-2.172	0.0303
Z	Gga_rs14755010	20760318	A	ADD	544	-0.05676	-2.172	0.0303
1	Gga_rs14908637	159545977	A	ADD	544	-0.04004	-2.172	0.03031
10	GGaluGA072127	19783773	A	ADD	544	0.04254	2.171	0.03034
Z	Gga_rs16777047	67110744	A	ADD	544	-0.04332	-2.171	0.03038
1	Gga_rs16018221	163171319	A	ADD	543	-0.02964	-2.171	0.0304
25	GGaluGA194332	1279933	G	ADD	542	0.03057	2.171	0.0304
1	Gga_rs13904851	95649454	G	ADD	544	-0.05381	-2.17	0.03041
3	Gga_rs14361285	55962286	G	ADD	544	-0.0336	-2.17	0.03041
1	Gga_rs13852898	39620594	A	ADD	544	0.03583	2.17	0.03042
0	GGaluGA001378	0	A	ADD	543	-0.03277	-2.17	0.03044
4	Gga_rs14452396	37548339	G	ADD	544	0.02838	2.17	0.03046
1	GGaluGA032995	96670279	G	ADD	544	0.03014	2.169	0.0305
1	Gga_rs13906089	96672247	A	ADD	544	0.03014	2.169	0.0305
4	GGaluGA253981	37672034	G	ADD	544	-0.02886	-2.169	0.0305
1	GGaluGA048092	145326111	G	ADD	543	0.04096	2.169	0.03054
10	Gga_rs14954427	21182061	A	ADD	544	0.03408	2.169	0.03054
2	Gga_rs14158258	29952289	A	ADD	544	-0.04127	-2.168	0.03057
18	GGaluGA118233	1470809	A	ADD	544	0.03196	2.168	0.03057
1	Gga_rs13927453	121106252	A	ADD	544	-0.02955	-2.168	0.03059
6	Gga_rs14707914	22098539	G	ADD	544	-0.03999	-2.168	0.03059
10	Gga_rs14952953	19997368	A	ADD	544	0.04864	2.168	0.03061
14	Gga_rs14715706	12138193	G	ADD	544	-0.0309	-2.168	0.03061
25	GGaluGA194061	725409	G	ADD	544	0.03931	2.168	0.03062
3	Gga_rs16308275	82393823	A	ADD	544	0.03158	2.168	0.03063
8	GGaluGA332249	27845958	A	ADD	544	-0.03996	-2.168	0.03063
8	Gga_rs13679560	14703835	A	ADD	544	0.0405	2.167	0.03064
3	Gga_rs15338648	46604544	A	ADD	543	0.05055	2.167	0.03065
18	Gga_rs16067952	645180	A	ADD	544	-0.04456	-2.166	0.03071
9	GGaluGA339760	14614807	A	ADD	544	0.06354	2.166	0.03073
3	Gga_rs13692953	76472903	A	ADD	544	-0.03115	-2.165	0.0308
26	Gga_rs16204214	4300136	A	ADD	544	-0.03493	-2.165	0.0308
6	GGaluGA301395	23251131	G	ADD	544	-0.02784	-2.165	0.03082
8	GGaluGA325255	7737774	G	ADD	543	0.02885	2.165	0.03082
10	GGaluGA072116	19752594	A	ADD	544	-0.02958	-2.165	0.03083
5	Gga_rs16481012	28293508	A	ADD	544	0.02977	2.165	0.03084
5	Gga_rs14525420	27975420	G	ADD	544	0.04228	2.165	0.03085
26	Gga_rs14297970	1253502	A	ADD	541	0.02938	2.165	0.03085
1	GGaluGA062818	196822778	G	ADD	543	-0.03077	-2.164	0.03089
21	GGaluGA183151	2393569	G	ADD	544	-0.03423	-2.164	0.0309
26	Gga_rs16202133	2759975	A	ADD	539	-0.0546	-2.164	0.03091
4	GGaluGA249456	23528038	A	ADD	544	0.04015	2.164	0.03092
18	GGaluGA121925	8045877	A	ADD	534	0.04946	2.164	0.03093
5	GGaluGA280269	27873239	G	ADD	536	-0.02964	-2.163	0.03096
19	GGaluGA125750	3393435	A	ADD	544	-0.02997	-2.163	0.03098
23	Gga_rs15192069	414437	G	ADD	542	-0.03347	-2.163	0.03098
6	Gga_rs14575410	14252444	A	ADD	544	0.03287	2.162	0.03108
Z	Gga_rs14759757	26283817	A	ADD	544	-0.02983	-2.162	0.03108
12	Gga_rs14031235	1184277	G	ADD	544	-0.03214	-2.162	0.03109
20	GGaluGA175171	1369635	G	ADD	544	-0.02951	-2.161	0.03113
11	Gga_rs16750067	16834896	G	ADD	544	0.02661	2.161	0.03114
1	Gga_rs14816736	45399632	A	ADD	544	0.03455	2.16	0.0312
5	GGaluGA280721	29008564	A	ADD	544	0.0769	2.16	0.0312
26	GGaluGA195525	1227696	G	ADD	544	-0.02865	-2.16	0.03121
11	Gga_rs14023779	10521737	A	ADD	544	-0.05401	-2.16	0.03123
3	Gga_rs14372652	70504365	G	ADD	544	-0.06437	-2.159	0.03126
10	Gga_rs15577384	12874162	C	ADD	544	0.04626	2.159	0.03126
23	Gga_rs16185673	243420	G	ADD	544	-0.02818	-2.159	0.03126
1	Gga_rs15463132	154697286	G	ADD	544	-0.02881	-2.159	0.03127
15	Gga_rs15020028	4958912	G	ADD	544	-0.0295	-2.159	0.03127
2	GGaluGA142269	39090883	A	ADD	544	-0.03054	-2.159	0.0313
2	GGaluGA129661	1155065	A	ADD	544	0.05075	2.159	0.03131
7	GGaluGA318591	30103655	A	ADD	543	0.03124	2.159	0.03131
23	Gga_rs16188810	3101987	G	ADD	544	-0.06398	-2.159	0.03132
7	Gga_rs14618139	26116421	A	ADD	544	-0.02946	-2.158	0.03134
3	GGaluGA230851	82646012	A	ADD	544	-0.03085	-2.158	0.03136
24	Gga_rs15225096	5534566	G	ADD	544	0.03104	2.157	0.03141
6	Gga_rs14575109	13585489	A	ADD	544	0.02839	2.157	0.03144
24	GGaluGA192284	3639314	G	ADD	544	-0.03612	-2.157	0.03148
2	GGaluGA133538	10826937	A	ADD	544	0.07644	2.156	0.0315
Z	Gga_rs16777114	67244773	A	ADD	544	-0.04148	-2.156	0.03155
1	Gga_rs13861192	48513591	A	ADD	544	-0.02834	-2.155	0.03159
1	Gga_rs13965924	167997652	A	ADD	544	0.0419	2.155	0.0316
5	GGaluGA273960	9381515	G	ADD	544	-0.02895	-2.155	0.03161
7	Gga_rs15876933	30528670	A	ADD	544	-0.03169	-2.155	0.03161
4	GGaluGA250674	28762176	G	ADD	544	0.06313	2.155	0.03163
0	GGaluGA001364	0	A	ADD	544	-0.03201	-2.154	0.03164
25	Gga_rs16687981	1207912	C	ADD	544	0.04603	2.154	0.03167
2	Gga_rs14254923	140351561	A	ADD	544	0.03023	2.154	0.03169
1	Gga_rs15355915	101385338	C	ADD	544	-0.02721	-2.154	0.0317
4	GGaluGA250300	26546689	C	ADD	542	0.02916	2.153	0.03173
9	Gga_rs14680368	22164481	G	ADD	543	-0.02884	-2.153	0.03174
14	GGaluGA104283	12796470	A	ADD	544	0.03334	2.153	0.03176
28	GGaluGA202816	4215719	C	ADD	540	-0.02909	-2.153	0.03178
2	Gga_rs14144394	16546129	A	ADD	544	-0.03472	-2.153	0.03179
8	Gga_rs14642381	14175700	A	ADD	544	0.03558	2.152	0.0318
[truncated: 42,141 more rows]
