# Supplementary material for: The Identification of Loci for Immune Traits in Chickens Using a Genome-Wide Association Study
Source: PLoS One. 2015 Mar 30;10(3):e0117269. doi: 10.1371/journal.pone.0117269 (PMC4378930; doi:10.1371/journal.pone.0117269)
Supplement: S3 Table — (XLSX) [file pone.0117269.s003.xlsx]

## Sheet: H
Table S3. Raw linear regression result for the number of H
CHR	SNP	BP	A1	TEST	NMISS	BETA	STAT	P
13	Gga_rs14051163	7248634	G	ADD	544	-3.267	-4.218	2.89e-05
21	Gga_rs16743572	5008458	A	ADD	544	-2.991	-4.214	2.94e-05
1	Gga_rs16021778	6193445	C	ADD	543	-3.167	-4.131	4.18e-05
20	Gga_rs14272231	4713382	A	ADD	544	-2.677	-3.978	7.89e-05
12	Gga_rs14033723	4299485	G	ADD	544	3.483	3.958	8.56e-05
5	GGaluGA275373	13624915	A	ADD	544	2.757	3.924	9.84e-05
1	Gga_rs13827135	4610004	A	ADD	544	-2.896	-3.922	9.9e-05
20	Gga_rs14272050	4469044	G	ADD	544	-2.914	-3.918	0.0001008
1	GGaluGA035790	108470590	G	ADD	543	-2.658	-3.874	0.0001203
2	Gga_rs15864644	2201646	A	ADD	544	2.488	3.819	0.0001493
5	GGaluGA280207	27741778	A	ADD	544	2.519	3.819	0.0001495
5	GGaluGA280145	27536232	A	ADD	544	2.818	3.819	0.0001496
6	Gga_rs14562554	4673503	A	ADD	544	4.035	3.813	0.0001529
1	Gga_rs13826521	5972412	G	ADD	544	-2.948	-3.813	0.0001533
Z	Gga_rs16777751	69011896	C	ADD	544	-5.012	-3.802	0.0001601
22	Gga_rs13820368	3390696	G	ADD	544	2.481	3.799	0.0001615
6	Gga_rs16524790	2166360	A	ADD	544	-3.043	-3.787	0.0001698
3	Gga_rs15386632	74325794	A	ADD	543	-2.576	-3.772	0.00018
2	Gga_rs13667322	31221654	A	ADD	544	6.164	3.714	0.0002249
18	Gga_rs15812966	1669568	A	ADD	544	2.713	3.685	0.0002519
20	Gga_rs15172250	4577207	A	ADD	544	-2.462	-3.684	0.0002525
6	Gga_rs13562096	4873293	G	ADD	544	4.382	3.683	0.0002539
10	GGaluGA072903	21317816	A	ADD	544	-2.876	-3.681	0.0002554
1	Gga_rs13863160	50192814	G	ADD	544	3.242	3.676	0.0002608
3	GGaluGA227678	71386601	G	ADD	543	-2.986	-3.622	0.0003195
13	Gga_rs13726588	7221865	G	ADD	543	-2.496	-3.616	0.0003268
4	Gga_rs14422202	4543198	G	ADD	544	2.877	3.609	0.0003356
1	GGaluGA003823	5956088	A	ADD	544	-2.795	-3.603	0.0003432
1	GGaluGA003832	5989314	A	ADD	544	-2.795	-3.603	0.0003432
9	Gga_rs15950814	10984983	A	ADD	544	-2.35	-3.601	0.0003458
20	GGaluGA177102	4521553	G	ADD	536	-3.031	-3.598	0.0003505
2	GGaluGA139541	30920660	A	ADD	544	-2.873	-3.591	0.0003594
1	Gga_rs13972243	173876274	G	ADD	544	-2.6	-3.589	0.0003626
5	Gga_rs14509254	1224799	G	ADD	524	-2.449	-3.583	0.000371
24	GGaluGA193520	5613517	A	ADD	544	-2.451	-3.581	0.000373
12	Gga_rs14033563	4071253	G	ADD	544	5.136	3.564	0.0003978
3	Gga_rs15753856	14516268	A	ADD	543	2.671	3.559	0.0004046
4	Gga_rs14422439	4771673	C	ADD	544	-2.293	-3.548	0.0004224
25	Gga_rs13584088	875824	A	ADD	544	4.533	3.546	0.0004249
21	Gga_rs16177511	1095000	G	ADD	544	2.407	3.533	0.0004466
2	GGaluGA130063	2109122	G	ADD	544	2.899	3.527	0.0004558
13	GGaluGA093020	6922430	A	ADD	544	-2.382	-3.526	0.0004571
20	Gga_rs16164723	4652740	A	ADD	544	2.348	3.499	0.0005047
21	Gga_rs14281428	722567	A	ADD	544	2.861	3.477	0.0005475
6	Gga_rs16539405	10068131	A	ADD	544	3.69	3.476	0.0005501
1	Gga_rs14080533	861850	A	ADD	544	2.616	3.473	0.0005562
22	Gga_rs13820350	3440921	G	ADD	544	2.341	3.473	0.0005564
1	Gga_rs15190761	5390843	A	ADD	544	2.263	3.452	0.0006008
22	Gga_rs14287096	3378920	A	ADD	544	2.349	3.451	0.0006021
3	Gga_rs15388111	75224669	G	ADD	544	-3.052	-3.449	0.0006057
11	Gga_rs14967235	19304388	C	ADD	542	-2.26	-3.446	0.0006126
24	Gga_rs14296891	5602799	G	ADD	544	-2.501	-3.441	0.0006243
6	GGaluGA293267	1923037	A	ADD	516	-2.405	-3.435	0.0006395
13	Gga_rs14050405	7834992	C	ADD	543	-2.448	-3.433	0.0006439
12	GGaluGA086431	12865473	A	ADD	544	2.641	3.43	0.0006495
5	Gga_rs14514948	12515642	G	ADD	544	-2.268	-3.427	0.0006571
0	GGaluGA000375	0	G	ADD	544	-3.054	-3.419	0.0006768
1	Gga_rs13823569	3199046	A	ADD	544	-2.183	-3.413	0.0006915
27	GGaluGA198984	1885838	G	ADD	544	-3.575	-3.411	0.0006955
1	GGaluGA016368	50092400	A	ADD	544	2.79	3.407	0.0007053
5	GGaluGA277609	19003218	G	ADD	544	-2.41	-3.407	0.0007062
13	Gga_rs15682644	6101363	A	ADD	544	2.359	3.393	0.0007408
6	Gga_rs14558523	1739542	A	ADD	544	-2.286	-3.382	0.0007723
6	GGaluGA304814	30814447	G	ADD	530	-2.316	-3.377	0.0007882
5	Gga_rs16473512	18843025	G	ADD	544	-2.814	-3.359	0.0008361
5	GGaluGA280315	28005810	G	ADD	544	-2.223	-3.358	0.0008412
18	Gga_rs14105817	670866	G	ADD	544	-2.72	-3.357	0.0008438
20	Gga_rs14273782	6063257	A	ADD	544	-2.125	-3.334	0.0009155
4	Gga_rs14449786	35277715	G	ADD	543	2.394	3.333	0.0009179
15	Gga_rs13528884	10600702	A	ADD	544	-2.265	-3.332	0.0009221
4	Gga_rs14421654	4106891	A	ADD	544	-2.368	-3.33	0.0009286
2	Gga_rs15859996	473788	G	ADD	544	2.763	3.326	0.0009421
9	Gga_rs14662326	11213272	A	ADD	544	-2.42	-3.325	0.0009442
4	GGaluGA249805	25035908	A	ADD	544	3.388	3.324	0.0009466
1	GGaluGA003759	5545220	G	ADD	544	-3.844	-3.323	0.0009501
3	Gga_rs16300540	76047202	A	ADD	544	-2.358	-3.322	0.0009549
2	Gga_rs14140723	13607222	A	ADD	544	2.704	3.319	0.0009633
12	Gga_rs15657082	12657818	A	ADD	542	-2.274	-3.318	0.0009695
22	Gga_rs14287045	3400752	G	ADD	544	2.24	3.316	0.0009732
3	GGaluGA228702	76085490	G	ADD	544	-4.099	-3.314	0.0009815
22	Gga_rs16184757	3336823	C	ADD	544	2.104	3.309	0.0009982
22	Gga_rs15190207	3118492	G	ADD	544	-3.707	-3.299	0.001035
22	GGaluGA186514	3141982	A	ADD	544	-3.707	-3.299	0.001035
5	Gga_rs14524671	27291866	A	ADD	544	2.173	3.291	0.001062
5	Gga_rs15675844	19288317	A	ADD	544	-3.436	-3.285	0.001085
23	Gga_rs13622577	4205355	A	ADD	544	-2.447	-3.284	0.001088
21	Gga_rs15184463	5849715	A	ADD	544	-2.651	-3.283	0.001095
5	Gga_rs14511113	8625056	G	ADD	544	4.364	3.281	0.0011
5	Gga_rs14549332	54556483	A	ADD	544	-2.187	-3.281	0.001102
4	GGaluGA270532	92211510	G	ADD	544	2.245	3.28	0.001107
6	Gga_rs14590638	30782792	A	ADD	544	2.322	3.269	0.001147
22	Gga_rs14286686	3688438	G	ADD	541	4.354	3.267	0.001156
14	GGaluGA102222	6754094	A	ADD	543	2.328	3.253	0.001215
5	GGaluGA275500	13913549	G	ADD	544	2.159	3.25	0.001224
12	Gga_rs14031631	1942957	A	ADD	544	2.516	3.243	0.001256
5	Gga_rs14957234	19753279	G	ADD	544	2.15	3.242	0.001258
5	Gga_rs15655174	9148508	A	ADD	544	2.706	3.24	0.001269
6	Gga_rs15750293	1566652	A	ADD	544	-2.148	-3.238	0.001277
1	GGaluGA062828	196937985	G	ADD	544	2.787	3.234	0.001295
2	Gga_rs13668935	36359502	G	ADD	544	-3.367	-3.231	0.001308
2	Gga_rs14164794	36524824	A	ADD	544	-3.367	-3.231	0.001308
2	Gga_rs14164811	36564804	G	ADD	544	-3.367	-3.231	0.001308
2	Gga_rs15950331	36680466	G	ADD	544	-3.367	-3.231	0.001308
5	Gga_rs14557058	61135163	A	ADD	544	-2.531	-3.229	0.001317
10	GGaluGA069967	14096111	C	ADD	544	2.26	3.229	0.001317
3	Gga_rs16300663	76323961	G	ADD	544	-2.288	-3.228	0.001324
13	Gga_rs14989195	6332205	G	ADD	539	-2.125	-3.227	0.001329
3	Gga_rs16301143	77355076	G	ADD	544	-3.614	-3.221	0.001355
12	Gga_rs13611442	9813374	A	ADD	544	2.081	3.22	0.00136
19	Gga_rs14119286	3741027	C	ADD	544	-2.158	-3.218	0.001367
21	Gga_rs14282097	1464043	A	ADD	544	-2.185	-3.218	0.001368
2	Gga_rs14168205	40260282	A	ADD	544	2.353	3.211	0.001403
21	Gga_rs16179311	2710367	A	ADD	544	2.103	3.205	0.001428
21	Gga_rs14283310	2711688	G	ADD	544	2.103	3.205	0.001428
4	GGaluGA264296	70100844	A	ADD	543	-2.231	-3.205	0.00143
10	Gga_rs13704506	21740511	A	ADD	544	2.255	3.205	0.00143
13	Gga_rs15677951	7756473	A	ADD	544	-2.208	-3.195	0.001478
27	Gga_rs15241768	1218580	A	ADD	544	2.451	3.194	0.001485
22	Gga_rs13820333	3481445	A	ADD	544	-1.964	-3.186	0.001525
28	GGaluGA201636	1684005	G	ADD	544	2.27	3.185	0.001529
2	Gga_rs15123540	87447442	G	ADD	542	-2.108	-3.184	0.001536
12	Gga_rs14046123	16970730	C	ADD	544	-2.652	-3.184	0.001539
14	GGaluGA100354	3840092	G	ADD	543	-2.263	-3.183	0.001544
22	GGaluGA186695	3556675	A	ADD	544	-2.056	-3.182	0.001545
26	GGaluGA197192	3492198	A	ADD	544	7.041	3.178	0.001565
13	Gga_rs14053460	5198503	A	ADD	544	-3.927	-3.178	0.001568
13	Gga_rs14053416	5217867	G	ADD	544	-3.927	-3.178	0.001568
13	Gga_rs14053402	5232467	A	ADD	544	-3.927	-3.178	0.001568
5	GGaluGA290533	57450643	A	ADD	544	-2.639	-3.174	0.001588
4	Gga_rs14430623	13079753	A	ADD	544	3.775	3.172	0.001602
1	Gga_rs13982288	182622275	G	ADD	544	-2.078	-3.156	0.001687
10	Gga_rs14955585	22440830	G	ADD	544	-3.837	-3.154	0.001698
22	GGaluGA186768	3712408	G	ADD	543	1.95	3.151	0.001716
18	GGaluGA118303	1624833	G	ADD	544	2.432	3.149	0.001731
22	GGaluGA186679	3533363	A	ADD	521	1.937	3.146	0.00175
5	GGaluGA279912	26924287	A	ADD	544	-2.102	-3.145	0.001751
6	Gga_rs14562224	4467417	G	ADD	544	-2.152	-3.145	0.001751
4	GGaluGA243681	4640033	G	ADD	543	-2.041	-3.141	0.001777
2	Gga_rs14216854	91535810	G	ADD	521	-2.323	-3.141	0.001781
17	GGaluGA117327	9971867	A	ADD	544	-4.339	-3.139	0.001786
6	GGaluGA298050	12422576	G	ADD	543	-3.469	-3.136	0.001806
6	Gga_rs16530174	5230808	G	ADD	544	3.782	3.134	0.00182
27	Gga_rs15239808	2326088	A	ADD	544	3.116	3.131	0.001835
1	GGaluGA003899	6335098	G	ADD	544	-2.132	-3.131	0.001838
6	Gga_rs14562664	4836546	G	ADD	540	3.148	3.129	0.001849
2	Gga_rs13539717	17065575	G	ADD	544	2.773	3.126	0.001865
Z	Gga_rs16126994	70413472	A	ADD	543	-4.399	-3.12	0.001905
2	GGaluGA134321	14283920	C	ADD	544	-2.27	-3.112	0.001957
3	Gga_rs14375949	74505700	A	ADD	544	-3.895	-3.109	0.001975
4	GGaluGA253043	35212197	A	ADD	544	2.371	3.107	0.001987
5	Gga_rs14546985	52434853	G	ADD	544	4.025	3.103	0.002013
1	Gga_rs13843398	30297203	A	ADD	544	-1.988	-3.102	0.002021
5	Gga_rs10727556	61322207	A	ADD	544	-2.431	-3.102	0.002025
26	Gga_rs14298302	1745019	A	ADD	544	3.964	3.096	0.002062
4	GGaluGA243716	4724264	G	ADD	544	2.562	3.095	0.002068
26	GGaluGA197809	4384853	G	ADD	544	2.042	3.091	0.002095
14	Gga_rs13743870	9514212	G	ADD	544	-2.189	-3.09	0.002104
1	Gga_rs13997992	200415379	C	ADD	544	2.143	3.089	0.002112
20	GGaluGA177998	6002342	G	ADD	544	-5.04	-3.087	0.002123
20	Gga_rs15173661	6068638	A	ADD	544	-5.04	-3.087	0.002123
1	Gga_rs15189578	7119818	A	ADD	544	-5.83	-3.086	0.002133
5	Gga_rs14521044	22468824	G	ADD	544	2.314	3.086	0.002136
25	Gga_rs16740382	74072	A	ADD	542	-2.097	-3.085	0.002137
14	Gga_rs14076706	8818439	A	ADD	544	-3.449	-3.085	0.002141
9	GGaluGA338409	11092875	A	ADD	543	-2.33	-3.084	0.002148
2	GGaluGA141073	34769878	A	ADD	544	-3.143	-3.084	0.00215
12	Gga_rs14044927	15070216	G	ADD	544	2.568	3.082	0.00216
9	Gga_rs16653376	3368025	G	ADD	544	2.145	3.081	0.002171
2	Gga_rs14163840	34750527	G	ADD	544	-2.031	-3.08	0.002173
25	Gga_rs16070133	84394	A	ADD	544	2.661	3.08	0.002177
2	Gga_rs10729001	38822770	G	ADD	541	-3.706	-3.078	0.002187
10	Gga_rs15580409	13940888	G	ADD	543	-2.151	-3.078	0.002192
1	GGaluGA003669	4779180	A	ADD	544	-3.523	-3.074	0.002221
22	Gga_rs16184567	3420100	G	ADD	539	1.927	3.073	0.002228
1	GGaluGA006683	16847288	A	ADD	544	2.18	3.068	0.002262
12	GGaluGA082077	2800016	C	ADD	544	2.111	3.068	0.002262
2	Gga_rs14159500	31056924	G	ADD	544	-3.127	-3.063	0.0023
Z	GGaluGA349404	21650099	A	ADD	544	-4.856	-3.06	0.002319
Z	Gga_rs13788506	21873043	A	ADD	544	-4.856	-3.06	0.002319
4	GGaluGA243740	4778213	G	ADD	544	-2.103	-3.059	0.00233
2	Gga_rs14163825	34690476	A	ADD	544	-3.236	-3.058	0.002337
1	GGaluGA058431	182508924	G	ADD	544	-2.024	-3.057	0.002349
20	GGaluGA177924	5819779	A	ADD	544	-2.155	-3.055	0.002363
12	Gga_rs14040203	10210524	A	ADD	542	-2.844	-3.055	0.002364
1	Gga_rs10723582	16496345	G	ADD	544	2.131	3.05	0.002397
1	Gga_rs13828774	16521251	G	ADD	544	2.131	3.05	0.002397
1	Gga_rs14740507	6514965	G	ADD	544	-4.393	-3.049	0.002408
Z	Gga_rs14787488	39630711	G	ADD	543	-2.446	-3.049	0.002411
11	GGaluGA078361	15905140	G	ADD	544	-2.501	-3.041	0.002475
4	GGaluGA243548	4395668	A	ADD	544	2.284	3.04	0.002483
1	Gga_rs14936896	197127838	C	ADD	538	2.092	3.035	0.002525
28	GGaluGA201885	2073424	G	ADD	544	-3.6	-3.033	0.002538
2	GGaluGA142838	40528666	G	ADD	544	-2.497	-3.03	0.002562
5	Gga_rs14509277	1205125	A	ADD	544	2.204	3.03	0.002564
2	Gga_rs13636075	83800057	A	ADD	544	-3.023	-3.029	0.002571
5	Gga_rs15662460	12701825	A	ADD	537	-3.294	-3.027	0.002592
1	Gga_rs14788651	3184632	G	ADD	544	-1.961	-3.026	0.002595
1	Gga_rs13862504	49654223	G	ADD	544	2.104	3.026	0.002597
10	Gga_rs13703832	20117986	A	ADD	544	2.331	3.021	0.002636
2	Gga_rs14159575	31098022	G	ADD	544	3.841	3.019	0.002652
1	Gga_rs15512415	179212066	A	ADD	544	-2.771	-3.015	0.002691
1	Gga_rs14081311	1372113	G	ADD	544	2.276	3.011	0.002729
2	GGaluGA155479	84754004	G	ADD	544	-2.998	-3.01	0.002732
7	GGaluGA308075	1378219	G	ADD	544	-2.052	-3.009	0.002746
3	Gga_rs15382662	71277915	G	ADD	544	-2.541	-3.008	0.002748
7	Gga_rs14598224	1338365	G	ADD	544	-2.015	-3.007	0.002764
13	Gga_rs14056537	2689261	A	ADD	544	2.427	3.002	0.00281
3	GGaluGA208115	13750084	G	ADD	544	2.428	3	0.002825
6	Gga_rs16538174	8989977	G	ADD	544	-2.05	-2.999	0.002837
2	Gga_rs15086968	39408393	A	ADD	544	3.399	2.998	0.002844
9	Gga_rs13608521	15981595	G	ADD	544	2.034	2.998	0.002845
21	GGaluGA181877	337753	A	ADD	544	2.55	2.997	0.002854
0	GGaluGA001208	0	G	ADD	544	2.331	2.997	0.002855
4	Gga_rs16428011	67963716	A	ADD	544	-1.937	-2.996	0.002862
23	GGaluGA188077	2453921	G	ADD	544	-4.087	-2.987	0.002949
5	Gga_rs14526060	28672845	G	ADD	544	2.036	2.981	0.003005
6	Gga_rs14562400	4567168	A	ADD	544	1.906	2.98	0.003016
3	Gga_rs14377455	76029203	A	ADD	544	-2.167	-2.978	0.003033
9	GGaluGA338347	10911658	A	ADD	544	-2.154	-2.977	0.003042
5	Gga_rs16479199	27110876	G	ADD	544	-1.923	-2.972	0.003087
1	GGaluGA058704	183118494	A	ADD	544	2.927	2.972	0.003088
20	GGaluGA177648	5309035	G	ADD	544	1.928	2.972	0.003088
2	Gga_rs14168481	40467831	G	ADD	544	-2.266	-2.971	0.0031
4	Gga_rs13641852	5020909	A	ADD	544	2.338	2.97	0.003109
0	GGaluGA345543	0	A	ADD	544	2.032	2.97	0.003112
17	GGaluGA113593	3168219	G	ADD	544	-2.053	-2.967	0.003138
12	GGaluGA083407	6489892	A	ADD	538	-4.662	-2.967	0.003146
14	Gga_rs15011186	9794396	A	ADD	544	2.341	2.962	0.003186
5	Gga_rs14547064	52490235	A	ADD	543	2.589	2.956	0.003251
5	GGaluGA273721	8841213	C	ADD	544	3.149	2.949	0.003323
2	Gga_rs14138609	10727833	C	ADD	544	2.063	2.948	0.003333
2	Gga_rs14170026	41533637	G	ADD	544	2.099	2.948	0.003334
3	GGaluGA239836	111511585	C	ADD	544	-3.139	-2.948	0.003336
2	Gga_rs14128689	2587034	A	ADD	544	2.043	2.947	0.003346
2	GGaluGA130260	2486528	A	ADD	544	2.127	2.947	0.003349
3	Gga_rs13697283	89761005	G	ADD	542	-1.952	-2.946	0.003356
10	GGaluGA073178	21733357	G	ADD	544	2.229	2.945	0.003366
0	GGaluGA001207	0	A	ADD	544	2.585	2.943	0.003388
1	Gga_rs13902101	93214711	G	ADD	544	1.924	2.943	0.003391
1	Gga_rs14790338	8318781	A	ADD	544	1.971	2.942	0.003397
Z	Gga_rs14753903	19380502	A	ADD	544	-2.43	-2.938	0.003441
24	Gga_rs16197597	4257494	G	ADD	544	-3.619	-2.937	0.003452
21	Gga_rs16176687	478438	A	ADD	543	2.5	2.934	0.003484
6	Gga_rs16553223	23783368	G	ADD	544	-2.297	-2.933	0.003498
1	Gga_rs13982693	182966917	G	ADD	544	-1.929	-2.931	0.003516
6	GGaluGA304797	30739935	G	ADD	544	-2.216	-2.931	0.003525
1	Gga_rs13864576	51336317	G	ADD	544	2.032	2.931	0.003526
4	Gga_rs14422240	4592179	C	ADD	544	-1.901	-2.93	0.003534
13	Gga_rs14051061	7342922	G	ADD	544	1.939	2.93	0.003536
3	GGaluGA228386	74738495	G	ADD	544	-4.051	-2.927	0.003561
4	GGaluGA253322	35825803	A	ADD	544	-2.508	-2.925	0.003585
13	GGaluGA092222	4559992	A	ADD	544	-2.388	-2.923	0.003611
26	Gga_rs14300913	4327561	A	ADD	544	-1.997	-2.922	0.003626
5	Gga_rs16523238	61627186	A	ADD	544	-2.363	-2.918	0.003665
6	Gga_rs13560647	1592629	G	ADD	544	-1.876	-2.918	0.003673
28	GGaluGA200883	464600	A	ADD	544	1.907	2.911	0.003756
13	GGaluGA090279	841382	G	ADD	544	1.99	2.91	0.003762
1	Gga_rs13858193	45420341	C	ADD	543	4.098	2.909	0.003775
7	Gga_rs14598310	1397598	A	ADD	544	-1.925	-2.909	0.003775
4	Gga_rs16359030	9354621	A	ADD	544	-2.568	-2.905	0.003826
1	GGaluGA058751	183219141	A	ADD	544	-2.216	-2.903	0.003841
2	Gga_rs14247948	129850433	A	ADD	544	-2.578	-2.901	0.003877
17	Gga_rs15791425	9144588	A	ADD	542	3.406	2.898	0.003904
1	Gga_rs13947189	142460069	G	ADD	535	5.613	2.898	0.003908
12	Gga_rs13621683	2889589	A	ADD	544	-2.348	-2.898	0.003908
2	Gga_rs14209766	82912113	G	ADD	544	2.219	2.896	0.003927
24	Gga_rs16199696	6308478	G	ADD	543	-4.152	-2.896	0.003928
22	Gga_rs13820263	3617266	A	ADD	544	2.032	2.896	0.003931
1	Gga_rs14715931	6644324	G	ADD	544	-2.518	-2.896	0.003934
1	GGaluGA052116	161989625	G	ADD	544	2.525	2.895	0.003946
5	Gga_rs16473540	18932267	A	ADD	544	-2.619	-2.894	0.003957
2	Gga_rs14182365	51463919	A	ADD	542	-1.99	-2.893	0.003976
5	GGaluGA277653	19255061	A	ADD	544	-2.746	-2.892	0.003983
3	Gga_rs13692901	76070095	G	ADD	544	-2.371	-2.889	0.004025
14	Gga_rs14077850	9879672	A	ADD	543	1.824	2.888	0.004036
2	Gga_rs14164144	35299062	A	ADD	537	-3.147	-2.888	0.004038
2	Gga_rs14127951	1965635	A	ADD	544	1.987	2.887	0.004042
2	Gga_rs14182496	51694945	A	ADD	533	-1.979	-2.887	0.004049
10	GGaluGA073161	21697736	G	ADD	544	-2.577	-2.886	0.004051
4	Gga_rs15496880	12426176	G	ADD	544	1.958	2.884	0.004085
14	Gga_rs14071447	3279266	A	ADD	544	-1.918	-2.884	0.004087
6	Gga_rs14558395	1630802	G	ADD	544	-2.423	-2.883	0.004092
13	GGaluGA092886	6557108	G	ADD	544	-3.586	-2.883	0.004093
7	GGaluGA319095	31545243	G	ADD	544	-2.164	-2.88	0.00413
13	GGaluGA093252	7617246	A	ADD	544	2.022	2.88	0.00413
9	Gga_rs13607139	13125383	G	ADD	544	-1.956	-2.877	0.004177
Z	Gga_rs14755535	21443444	A	ADD	544	-4.611	-2.877	0.004178
Z	GGaluGA349382	21523624	A	ADD	544	-4.611	-2.877	0.004178
12	Gga_rs14978903	10283476	G	ADD	544	2.367	2.875	0.004196
9	Gga_rs16651127	1905832	A	ADD	544	-1.985	-2.874	0.004207
4	Gga_rs16376790	26126058	A	ADD	544	-1.959	-2.874	0.004209
10	GGaluGA065149	383618	G	ADD	544	2.173	2.874	0.004212
2	Gga_rs10724628	51280108	A	ADD	544	-1.978	-2.873	0.00423
2	Gga_rs14182263	51375819	G	ADD	544	-1.978	-2.873	0.00423
2	Gga_rs14182386	51483614	A	ADD	544	-1.978	-2.873	0.00423
2	Gga_rs14182405	51525854	G	ADD	544	-1.978	-2.873	0.00423
2	Gga_rs15991322	51647563	A	ADD	544	-1.978	-2.873	0.00423
2	Gga_rs14182485	51649545	A	ADD	544	-1.978	-2.873	0.00423
2	GGaluGA147234	51708066	G	ADD	544	-1.978	-2.873	0.00423
2	Gga_rs15991494	51733546	G	ADD	544	-1.978	-2.873	0.00423
2	Gga_rs14182566	51795747	A	ADD	544	-1.978	-2.873	0.00423
2	GGaluGA147253	51851106	G	ADD	544	-1.978	-2.873	0.00423
2	Gga_rs14182702	51937287	A	ADD	544	-1.978	-2.873	0.00423
2	Gga_rs14182727	51995708	A	ADD	544	-1.978	-2.873	0.00423
2	Gga_rs14182733	52007022	A	ADD	544	-1.978	-2.873	0.00423
2	Gga_rs14182785	52147801	A	ADD	544	-1.978	-2.873	0.00423
2	Gga_rs14726948	52210164	G	ADD	544	-1.978	-2.873	0.00423
2	GGaluGA147298	52216023	A	ADD	544	-1.978	-2.873	0.00423
2	GGaluGA147301	52253171	A	ADD	544	-1.978	-2.873	0.00423
2	Gga_rs14182788	53807784	A	ADD	544	-1.978	-2.873	0.00423
2	Gga_rs15992055	53826736	G	ADD	544	-1.978	-2.873	0.00423
2	Gga_rs14182822	53876105	C	ADD	544	-1.978	-2.873	0.00423
2	Gga_rs14182844	53903578	C	ADD	544	-1.978	-2.873	0.00423
2	Gga_rs14182879	53997807	A	ADD	544	-1.978	-2.873	0.00423
2	Gga_rs14182890	54022986	A	ADD	544	-1.978	-2.873	0.00423
2	Gga_rs14183051	54122331	C	ADD	544	-1.978	-2.873	0.00423
20	Gga_rs14273727	6016576	A	ADD	544	3.402	2.872	0.004238
3	Gga_rs15393868	78556745	A	ADD	533	-3.196	-2.868	0.004291
4	GGaluGA245640	11124885	A	ADD	544	1.955	2.868	0.004292
11	Gga_rs14960911	7452237	C	ADD	544	-2.202	-2.868	0.004295
6	Gga_rs16533406	6620712	A	ADD	544	-2.925	-2.866	0.004319
1	Gga_rs13818732	156065807	G	ADD	544	-2.118	-2.866	0.004323
4	Gga_rs14452320	37412250	G	ADD	544	1.908	2.865	0.004327
8	Gga_rs13614167	1281079	G	ADD	544	-3.097	-2.862	0.004367
22	Gga_rs16184922	3247395	G	ADD	544	2.539	2.861	0.004386
22	GGaluGA186550	3250067	G	ADD	544	2.539	2.861	0.004386
5	Gga_rs14697182	19557006	G	ADD	515	-3.954	-2.861	0.0044
5	Gga_rs14532069	38071676	G	ADD	544	-2.303	-2.86	0.004405
14	Gga_rs15732046	7095353	C	ADD	544	2.397	2.859	0.004411
5	GGaluGA277659	19292671	A	ADD	544	-2.014	-2.859	0.004416
10	GGaluGA073436	22088523	A	ADD	544	-2.36	-2.858	0.004423
2	GGaluGA147158	51159111	A	ADD	543	-1.957	-2.857	0.004435
10	GGaluGA073049	21535116	A	ADD	544	-4.348	-2.857	0.004438
27	Gga_rs14301503	1539964	A	ADD	544	-2.113	-2.856	0.004453
22	Gga_rs13820397	3349370	G	ADD	544	1.839	2.856	0.004454
2	GGaluGA143030	40812239	A	ADD	543	1.916	2.855	0.004475
8	GGaluGA329503	21840603	A	ADD	544	1.879	2.854	0.004478
4	Gga_rs14422969	5313157	A	ADD	544	3.228	2.854	0.004479
2	Gga_rs16139218	138512970	A	ADD	544	3.521	2.854	0.004482
3	Gga_rs14413282	111639643	G	ADD	544	2.481	2.854	0.004486
22	Gga_rs15190167	3129639	A	ADD	544	-1.959	-2.852	0.004517
2	Gga_rs15901868	15933903	A	ADD	544	5.341	2.848	0.00457
1	Gga_rs14835187	64336328	A	ADD	544	4.543	2.847	0.004581
22	GGaluGA186485	3064289	A	ADD	544	-2.089	-2.846	0.004591
3	GGaluGA207313	10357335	A	ADD	544	1.82	2.846	0.004593
2	GGaluGA129286	480359	A	ADD	544	1.912	2.846	0.004599
1	GGaluGA004222	7287215	G	ADD	544	1.903	2.845	0.004612
14	Gga_rs15012221	11705176	G	ADD	544	3.784	2.844	0.00462
9	GGaluGA338103	10287980	A	ADD	544	-2.082	-2.843	0.004638
1	GGaluGA050478	154879486	G	ADD	544	-3.531	-2.84	0.004688
9	GGaluGA338441	11177961	A	ADD	544	-1.848	-2.839	0.004695
2	Gga_rs16047700	83158643	A	ADD	544	-3.945	-2.839	0.0047
2	GGaluGA142685	40228296	A	ADD	544	-2.22	-2.837	0.00473
1	Gga_rs13826954	5105441	G	ADD	544	1.957	2.837	0.004731
1	Gga_rs13826906	5221981	A	ADD	544	1.957	2.837	0.004731
1	Gga_rs13826897	5251513	C	ADD	544	1.957	2.837	0.004731
1	GGaluGA003724	5282764	G	ADD	544	1.957	2.837	0.004731
4	Gga_rs14426982	9726526	G	ADD	542	2.293	2.836	0.004745
1	Gga_rs14790267	8401914	G	ADD	544	1.884	2.833	0.004776
12	Gga_rs13609494	5341982	A	ADD	544	2.085	2.832	0.004794
0	GGaluGA345417	0	A	ADD	534	2.022	2.83	0.004831
13	GGaluGA093349	7818526	A	ADD	544	-2.113	-2.827	0.004866
2	Gga_rs14144125	16339767	G	ADD	544	-1.892	-2.827	0.004867
2	Gga_rs14182084	51130385	A	ADD	544	-1.94	-2.826	0.004887
6	Gga_rs15767151	7423535	A	ADD	544	-2.246	-2.825	0.004906
1	GGaluGA036200	109603231	A	ADD	544	-4.391	-2.824	0.004912
2	Gga_rs16059491	91375755	A	ADD	544	1.95	2.823	0.00493
4	Gga_rs15613062	70505173	G	ADD	544	-2.021	-2.823	0.004932
6	GGaluGA296070	7774362	A	ADD	544	1.952	2.823	0.004936
6	Gga_rs15784757	16165040	A	ADD	544	1.938	2.823	0.004939
Z	Gga_rs16100540	19491611	G	ADD	544	-2.735	-2.821	0.004958
22	Gga_rs13820238	3728909	A	ADD	543	4.065	2.821	0.004959
10	Gga_rs14013906	21356998	G	ADD	544	-1.882	-2.82	0.00498
12	GGaluGA082425	3839459	A	ADD	544	-1.887	-2.819	0.004988
18	Gga_rs14106602	1405006	A	ADD	544	3.172	2.819	0.004998
3	Gga_rs14084346	14619098	A	ADD	544	2.278	2.812	0.005105
4	Gga_rs16406943	50912527	G	ADD	541	-1.999	-2.811	0.005122
3	Gga_rs14379035	78491913	A	ADD	544	-3.366	-2.81	0.00513
12	Gga_rs15674057	19773533	A	ADD	544	1.843	2.809	0.005152
13	GGaluGA093128	7340124	A	ADD	544	1.936	2.807	0.005186
5	Gga_rs14515598	13179021	G	ADD	543	-2.982	-2.806	0.00519
1	GGaluGA003636	4571052	A	ADD	544	-2.33	-2.806	0.005202
6	GGaluGA294581	4821136	G	ADD	544	-1.918	-2.806	0.005204
13	Gga_rs14992602	2955706	G	ADD	544	2.189	2.804	0.005226
12	Gga_rs14034548	5108723	A	ADD	544	2.048	2.803	0.005237
24	Gga_rs14293160	1473315	G	ADD	544	2.598	2.803	0.005252
24	GGaluGA190921	1499374	A	ADD	544	2.598	2.803	0.005252
23	GGaluGA187169	425415	A	ADD	544	-2.143	-2.802	0.005259
6	GGaluGA304709	30553584	G	ADD	544	1.908	2.801	0.005269
1	Gga_rs14888012	135030035	A	ADD	543	-2.053	-2.8	0.005293
21	GGaluGA185157	6027441	A	ADD	544	2.358	2.799	0.005306
21	GGaluGA184854	5357512	A	ADD	544	2.042	2.799	0.005307
18	Gga_rs15812771	1587609	G	ADD	544	2.239	2.798	0.005321
1	GGaluGA003469	4015051	A	ADD	544	-1.99	-2.797	0.00535
13	GGaluGA092447	5154844	G	ADD	544	-1.951	-2.796	0.005355
11	GGaluGA074107	1035483	A	ADD	544	4.117	2.796	0.005359
4	Gga_rs10722820	13112258	G	ADD	544	2.063	2.796	0.005362
6	Gga_rs14559183	2186794	G	ADD	544	-1.835	-2.795	0.005368
6	GGaluGA294307	4193968	A	ADD	544	2.399	2.795	0.005376
2	GGaluGA170395	141912474	A	ADD	544	3.751	2.794	0.005383
21	Gga_rs16176524	387341	G	ADD	544	2.093	2.793	0.005405
6	GGaluGA294302	4157854	G	ADD	528	1.994	2.792	0.005424
2	Gga_rs14128686	2573486	A	ADD	544	-1.81	-2.791	0.005432
8	Gga_rs14638130	7097024	A	ADD	544	-3.793	-2.791	0.005435
1	GGaluGA016414	50179164	A	ADD	544	2.165	2.791	0.005445
Z	Gga_rs14753978	19503036	A	ADD	543	-2.702	-2.791	0.005446
1	Gga_rs13982066	182426470	A	ADD	544	-2.291	-2.789	0.00547
8	Gga_rs14651569	23293059	G	ADD	544	-1.779	-2.787	0.005504
0	GGaluGA000870	0	C	ADD	544	1.899	2.786	0.005521
13	Gga_rs14056547	2678030	G	ADD	542	2.218	2.786	0.005524
5	Gga_rs10728553	27848813	G	ADD	544	1.92	2.784	0.005554
24	Gga_rs13604387	1550815	C	ADD	543	2.565	2.784	0.005557
28	GGaluGA200896	523588	A	ADD	544	2.254	2.783	0.005567
12	GGaluGA083103	5858829	G	ADD	544	2.117	2.783	0.005571
4	Gga_rs10728556	11739755	G	ADD	544	2.344	2.783	0.00558
19	Gga_rs10730654	4969210	C	ADD	544	-1.973	-2.78	0.005617
28	Gga_rs14306045	2058791	G	ADD	544	-3.648	-2.78	0.005626
4	GGaluGA245135	9678840	A	ADD	544	-1.919	-2.778	0.005651
12	Gga_rs14033370	3896201	G	ADD	544	1.939	2.777	0.005671
8	Gga_rs14648171	20142711	G	ADD	544	-2.483	-2.777	0.005681
4	GGaluGA250772	29757484	A	ADD	544	1.824	2.776	0.005695
13	Gga_rs14054269	4569197	A	ADD	544	-2.238	-2.772	0.00576
2	Gga_rs14247044	129093854	A	ADD	544	-2.695	-2.771	0.005781
2	GGaluGA155193	83079825	G	ADD	544	1.909	2.77	0.00579
3	GGaluGA228703	76154638	G	ADD	544	-2.107	-2.77	0.005802
12	Gga_rs14043983	14197109	G	ADD	544	2.651	2.769	0.005821
11	Gga_rs14027883	18765042	G	ADD	544	-1.871	-2.768	0.00583
17	Gga_rs15027052	10535250	A	ADD	544	5.235	2.765	0.005884
12	GGaluGA086427	12842081	A	ADD	544	-1.955	-2.765	0.005891
1	Gga_rs13858221	45440697	A	ADD	544	-1.979	-2.764	0.0059
28	Gga_rs15250447	2460139	A	ADD	544	3.378	2.764	0.005904
28	Gga_rs15250501	2472414	A	ADD	544	3.378	2.764	0.005904
1	Gga_rs10730722	1837922	G	ADD	544	1.892	2.763	0.005929
21	Gga_rs16177210	885132	G	ADD	544	2.055	2.763	0.00593
1	Gga_rs14790535	7755537	A	ADD	543	2.007	2.762	0.005932
2	Gga_rs14185200	56609642	G	ADD	544	2.123	2.762	0.005936
2	Gga_rs15942251	32564716	A	ADD	543	-2.134	-2.76	0.005978
4	Gga_rs13642017	5344054	A	ADD	543	-2.1	-2.76	0.005984
12	Gga_rs13609883	6003158	A	ADD	543	4.082	2.76	0.005985
1	Gga_rs15190989	5018137	C	ADD	542	1.88	2.759	0.005991
12	Gga_rs10729101	2970616	G	ADD	544	1.818	2.757	0.006033
1	Gga_rs13627606	143735192	A	ADD	544	1.836	2.753	0.006103
5	Gga_rs14514941	12440448	G	ADD	543	2.081	2.752	0.006117
2	Gga_rs14169145	40930449	A	ADD	542	2.867	2.751	0.006134
1	Gga_rs14914528	171812682	C	ADD	539	-1.914	-2.75	0.006152
23	Gga_rs14287728	481204	G	ADD	544	-2.004	-2.749	0.006186
2	Gga_rs14216469	91253348	A	ADD	544	-1.855	-2.748	0.006195
1	GGaluGA045875	139410106	C	ADD	544	1.986	2.748	0.006203
7	GGaluGA320452	35452653	G	ADD	544	-2.337	-2.747	0.006209
12	Gga_rs14042607	12876682	A	ADD	543	-1.948	-2.745	0.006248
13	Gga_rs15680345	6876299	G	ADD	544	-1.754	-2.745	0.006257
1	GGaluGA054995	174088682	G	ADD	544	1.89	2.744	0.006276
10	GGaluGA073316	21911301	A	ADD	544	-4.785	-2.741	0.006332
3	Gga_rs14373768	71555138	G	ADD	543	-2.097	-2.741	0.006335
1	Gga_rs13826962	5063377	A	ADD	544	1.871	2.74	0.00634
1	Gga_rs15190808	5367703	A	ADD	544	1.871	2.74	0.00634
1	Gga_rs15523955	183785716	G	ADD	544	-1.898	-2.739	0.006363
1	Gga_rs13892103	85316993	A	ADD	544	3.202	2.738	0.006388
12	Gga_rs15642373	6559297	G	ADD	544	-3.503	-2.738	0.006389
18	Gga_rs14113867	8107990	A	ADD	544	-2.527	-2.736	0.006424
24	GGaluGA190946	1521936	G	ADD	544	2.514	2.734	0.006471
2	Gga_rs14182053	51108718	A	ADD	544	-1.797	-2.732	0.006506
2	Gga_rs15114875	70078899	A	ADD	544	-1.89	-2.731	0.006515
11	GGaluGA074427	1512240	G	ADD	544	-2.682	-2.73	0.006531
1	GGaluGA002147	511478	A	ADD	544	2.399	2.73	0.006542
2	Gga_rs14209807	82961999	G	ADD	544	-1.819	-2.728	0.006576
1	GGaluGA029592	88017955	G	ADD	544	1.884	2.728	0.006582
2	Gga_rs14164775	36490750	A	ADD	543	1.75	2.728	0.006583
3	Gga_rs16213649	979201	A	ADD	543	-2.564	-2.727	0.0066
3	Gga_rs15447679	105796437	G	ADD	544	-1.803	-2.727	0.006605
12	Gga_rs14037376	7349914	A	ADD	530	2.373	2.726	0.006624
3	Gga_rs14375158	73840263	G	ADD	543	-2.218	-2.725	0.006634
1	GGaluGA002380	922789	G	ADD	541	2.002	2.725	0.006639
0	GGaluGA001239	0	A	ADD	543	4.85	2.725	0.006642
3	Gga_rs14409244	108350068	G	ADD	544	-1.975	-2.724	0.006649
22	Gga_rs16185130	3144772	G	ADD	544	2.477	2.724	0.006652
28	Gga_rs16209983	878343	A	ADD	544	1.971	2.723	0.006686
21	GGaluGA182619	1454276	A	ADD	544	-2.415	-2.722	0.006701
26	Gga_rs15237137	4854285	A	ADD	544	-1.782	-2.721	0.006713
2	GGaluGA166834	128195028	A	ADD	544	-2.901	-2.72	0.006729
11	Gga_rs14965064	13354200	G	ADD	544	2.465	2.72	0.006732
11	Gga_rs14025518	13376311	A	ADD	544	2.465	2.72	0.006732
11	Gga_rs14025535	13403191	G	ADD	544	2.465	2.72	0.006732
2	Gga_rs14204242	74324599	C	ADD	543	-1.992	-2.72	0.006735
20	Gga_rs14272500	4955591	A	ADD	544	2.652	2.72	0.006739
11	Gga_rs14025696	13861422	A	ADD	544	-1.772	-2.72	0.006742
12	GGaluGA088375	17051472	G	ADD	544	-1.89	-2.72	0.006746
2	GGaluGA147473	55158202	A	ADD	544	-2.63	-2.718	0.006779
15	Gga_rs13528860	10503784	G	ADD	544	1.865	2.718	0.006784
13	Gga_rs15682717	6044483	A	ADD	544	-1.896	-2.716	0.006819
4	Gga_rs16388471	35378985	G	ADD	544	2.146	2.716	0.00682
1	GGaluGA031839	94149592	A	ADD	543	-2.157	-2.714	0.006854
9	Gga_rs14662079	11452222	G	ADD	544	1.737	2.714	0.006859
12	GGaluGA084958	9890109	G	ADD	544	-1.987	-2.713	0.006874
1	GGaluGA043371	132244195	A	ADD	543	2.775	2.713	0.006877
1	Gga_rs13652021	50604748	G	ADD	544	2.808	2.712	0.006904
18	Gga_rs16067952	645180	A	ADD	544	-2.778	-2.711	0.006913
1	GGaluGA054930	173841982	G	ADD	544	-2.055	-2.711	0.006917
26	GGaluGA195872	1718845	A	ADD	543	-1.808	-2.709	0.006959
6	Gga_rs14563488	5365264	A	ADD	544	1.826	2.709	0.00697
9	GGaluGA341981	18956401	A	ADD	544	-1.834	-2.708	0.006985
3	GGaluGA207327	10382810	A	ADD	544	1.78	2.708	0.006992
28	GGaluGA202114	2333711	G	ADD	523	3.207	2.708	0.006997
1	Gga_rs13908732	100603381	A	ADD	544	-1.752	-2.707	0.00701
21	Gga_rs14284367	3947653	G	ADD	544	-2.525	-2.706	0.007015
3	Gga_rs16308844	82815896	A	ADD	544	1.997	2.706	0.007031
8	Gga_rs16638745	21842400	A	ADD	544	1.776	2.706	0.007032
26	GGaluGA195689	1471890	A	ADD	544	1.784	2.705	0.007048
22	Gga_rs16185493	2918441	A	ADD	544	-2.729	-2.705	0.007052
28	GGaluGA202075	2267986	G	ADD	544	2.262	2.704	0.007059
Z	Gga_rs14755000	20751078	A	ADD	544	-3.521	-2.704	0.007077
Z	Gga_rs14755010	20760318	A	ADD	544	-3.521	-2.704	0.007077
12	Gga_rs14043161	13398478	G	ADD	544	3.274	2.703	0.007079
12	GGaluGA086695	13520403	G	ADD	544	3.274	2.703	0.007079
6	GGaluGA296576	9008752	A	ADD	544	1.746	2.703	0.007081
1	Gga_rs15271259	56018825	A	ADD	544	2.487	2.703	0.007096
13	GGaluGA092967	6775951	G	ADD	544	1.868	2.703	0.007097
13	Gga_rs14056599	2664596	A	ADD	544	2.187	2.7	0.00716
13	Gga_rs14064371	16743603	G	ADD	543	1.886	2.699	0.007167
3	Gga_rs13691685	71265783	G	ADD	544	-2.948	-2.699	0.007174
5	GGaluGA277622	19054475	G	ADD	544	-1.824	-2.699	0.007175
5	GGaluGA273881	9232837	G	ADD	544	1.791	2.699	0.00718
7	GGaluGA311952	12483208	G	ADD	544	2.651	2.698	0.007189
5	Gga_rs14525795	28392917	G	ADD	544	-1.825	-2.696	0.007236
12	Gga_rs14032439	2686199	A	ADD	543	1.821	2.696	0.007242
18	GGaluGA118466	1915037	G	ADD	544	2.136	2.695	0.007261
12	Gga_rs15651107	9907203	A	ADD	544	-1.928	-2.694	0.007274
3	Gga_rs13696958	89352077	A	ADD	544	-1.768	-2.691	0.00735
1	Gga_rs13873649	61043517	A	ADD	544	-1.789	-2.691	0.007351
23	Gga_rs15206715	5246857	A	ADD	544	2.479	2.69	0.007356
11	Gga_rs14965814	15744074	A	ADD	544	-2.156	-2.689	0.007387
9	Gga_rs14663418	10367115	C	ADD	544	1.814	2.688	0.007401
1	Gga_rs15185925	2689014	G	ADD	544	1.856	2.687	0.007424
6	GGaluGA304738	30630941	C	ADD	544	-2.223	-2.687	0.007434
5	Gga_rs16488653	36205447	A	ADD	544	-1.907	-2.686	0.007456
2	Gga_rs14170259	41737041	A	ADD	544	-1.806	-2.685	0.007485
1	Gga_rs13864397	51201450	A	ADD	544	1.912	2.684	0.007491
17	Gga_rs14102697	3227397	G	ADD	544	-1.818	-2.683	0.007516
2	Gga_rs13667309	31205512	A	ADD	537	-1.799	-2.682	0.007548
2	GGaluGA154392	79625120	G	ADD	544	-2.212	-2.681	0.007574
11	Gga_rs14023841	10553789	A	ADD	544	1.78	2.681	0.007574
1	GGaluGA043306	131762038	A	ADD	544	1.801	2.679	0.007608
1	Gga_rs13863225	50242705	A	ADD	544	2.52	2.678	0.007634
2	Gga_rs15156767	138843482	A	ADD	544	2.48	2.678	0.007634
17	GGaluGA114064	4087131	A	ADD	544	3.007	2.677	0.007645
3	Gga_rs14084247	14704931	G	ADD	544	2.171	2.676	0.007677
1	Gga_rs14081349	1386715	G	ADD	544	3.28	2.676	0.007683
20	Gga_rs16166705	6395145	A	ADD	541	-4.75	-2.676	0.007684
13	Gga_rs14052752	6056061	A	ADD	544	-1.896	-2.675	0.007701
12	Gga_rs15657568	12980537	G	ADD	529	2.309	2.675	0.007705
10	Gga_rs15595589	22167761	G	ADD	543	-2.189	-2.674	0.007721
12	Gga_rs10729248	13433897	A	ADD	544	-3.568	-2.673	0.007743
1	GGaluGA043801	133761585	G	ADD	544	-1.816	-2.671	0.00778
2	GGaluGA144880	44575383	A	ADD	544	4.242	2.671	0.007787
5	Gga_rs15675938	19354486	A	ADD	544	-3.848	-2.67	0.007824
1	Gga_rs15518215	181509563	A	ADD	544	-2.288	-2.669	0.007825
5	Gga_rs14516107	13588596	G	ADD	544	1.709	2.668	0.007848
17	Gga_rs14099344	7755105	A	ADD	544	-2.449	-2.668	0.007855
5	Gga_rs13755320	25959784	C	ADD	544	-1.958	-2.667	0.007873
19	GGaluGA124944	2222263	G	ADD	544	-1.75	-2.667	0.00788
2	Gga_rs10731166	41158270	A	ADD	544	2.419	2.666	0.007909
1	Gga_rs13978011	178892835	G	ADD	544	-1.901	-2.666	0.007913
13	Gga_rs13819316	9782491	A	ADD	544	-2.175	-2.666	0.007913
12	Gga_rs13611589	10028051	G	ADD	544	-2.18	-2.663	0.00797
21	Gga_rs14281466	765557	G	ADD	544	-1.82	-2.663	0.007976
2	Gga_rs13668987	36699461	G	ADD	544	1.684	2.663	0.007984
2	Gga_rs14163757	34523810	G	ADD	543	-2.075	-2.662	0.007992
20	Gga_rs14272332	4821651	A	ADD	544	1.842	2.662	0.008004
3	Gga_rs16277303	53970551	A	ADD	544	-1.781	-2.661	0.008012
24	Gga_rs15225973	5834568	G	ADD	544	1.693	2.661	0.008023
27	Gga_rs14687434	389480	A	ADD	544	2.06	2.661	0.008033
9	Gga_rs14680328	22108695	G	ADD	543	-1.754	-2.66	0.00804
10	Gga_rs14014225	21604643	A	ADD	544	-1.976	-2.66	0.00804
12	GGaluGA088147	16716675	A	ADD	543	1.85	2.66	0.008054
3	Gga_rs14406531	105862705	G	ADD	544	-1.762	-2.659	0.00806
1	Gga_rs14080975	1097204	A	ADD	544	-1.801	-2.659	0.008071
3	Gga_rs14364240	59651471	A	ADD	544	1.785	2.658	0.008095
18	Gga_rs15813955	2047336	G	ADD	544	1.763	2.658	0.008097
8	GGaluGA332249	27845958	A	ADD	544	-2.442	-2.658	0.008098
0	GGaluGA001364	0	A	ADD	544	-1.968	-2.657	0.008109
19	GGaluGA125701	3339709	G	ADD	544	2.271	2.657	0.008121
6	GGaluGA298450	13250824	A	ADD	544	2.198	2.656	0.008129
3	Gga_rs14378415	77896058	G	ADD	544	-1.951	-2.656	0.008138
3	GGaluGA232721	89973579	A	ADD	544	1.842	2.654	0.008192
1	GGaluGA055379	174961349	A	ADD	544	-1.923	-2.653	0.008204
12	Gga_rs14047616	18163319	G	ADD	544	2.327	2.651	0.008267
1	Gga_rs13994432	194566742	A	ADD	544	3.849	2.651	0.00827
5	Gga_rs14511244	8768012	A	ADD	544	1.843	2.65	0.008288
13	Gga_rs14051279	7152822	G	ADD	544	-1.806	-2.65	0.008289
6	GGaluGA304645	30389535	G	ADD	544	-2.049	-2.647	0.008349
2	Gga_rs14175008	44933697	A	ADD	542	-2.086	-2.646	0.008386
23	GGaluGA188701	3459528	A	ADD	544	5.388	2.646	0.00839
5	GGaluGA292206	60573249	A	ADD	543	-2.323	-2.645	0.00841
Z	Gga_rs14748620	59170582	G	ADD	544	1.805	2.644	0.008424
2	Gga_rs14181868	50849141	A	ADD	544	-1.798	-2.643	0.008446
12	Gga_rs14978667	10045396	A	ADD	544	-2.16	-2.643	0.008451
9	Gga_rs14658825	1936688	A	ADD	544	2.056	2.643	0.008454
1	Gga_rs15511134	178714889	C	ADD	544	-2.169	-2.642	0.008491
1	Gga_rs13844786	31442306	G	ADD	544	1.836	2.638	0.00857
14	Gga_rs15006726	4470404	A	ADD	544	-2.771	-2.638	0.008578
25	Gga_rs13798813	56476	A	ADD	544	1.839	2.638	0.00858
27	Gga_rs16206977	1303355	A	ADD	544	1.894	2.637	0.008603
Z	Gga_rs16101051	20356540	A	ADD	544	-3.217	-2.635	0.008662
1	GGaluGA028301	84937439	A	ADD	544	-2.493	-2.632	0.008735
1	GGaluGA054056	171766346	A	ADD	544	-2.211	-2.631	0.008757
12	Gga_rs14042400	12620664	G	ADD	544	2.922	2.631	0.008761
2	GGaluGA153484	73740533	A	ADD	544	-1.994	-2.631	0.008765
2	GGaluGA153573	74415187	A	ADD	544	-1.994	-2.631	0.008765
18	GGaluGA118240	1485545	A	ADD	543	1.907	2.63	0.008771
5	Gga_rs16519981	59488578	G	ADD	544	1.732	2.63	0.008784
21	Gga_rs14285269	5542675	G	ADD	544	1.683	2.63	0.008792
2	Gga_rs14227093	105222821	A	ADD	544	1.901	2.629	0.008813
2	Gga_rs13670878	41652346	A	ADD	544	-2.145	-2.629	0.008814
Z	Gga_rs14753735	19064006	A	ADD	544	-2.671	-2.627	0.008861
Z	Gga_rs14753816	19205378	A	ADD	544	-2.671	-2.627	0.008861
2	GGaluGA137129	22294146	G	ADD	544	-1.791	-2.627	0.008863
1	Gga_rs13947813	143186097	G	ADD	544	4.457	2.627	0.008865
4	GGaluGA243893	5073938	A	ADD	542	1.789	2.625	0.008905
24	Gga_rs15222017	4246345	G	ADD	544	1.78	2.625	0.008906
4	GGaluGA243691	4669806	G	ADD	544	2.331	2.625	0.008914
1	Gga_rs13836660	23733703	A	ADD	544	-1.889	-2.624	0.008928
1	GGaluGA056751	178936020	G	ADD	544	-2.365	-2.624	0.008936
3	Gga_rs15253815	1420385	A	ADD	544	-1.87	-2.624	0.008945
12	GGaluGA085230	10350603	A	ADD	544	-2.405	-2.623	0.00896
23	Gga_rs10723731	555182	G	ADD	544	-2.072	-2.623	0.008962
7	Gga_rs14601021	3380699	A	ADD	543	2.75	2.621	0.009003
20	Gga_rs14268809	1594266	C	ADD	544	-1.65	-2.621	0.009016
2	GGaluGA169640	138798400	A	ADD	544	2.513	2.62	0.009047
6	Gga_rs14581821	21685750	A	ADD	544	-2.115	-2.619	0.009056
1	GGaluGA045217	137069720	A	ADD	544	-3.076	-2.619	0.009065
14	Gga_rs14075633	7332408	G	ADD	544	1.725	2.619	0.009078
1	GGaluGA016599	50616709	A	ADD	544	2.703	2.618	0.009083
4	Gga_rs13641769	4868415	C	ADD	544	1.998	2.618	0.009104
2	Gga_rs14178054	47179979	A	ADD	544	2.331	2.617	0.009111
28	GGaluGA201780	1892278	A	ADD	544	-1.831	-2.617	0.009111
1	Gga_rs15188977	7848644	G	ADD	544	-2.248	-2.617	0.009126
12	GGaluGA082757	4990403	A	ADD	544	3.928	2.616	0.009133
14	GGaluGA102394	7077049	A	ADD	544	1.803	2.615	0.009166
28	Gga_rs10731078	2673307	A	ADD	544	-4.691	-2.614	0.009185
6	GGaluGA301946	24294125	G	ADD	544	-1.907	-2.614	0.009204
5	Gga_rs14517594	14984625	A	ADD	544	2.259	2.613	0.009212
18	Gga_rs15036013	954052	A	ADD	544	-2.495	-2.613	0.009227
5	Gga_rs14546807	52218973	G	ADD	543	1.807	2.611	0.009274
4	Gga_rs14437875	23418711	A	ADD	544	-1.672	-2.611	0.009281
2	Gga_rs14266575	142846994	A	ADD	544	1.719	2.61	0.009316
2	Gga_rs14164840	36579945	A	ADD	544	-1.732	-2.609	0.009319
22	Gga_rs16185198	3099468	A	ADD	544	-1.971	-2.609	0.00932
20	GGaluGA177605	5253870	G	ADD	544	1.736	2.609	0.009326
20	Gga_rs14273998	6279661	A	ADD	544	-1.682	-2.609	0.009333
3	Gga_rs14359063	53572493	A	ADD	544	1.813	2.609	0.009341
20	Gga_rs16167372	6868102	G	ADD	544	-1.743	-2.609	0.009345
6	GGaluGA305073	31320969	A	ADD	544	1.913	2.608	0.009349
12	GGaluGA081387	1830693	A	ADD	544	1.875	2.608	0.009355
19	Gga_rs15044897	2063870	A	ADD	544	2.158	2.608	0.009361
23	GGaluGA189235	4224257	A	ADD	544	-2.08	-2.608	0.00937
5	Gga_rs14549724	54864013	A	ADD	544	-2.019	-2.608	0.009372
23	Gga_rs15192358	498924	G	ADD	544	-2.064	-2.607	0.009386
20	GGaluGA176918	4149309	A	ADD	543	-2.708	-2.606	0.00941
12	GGaluGA086982	14026806	G	ADD	544	-1.9	-2.606	0.009424
3	Gga_rs15016025	14576603	G	ADD	544	1.966	2.605	0.009436
2	Gga_rs14128110	2064148	A	ADD	544	1.764	2.605	0.00944
1	Gga_rs15467291	162235275	G	ADD	544	-1.772	-2.605	0.009453
6	GGaluGA301028	21327509	G	ADD	544	-2.655	-2.604	0.009459
3	Gga_rs15329917	41713276	A	ADD	544	3.701	2.604	0.009473
1	Gga_rs13983134	183332364	G	ADD	543	-1.964	-2.603	0.009494
23	Gga_rs15194548	1223268	G	ADD	544	4.746	2.601	0.009544
6	Gga_rs15776828	10984952	A	ADD	539	1.716	2.601	0.00955
3	Gga_rs15405883	82965162	A	ADD	544	1.716	2.6	0.00958
6	GGaluGA302783	25815062	C	ADD	543	1.791	2.6	0.009587
2	Gga_rs14212733	86979675	C	ADD	544	-1.692	-2.599	0.00961
10	Gga_rs14000679	920314	G	ADD	544	1.91	2.598	0.009639
13	Gga_rs15679095	7366774	A	ADD	544	2.292	2.597	0.009647
6	GGaluGA302340	24948486	A	ADD	544	1.853	2.597	0.009664
2	GGaluGA141314	36444001	G	ADD	544	-2.541	-2.597	0.009666
1	Gga_rs15188495	8424283	A	ADD	544	-1.883	-2.596	0.009692
5	GGaluGA278737	24192769	G	ADD	544	-1.893	-2.596	0.009693
6	GGaluGA304137	29095512	G	ADD	544	2.605	2.596	0.009693
1	GGaluGA045262	137181113	A	ADD	544	-2.797	-2.596	0.009696
4	GGaluGA254411	39230550	A	ADD	544	2.755	2.595	0.009707
1	Gga_rs15188487	8434677	A	ADD	544	-1.798	-2.595	0.009713
5	Gga_rs16468468	14507142	G	ADD	544	-1.863	-2.593	0.00977
7	GGaluGA316761	26178377	G	ADD	544	-1.838	-2.593	0.009777
18	GGaluGA123215	10090040	A	ADD	536	1.795	2.592	0.009795
3	Gga_rs13691969	73333107	G	ADD	544	-2.559	-2.592	0.009797
20	Gga_rs14279984	11867050	G	ADD	544	1.688	2.591	0.00982
21	Gga_rs14282006	1321785	A	ADD	544	1.726	2.591	0.009835
10	GGaluGA072732	20918174	A	ADD	544	2.226	2.59	0.009847
1	Gga_rs14790004	9212768	C	ADD	541	-1.678	-2.59	0.009867
13	Gga_rs15699612	11857547	G	ADD	544	2.758	2.589	0.009887
2	GGaluGA155115	82869189	G	ADD	544	3.199	2.589	0.009891
2	GGaluGA140945	34339193	A	ADD	544	-2.091	-2.588	0.009923
1	Gga_rs13863600	50632934	C	ADD	542	2.673	2.587	0.009935
1	Gga_rs14908383	159345154	C	ADD	544	-2.407	-2.587	0.009946
Z	Gga_rs14748694	59044869	A	ADD	544	1.764	2.587	0.009949
13	GGaluGA092278	4728680	A	ADD	544	1.899	2.584	0.01002
1	GGaluGA006723	16981080	G	ADD	544	-1.952	-2.584	0.01003
20	Gga_rs15173707	6115079	G	ADD	544	2.742	2.583	0.01006
1	Gga_rs13963185	160055939	A	ADD	542	-1.716	-2.582	0.01008
5	GGaluGA288110	52747665	G	ADD	544	1.789	2.582	0.01009
21	Gga_rs16177162	848166	G	ADD	544	-1.772	-2.58	0.01014
9	GGaluGA342945	21808873	G	ADD	544	-1.781	-2.58	0.01015
1	Gga_rs13687937	100239541	A	ADD	544	1.686	2.579	0.01017
1	GGaluGA064350	200018022	A	ADD	544	-3.084	-2.579	0.01017
10	GGaluGA072797	21042272	A	ADD	544	-4.668	-2.579	0.01017
12	Gga_rs14034632	5182847	G	ADD	544	-2.277	-2.579	0.01017
13	Gga_rs14990174	5043379	G	ADD	543	-1.93	-2.579	0.01017
Z	GGaluGA354375	59106263	C	ADD	543	1.759	2.578	0.01019
1	Gga_rs13964199	161141826	A	ADD	544	-2.058	-2.578	0.0102
17	GGaluGA114467	5136780	G	ADD	544	-2.005	-2.578	0.0102
2	Gga_rs15118407	79340890	A	ADD	544	-1.705	-2.578	0.01021
2	GGaluGA165331	122056263	G	ADD	544	2.16	2.577	0.01023
5	Gga_rs14523179	25821020	G	ADD	544	-2.646	-2.576	0.01026
27	Gga_rs16701047	296587	A	ADD	544	2.841	2.576	0.01026
27	Gga_rs14303632	877501	A	ADD	544	2.841	2.576	0.01026
3	Gga_rs14394185	93641767	C	ADD	544	1.725	2.575	0.01028
Z	Gga_rs14755380	21257377	A	ADD	544	-3.246	-2.575	0.01028
5	GGaluGA277559	18810914	A	ADD	544	-1.683	-2.575	0.0103
11	Gga_rs14020271	5994688	A	ADD	544	3.324	2.573	0.01034
12	Gga_rs14039714	9643397	G	ADD	544	-1.833	-2.573	0.01034
24	Gga_rs14296872	5588392	A	ADD	544	-1.766	-2.573	0.01034
2	GGaluGA138803	28429169	A	ADD	544	2.223	2.573	0.01036
12	Gga_rs14048959	19477902	G	ADD	544	2.256	2.572	0.01037
20	Gga_rs16164500	4504916	A	ADD	544	-1.878	-2.572	0.01037
12	Gga_rs14046411	17273699	A	ADD	544	-1.87	-2.572	0.01038
5	GGaluGA278270	22268615	A	ADD	544	-1.695	-2.571	0.01039
3	Gga_rs14312906	10955968	G	ADD	541	1.692	2.571	0.01041
15	GGaluGA110832	10807312	A	ADD	539	-1.749	-2.571	0.01041
26	Gga_rs13724701	708170	A	ADD	544	4.757	2.57	0.01044
1	Gga_rs13823731	3103168	A	ADD	544	1.672	2.569	0.01047
5	Gga_rs13756341	28447922	G	ADD	528	1.549	2.569	0.01047
22	GGaluGA186682	3534788	G	ADD	544	1.711	2.567	0.01052
28	Gga_rs16209236	463733	A	ADD	525	2.56	2.567	0.01053
10	Gga_rs14954427	21182061	A	ADD	544	2.01	2.566	0.01056
6	Gga_rs14561902	4237090	A	ADD	544	2.454	2.565	0.01058
1	Gga_rs13556205	180958270	A	ADD	544	1.738	2.564	0.0106
1	GGaluGA024511	71187816	G	ADD	540	-1.923	-2.563	0.01063
24	Gga_rs16199032	5851915	G	ADD	544	1.722	2.564	0.01063
2	Gga_rs14163899	34819348	G	ADD	543	-1.741	-2.563	0.01065
3	Gga_rs16213380	1399459	A	ADD	544	-1.817	-2.563	0.01066
3	Gga_rs14406546	105871320	G	ADD	544	-1.905	-2.562	0.01067
1	Gga_rs13908712	100547948	G	ADD	544	-1.64	-2.561	0.01071
21	Gga_rs15180289	619278	A	ADD	543	2.204	2.561	0.01071
12	GGaluGA081351	1731381	A	ADD	544	2.266	2.559	0.01076
6	Gga_rs16528094	4014725	G	ADD	544	-1.704	-2.558	0.01081
2	GGaluGA137169	22383846	A	ADD	544	-1.702	-2.557	0.01083
5	Gga_rs14520872	22020261	A	ADD	544	3.982	2.556	0.01086
2	Gga_rs16049271	84174042	A	ADD	544	-2.293	-2.556	0.01087
4	GGaluGA250674	28762176	G	ADD	544	3.733	2.555	0.01088
2	GGaluGA135106	16239713	G	ADD	544	1.645	2.554	0.01091
15	Gga_rs14090787	5874707	G	ADD	538	-2.385	-2.554	0.01091
20	Gga_rs14272017	4413298	A	ADD	543	-2.133	-2.553	0.01097
11	Gga_rs14026577	15832788	A	ADD	544	-2.674	-2.552	0.01098
10	GGaluGA072987	21404927	G	ADD	544	-1.926	-2.551	0.01101
28	GGaluGA202037	2230828	A	ADD	544	-3.407	-2.551	0.01101
4	GGaluGA253395	35941920	A	ADD	544	-1.751	-2.551	0.01102
12	Gga_rs14035552	5906364	A	ADD	544	1.899	2.551	0.01103
5	Gga_rs14551144	55934692	A	ADD	544	-1.685	-2.55	0.01104
Z	Gga_rs16777783	69077218	A	ADD	544	1.736	2.55	0.01105
6	GGaluGA294452	4503502	G	ADD	544	1.755	2.549	0.01109
9	GGaluGA338718	11878242	G	ADD	542	-1.511	-2.548	0.0111
23	GGaluGA187088	287875	G	ADD	544	-1.66	-2.548	0.0111
2	Gga_rs14182574	51826860	G	ADD	543	-1.674	-2.548	0.01111
5	Gga_rs13591979	54697215	A	ADD	544	-2.123	-2.548	0.01111
5	GGaluGA289288	55068675	A	ADD	544	1.679	2.548	0.01111
1	Gga_rs13838804	25409877	G	ADD	544	-1.86	-2.548	0.01112
13	Gga_rs14993230	2292999	A	ADD	543	1.689	2.548	0.01112
2	Gga_rs14216755	91463883	A	ADD	544	-1.718	-2.547	0.01113
4	Gga_rs14438414	24335317	G	ADD	544	1.669	2.547	0.01113
14	GGaluGA104247	12713311	A	ADD	544	1.87	2.546	0.01117
5	Gga_rs16469810	15611360	G	ADD	544	3.395	2.546	0.01118
13	Gga_rs14987983	7566982	C	ADD	544	1.649	2.544	0.01123
13	Gga_rs14049726	1169110	A	ADD	544	1.788	2.544	0.01124
20	Gga_rs16165919	5651810	G	ADD	544	-1.698	-2.543	0.01125
4	GGaluGA270563	92373813	G	ADD	544	1.689	2.543	0.01128
23	Gga_rs16186066	519991	A	ADD	544	-2.273	-2.543	0.01128
12	Gga_rs14032645	2879508	G	ADD	544	-1.972	-2.542	0.0113
2	Gga_rs14199222	67873008	A	ADD	544	2.649	2.542	0.01131
7	Gga_rs13600220	34658351	A	ADD	544	-1.886	-2.542	0.01131
24	Gga_rs16198827	5652439	G	ADD	544	-1.837	-2.541	0.01132
1	Gga_rs14841888	70745550	G	ADD	543	2.883	2.541	0.01133
2	Gga_rs15153022	130203363	A	ADD	544	1.726	2.541	0.01133
20	Gga_rs13631906	4102451	G	ADD	544	1.77	2.54	0.01137
3	Gga_rs14377600	76376417	A	ADD	544	-3.001	-2.539	0.01138
2	Gga_rs16136596	135648308	A	ADD	544	3.771	2.539	0.01139
3	Gga_rs16308275	82393823	A	ADD	544	1.845	2.539	0.01139
27	Gga_rs14302002	2011555	G	ADD	544	2.245	2.539	0.01141
17	Gga_rs15801654	3787238	A	ADD	544	-1.754	-2.538	0.01142
7	GGaluGA308350	2078727	G	ADD	539	1.589	2.538	0.01144
3	Gga_rs14390670	89904690	A	ADD	544	1.98	2.536	0.0115
10	GGaluGA071160	16211495	G	ADD	544	-1.708	-2.536	0.0115
2	Gga_rs15990661	51051310	A	ADD	544	-1.668	-2.535	0.01151
2	Gga_rs14181956	51075233	G	ADD	544	-1.668	-2.535	0.01151
2	Gga_rs14181958	51075438	A	ADD	544	-1.668	-2.535	0.01151
2	Gga_rs15991100	51357095	C	ADD	544	-1.668	-2.535	0.01151
2	Gga_rs14182280	51425256	A	ADD	544	-1.668	-2.535	0.01151
2	Gga_rs14182344	51444234	A	ADD	544	-1.668	-2.535	0.01151
2	Gga_rs14182398	51498096	A	ADD	544	-1.668	-2.535	0.01151
2	GGaluGA147267	51965459	A	ADD	544	-1.668	-2.535	0.01151
2	Gga_rs14182760	52064693	G	ADD	544	-1.668	-2.535	0.01151
2	Gga_rs15991956	52123508	A	ADD	544	-1.668	-2.535	0.01151
21	Gga_rs14283203	2617128	A	ADD	544	-2.946	-2.534	0.01155
3	GGaluGA230884	82760646	G	ADD	544	-1.655	-2.534	0.01157
12	Gga_rs14035249	5733785	G	ADD	544	2.356	2.533	0.01158
9	Gga_rs13608395	15673485	C	ADD	544	3.38	2.533	0.01159
13	Gga_rs15677196	8095057	A	ADD	544	-1.987	-2.533	0.01159
11	Gga_rs14965566	14891375	A	ADD	544	2.007	2.533	0.0116
17	GGaluGA117098	9232882	A	ADD	544	3.283	2.532	0.01162
12	Gga_rs14043339	13661986	G	ADD	544	1.77	2.531	0.01167
1	GGaluGA004629	9080900	G	ADD	544	-1.881	-2.53	0.01169
9	Gga_rs14663551	10267117	A	ADD	544	1.71	2.53	0.01169
22	Gga_rs15190517	3092141	A	ADD	544	-2.016	-2.53	0.01169
3	GGaluGA224294	59666876	A	ADD	531	-1.64	-2.53	0.01171
6	GGaluGA294283	4130950	A	ADD	544	1.667	2.528	0.01174
12	GGaluGA082781	5101576	G	ADD	544	-1.746	-2.528	0.01175
1	Gga_rs15511350	178822391	A	ADD	539	-1.854	-2.527	0.01179
14	Gga_rs14078576	10586985	C	ADD	542	2.08	2.527	0.01179
22	Gga_rs16688387	2048750	A	ADD	544	-2.913	-2.527	0.01179
24	Gga_rs16198794	5636142	C	ADD	544	1.617	2.527	0.01179
2	Gga_rs14252964	137920493	G	ADD	544	2.933	2.527	0.0118
4	Gga_rs15487891	8480865	A	ADD	544	-2.215	-2.526	0.01181
15	GGaluGA108091	5597734	A	ADD	544	1.753	2.526	0.01181
3	Gga_rs15386818	74410575	A	ADD	544	-2.429	-2.525	0.01184
23	Gga_rs15192661	618143	A	ADD	544	-2.254	-2.526	0.01184
5	Gga_rs16481012	28293508	A	ADD	544	1.731	2.525	0.01185
1	Gga_rs15354669	100313786	C	ADD	544	1.656	2.525	0.01186
5	Gga_rs16478977	26911631	A	ADD	544	-1.72	-2.525	0.01186
1	Gga_rs13972141	173776019	A	ADD	544	-4.141	-2.525	0.01187
25	GGaluGA194061	725409	G	ADD	544	2.283	2.525	0.01187
12	GGaluGA081501	2060784	A	ADD	543	2.3	2.524	0.01189
1	Gga_rs14804149	30277841	G	ADD	544	-1.645	-2.524	0.0119
6	Gga_rs14574913	13190189	A	ADD	544	1.689	2.522	0.01194
12	Gga_rs14046405	17257998	G	ADD	544	-1.84	-2.522	0.01196
21	Gga_rs14285665	6014151	A	ADD	544	-3.256	-2.521	0.01198
1	GGaluGA059032	183896890	A	ADD	544	-1.873	-2.521	0.01199
21	GGaluGA184189	4023946	G	ADD	544	-1.65	-2.521	0.01199
5	Gga_rs13755986	27590870	A	ADD	544	-1.707	-2.519	0.01204
21	Gga_rs14285273	5551081	G	ADD	544	-1.709	-2.519	0.01204
5	Gga_rs14525552	28147682	G	ADD	544	-1.837	-2.518	0.0121
1	Gga_rs10723487	50118596	C	ADD	536	2.582	2.517	0.01212
9	Gga_rs15953664	9671870	A	ADD	544	-1.686	-2.516	0.01215
Z	Gga_rs14753247	18373169	A	ADD	544	-3.466	-2.515	0.01218
11	Gga_rs14025589	13564629	A	ADD	544	1.705	2.515	0.01219
2	Gga_rs14163995	35039166	G	ADD	544	-1.932	-2.515	0.0122
5	Gga_rs15746966	60710532	A	ADD	544	2.347	2.514	0.01221
18	GGaluGA123296	10228517	A	ADD	544	1.659	2.513	0.01226
4	Gga_rs14437970	23564682	G	ADD	543	-1.616	-2.512	0.0123
8	Gga_rs15925802	21422132	A	ADD	544	1.712	2.511	0.01234
11	Gga_rs14960878	7412510	A	ADD	544	-1.755	-2.511	0.01234
6	GGaluGA304925	31080174	A	ADD	544	-2.18	-2.509	0.0124
1	GGaluGA004517	8358165	C	ADD	544	-1.673	-2.508	0.01242
1	GGaluGA015626	48337926	A	ADD	544	1.716	2.508	0.01242
9	Gga_rs16658033	9643415	A	ADD	544	1.986	2.508	0.01243
10	Gga_rs14012908	20233862	C	ADD	544	2.276	2.507	0.01246
6	Gga_rs16552487	22763507	A	ADD	544	-2.515	-2.507	0.01248
4	Gga_rs13643399	10364490	A	ADD	543	-1.763	-2.506	0.01249
24	Gga_rs14293389	1625530	A	ADD	543	1.668	2.507	0.01249
Z	GGaluGA347224	7585604	G	ADD	544	2.126	2.505	0.01254
1	Gga_rs15478349	159618593	A	ADD	542	-1.744	-2.505	0.01255
2	Gga_rs14152869	23997380	A	ADD	543	3.337	2.503	0.0126
6	Gga_rs16566008	32682310	G	ADD	544	-3.615	-2.503	0.0126
4	Gga_rs16455118	94230043	C	ADD	542	-2.879	-2.503	0.01262
3	Gga_rs14412975	111494269	A	ADD	543	-2.157	-2.502	0.01264
4	Gga_rs13577759	27996844	A	ADD	544	1.636	2.502	0.01265
1	GGaluGA045539	137846421	G	ADD	544	1.651	2.502	0.01266
23	Gga_rs13529576	649378	A	ADD	544	-1.913	-2.501	0.01268
19	Gga_rs10724945	7597177	A	ADD	544	-1.81	-2.501	0.01269
4	Gga_rs14472851	56163371	G	ADD	544	-1.823	-2.5	0.01271
19	GGaluGA125650	3264196	A	ADD	544	1.773	2.5	0.01271
8	Gga_rs14652829	24553843	G	ADD	544	1.614	2.5	0.01272
2	GGaluGA147846	56830928	A	ADD	544	2.042	2.5	0.01273
4	Gga_rs14427903	10747435	G	ADD	544	-1.8	-2.5	0.01273
4	Gga_rs14483144	66903079	C	ADD	544	-1.875	-2.5	0.01273
4	Gga_rs14452371	37504620	G	ADD	543	-1.58	-2.499	0.01274
13	Gga_rs14053273	5445955	A	ADD	529	1.961	2.499	0.01277
4	Gga_rs15472672	630600	G	ADD	544	1.685	2.498	0.01278
26	Gga_rs14297970	1253502	A	ADD	541	1.691	2.498	0.01279
2	Gga_rs16707887	101288152	A	ADD	544	-2.246	-2.497	0.01281
1	Gga_rs15462152	153664453	G	ADD	544	-3.183	-2.496	0.01285
1	Gga_rs14902552	154016942	A	ADD	544	-3.183	-2.496	0.01285
3	Gga_rs15389194	75710783	G	ADD	544	-1.904	-2.496	0.01285
2	Gga_rs14144146	16372004	A	ADD	544	-1.706	-2.496	0.01286
28	Gga_rs15246033	913055	A	ADD	544	2.796	2.496	0.01286
1	GGaluGA031905	94289282	A	ADD	544	1.708	2.495	0.0129
6	GGaluGA296712	9333501	A	ADD	544	3.877	2.495	0.0129
6	GGaluGA296860	9769181	A	ADD	544	3.877	2.495	0.0129
6	Gga_rs15800423	25524855	G	ADD	544	3.998	2.495	0.01291
5	Gga_rs14514017	11177081	G	ADD	544	-1.825	-2.493	0.01295
3	Gga_rs14373374	71101097	A	ADD	544	-3.66	-2.493	0.01297
13	GGaluGA090666	1845048	A	ADD	543	1.818	2.492	0.01299
14	Gga_rs14077381	9471565	A	ADD	544	2.29	2.492	0.013
4	Gga_rs16364147	13172670	G	ADD	540	1.657	2.492	0.01301
2	Gga_rs14210306	83502622	C	ADD	536	-2.461	-2.491	0.01303
18	Gga_rs14111894	5965752	A	ADD	544	1.661	2.491	0.01303
7	Gga_rs15839877	10876781	G	ADD	544	-3.219	-2.491	0.01305
2	GGaluGA139785	31556406	A	ADD	543	-1.716	-2.49	0.01306
Z	GGaluGA349476	21909031	A	ADD	544	-2.364	-2.49	0.01306
4	Gga_rs13577063	25719419	C	ADD	531	3.517	2.49	0.01307
2	GGaluGA129269	439466	A	ADD	544	1.969	2.488	0.01313
5	GGaluGA276184	15352456	A	ADD	542	3.381	2.488	0.01313
3	GGaluGA211575	22562712	G	ADD	544	-1.976	-2.487	0.01318
21	Gga_rs14284365	3940648	A	ADD	544	-2.918	-2.487	0.0132
9	Gga_rs15978934	18441956	G	ADD	544	-3.437	-2.486	0.01324
12	GGaluGA086289	12467944	A	ADD	544	1.71	2.485	0.01325
22	Gga_rs15189090	3506832	A	ADD	544	3.122	2.484	0.01327
3	Gga_rs16300688	76392742	A	ADD	544	-3.1	-2.483	0.01332
7	Gga_rs15826909	1840246	G	ADD	544	-1.667	-2.483	0.01332
11	Gga_rs14963134	10087670	A	ADD	544	-3.11	-2.483	0.01333
1	Gga_rs13939563	135114091	A	ADD	543	-1.852	-2.483	0.01334
1	GGaluGA045817	139230382	A	ADD	544	-1.587	-2.482	0.01337
6	Gga_rs16531748	5902083	A	ADD	544	-2.357	-2.482	0.01337
2	Gga_rs14165371	37243002	A	ADD	544	-2.582	-2.482	0.01338
20	GGaluGA177164	4660333	A	ADD	544	-1.623	-2.481	0.0134
Z	Gga_rs14748677	59086297	G	ADD	543	1.678	2.481	0.01341
1	GGaluGA015642	48403481	A	ADD	544	-1.624	-2.48	0.01342
17	Gga_rs13661818	8263291	G	ADD	542	1.722	2.48	0.01343
23	GGaluGA187223	525122	G	ADD	544	-2.213	-2.48	0.01343
Z	GGaluGA351319	36465430	A	ADD	544	2.091	2.48	0.01343
8	GGaluGA327035	15603680	A	ADD	544	1.869	2.48	0.01345
2	GGaluGA167325	130061099	C	ADD	544	-1.888	-2.479	0.01349
4	Gga_rs16353767	4518044	G	ADD	544	1.783	2.478	0.01351
6	Gga_rs14563543	5402341	C	ADD	544	2.239	2.478	0.01351
10	Gga_rs3137147	21324822	A	ADD	544	-1.658	-2.478	0.01351
9	Gga_rs16676626	21379750	A	ADD	544	1.936	2.478	0.01353
19	Gga_rs15845687	4951977	A	ADD	544	-1.749	-2.477	0.01354
2	GGaluGA161054	105639767	A	ADD	544	-1.67	-2.477	0.01356
21	Gga_rs15181655	2192396	C	ADD	544	1.762	2.477	0.01356
1	Gga_rs15548184	194544106	G	ADD	543	-1.812	-2.476	0.01359
9	Gga_rs14666648	7675537	C	ADD	544	-2.046	-2.476	0.0136
9	Gga_rs14662429	11119758	G	ADD	544	1.728	2.475	0.01362
21	Gga_rs16181415	4447429	G	ADD	544	-2.459	-2.475	0.01362
2	GGaluGA133973	13335047	G	ADD	544	1.786	2.475	0.01363
1	Gga_rs13788885	1905345	A	ADD	544	2.19	2.475	0.01364
13	Gga_rs16755230	14589618	A	ADD	544	1.625	2.474	0.01366
12	Gga_rs15643316	6874335	A	ADD	544	-1.855	-2.473	0.01369
9	Gga_rs16656571	10511417	G	ADD	544	1.666	2.473	0.01371
12	Gga_rs14972884	4321182	A	ADD	544	2.732	2.473	0.01372
18	GGaluGA123374	10366472	A	ADD	544	-2.757	-2.472	0.01376
19	GGaluGA125543	3085530	C	ADD	544	-1.802	-2.472	0.01376
26	Gga_rs14299983	3351132	G	ADD	543	2.096	2.471	0.01378
10	GGaluGA068921	11632128	A	ADD	544	1.936	2.47	0.01381
12	Gga_rs15671453	18803450	G	ADD	544	-2.56	-2.47	0.01382
5	Gga_rs13757471	14427985	A	ADD	544	1.627	2.469	0.01385
6	Gga_rs14581786	21605696	A	ADD	544	-2.765	-2.469	0.01385
27	Gga_rs15241304	1427585	G	ADD	544	2.109	2.469	0.01387
2	GGaluGA167245	129826000	C	ADD	544	-1.76	-2.468	0.01388
2	GGaluGA129724	1294357	G	ADD	544	1.696	2.468	0.01391
14	Gga_rs15011061	9644284	G	ADD	544	1.614	2.468	0.01391
5	Gga_rs14525416	27964770	G	ADD	544	1.676	2.467	0.01392
1	Gga_rs13963388	160203992	A	ADD	542	-2.617	-2.467	0.01394
3	GGaluGA235323	99289467	A	ADD	544	2.217	2.467	0.01394
1	Gga_rs15260118	50409720	G	ADD	543	-1.641	-2.466	0.01396
17	Gga_rs15808222	862556	A	ADD	544	-2.505	-2.466	0.01397
10	GGaluGA073556	22260963	G	ADD	544	-2.362	-2.465	0.01399
5	Gga_rs14509312	1165514	A	ADD	544	-1.745	-2.465	0.014
3	GGaluGA221970	53014940	G	ADD	544	2.635	2.464	0.01403
17	Gga_rs15794358	8046756	A	ADD	544	-1.643	-2.464	0.01403
13	Gga_rs14987169	795847	G	ADD	544	-1.599	-2.464	0.01404
1	Gga_rs15522719	183283835	G	ADD	540	-1.821	-2.464	0.01405
11	Gga_rs14023736	10497997	G	ADD	544	-2.898	-2.463	0.01407
3	Gga_rs13692988	76718735	A	ADD	544	-2.753	-2.463	0.01408
4	Gga_rs10730121	11292338	A	ADD	544	-1.852	-2.463	0.01408
3	Gga_rs14313310	10535138	G	ADD	544	2.055	2.463	0.01409
3	Gga_rs14406569	105896010	G	ADD	544	-1.634	-2.462	0.01412
14	GGaluGA103399	9803546	C	ADD	542	1.799	2.461	0.01416
5	Gga_rs14549919	55016452	A	ADD	544	1.622	2.46	0.01419
2	Gga_rs15865269	2397668	A	ADD	544	-2.001	-2.46	0.0142
1	GGaluGA017030	51619588	A	ADD	544	2.657	2.46	0.01422
6	GGaluGA297088	10201433	A	ADD	535	-2.826	-2.46	0.01422
21	GGaluGA182118	686374	A	ADD	544	-1.689	-2.46	0.01422
2	GGaluGA134096	13850770	A	ADD	544	1.715	2.459	0.01423
2	Gga_rs14169979	41514024	G	ADD	543	-2.129	-2.459	0.01423
1	Gga_rs13843441	30349698	A	ADD	544	-2.172	-2.459	0.01425
7	Gga_rs14627748	34040731	G	ADD	544	-1.572	-2.459	0.01426
13	GGaluGA092683	5945728	A	ADD	544	1.95	2.458	0.01428
20	Gga_rs16164285	4396456	C	ADD	544	-2.176	-2.457	0.01433
4	Gga_rs14423878	6537282	G	ADD	544	-2.942	-2.457	0.01434
5	GGaluGA288074	52696036	A	ADD	544	-2.557	-2.456	0.01437
14	Gga_rs14076772	8844921	A	ADD	544	-2.29	-2.456	0.01437
21	Gga_rs14285687	6037056	A	ADD	544	-3.779	-2.456	0.01437
1	Gga_rs14819340	48490272	A	ADD	542	1.649	2.456	0.01438
6	Gga_rs14561934	4297989	A	ADD	544	1.635	2.455	0.01441
1	Gga_rs13956834	153963125	A	ADD	544	-1.769	-2.454	0.01443
1	GGaluGA050350	153976540	G	ADD	544	-1.769	-2.454	0.01443
15	Gga_rs15025541	11151658	A	ADD	544	1.799	2.454	0.01444
7	GGaluGA314041	17953679	G	ADD	544	-2.512	-2.454	0.01445
1	Gga_rs14903237	156057122	A	ADD	544	-2.993	-2.454	0.01446
1	Gga_rs13957659	156085678	G	ADD	544	-2.993	-2.454	0.01446
1	Gga_rs13957724	156180385	G	ADD	544	-2.993	-2.454	0.01446
9	Gga_rs15953039	9875756	A	ADD	544	-1.653	-2.453	0.01446
1	Gga_rs14827306	56708975	A	ADD	544	-2.037	-2.453	0.01448
1	GGaluGA062805	196767508	A	ADD	544	1.864	2.453	0.01448
7	Gga_rs14598934	1816308	G	ADD	544	-1.717	-2.453	0.01448
4	GGaluGA245266	10171925	A	ADD	544	2.377	2.452	0.0145
6	Gga_rs14571693	10244550	G	ADD	544	-2.702	-2.452	0.01451
21	GGaluGA183181	2414911	A	ADD	544	-1.858	-2.452	0.01451
20	Gga_rs15173727	6148294	G	ADD	544	1.903	2.452	0.01453
10	Gga_rs15561670	3761923	A	ADD	544	2.054	2.452	0.01454
5	GGaluGA289822	55993138	G	ADD	544	-2.703	-2.451	0.01458
10	GGaluGA073446	22111483	A	ADD	527	1.723	2.451	0.01458
12	Gga_rs13612590	12823783	G	ADD	544	1.651	2.45	0.01458
11	Gga_rs14023779	10521737	A	ADD	544	-3.056	-2.45	0.0146
1	Gga_rs14081158	1261658	A	ADD	544	-1.608	-2.449	0.01462
13	Gga_rs14055780	3336178	A	ADD	544	1.944	2.448	0.01468
1	GGaluGA062819	196838302	C	ADD	544	1.861	2.447	0.01471
4	Gga_rs13519458	48443914	A	ADD	543	2.013	2.447	0.01471
7	Gga_rs15883120	33585414	G	ADD	544	-2.484	-2.446	0.01478
3	GGaluGA230981	83130970	G	ADD	544	-1.782	-2.445	0.0148
26	GGaluGA195591	1330639	G	ADD	542	-1.89	-2.445	0.0148
21	Gga_rs14282027	1392325	A	ADD	544	3.08	2.445	0.01482
1	Gga_rs13957988	156688244	G	ADD	544	-3.361	-2.444	0.01483
3	Gga_rs15748167	16425252	G	ADD	544	1.965	2.444	0.01484
4	Gga_rs13644096	12106638	G	ADD	544	-1.619	-2.443	0.01487
15	Gga_rs15025581	11214772	G	ADD	544	-1.759	-2.443	0.01489
1	GGaluGA055359	174921993	G	ADD	542	-1.77	-2.443	0.0149
3	Gga_rs16306544	81169529	A	ADD	543	1.55	2.442	0.01491
11	Gga_rs14026665	16024054	A	ADD	544	-1.773	-2.442	0.01493
6	Gga_rs14586296	27003632	G	ADD	544	1.849	2.441	0.01497
15	Gga_rs15783335	10691747	G	ADD	515	3.365	2.44	0.01502
3	Gga_rs14374305	72173097	G	ADD	541	-3.13	-2.44	0.01503
1	Gga_rs15377894	111428851	G	ADD	544	1.738	2.438	0.01507
26	Gga_rs14415579	1050917	A	ADD	544	2.045	2.439	0.01507
3	Gga_rs14377549	76277820	G	ADD	544	-1.919	-2.438	0.01508
21	GGaluGA184877	5401450	A	ADD	544	-1.597	-2.438	0.01508
23	Gga_rs16190332	4264635	A	ADD	512	1.604	2.438	0.01509
3	Gga_rs14343860	42163234	A	ADD	544	-1.673	-2.438	0.01511
27	Gga_rs14303799	3462922	G	ADD	544	1.797	2.437	0.01514
3	GGaluGA214558	31533843	G	ADD	543	2.009	2.436	0.01515
23	Gga_rs16185673	243420	G	ADD	544	-1.586	-2.436	0.01518
2	GGaluGA154867	82111894	G	ADD	544	3.38	2.436	0.01519
6	GGaluGA294733	5354590	G	ADD	543	-1.826	-2.436	0.01519
11	GGaluGA073933	755717	A	ADD	544	2.715	2.436	0.01519
13	Gga_rs14062337	13939827	A	ADD	544	2.616	2.435	0.0152
13	Gga_rs14062341	13943857	G	ADD	544	2.616	2.435	0.0152
13	GGaluGA096493	14124051	G	ADD	544	2.499	2.435	0.01522
11	GGaluGA077694	12457807	G	ADD	544	1.627	2.435	0.01523
Z	Gga_rs16125415	68747177	A	ADD	544	-1.672	-2.435	0.01523
3	Gga_rs14312237	11383797	G	ADD	544	2.171	2.434	0.01524
7	Gga_rs16582808	11802298	A	ADD	544	-3.15	-2.434	0.01524
1	Gga_rs13903276	94097845	A	ADD	544	-1.621	-2.434	0.01526
5	Gga_rs16514555	56069508	A	ADD	544	-2.166	-2.434	0.01527
9	Gga_rs14675677	16292364	G	ADD	544	-1.635	-2.433	0.0153
1	GGaluGA036544	110692328	A	ADD	544	-1.59	-2.433	0.01531
18	GGaluGA123274	10191144	A	ADD	543	-1.579	-2.433	0.01531
20	GGaluGA177021	4388249	A	ADD	531	-1.677	-2.433	0.01531
5	Gga_rs14526162	28845974	G	ADD	544	-1.784	-2.432	0.01535
5	GGaluGA291899	60112052	A	ADD	544	-2.468	-2.431	0.01537
2	Gga_rs16126948	128139979	A	ADD	544	-1.975	-2.431	0.01538
1	Gga_rs13915475	108256294	G	ADD	544	-1.754	-2.431	0.01539
13	GGaluGA091718	3397061	G	ADD	544	4.042	2.431	0.01539
10	Gga_rs14001152	357788	A	ADD	544	-1.768	-2.43	0.01543
4	GGaluGA254182	38441916	A	ADD	544	2.332	2.429	0.01546
22	Gga_rs13820243	3693184	G	ADD	544	1.537	2.429	0.01546
24	GGaluGA193073	4724363	A	ADD	543	-2.894	-2.429	0.01549
11	Gga_rs14021152	7616864	C	ADD	544	-1.673	-2.428	0.01551
26	Gga_rs15227856	1153364	G	ADD	544	-3.166	-2.428	0.01553
28	GGaluGA202819	4226042	G	ADD	544	-1.614	-2.427	0.01554
12	Gga_rs14983658	15441467	G	ADD	544	1.81	2.427	0.01555
26	Gga_rs14300891	4282479	A	ADD	544	-1.682	-2.427	0.01555
13	Gga_rs14053468	5188463	G	ADD	543	-1.681	-2.427	0.01557
3	Gga_rs14384393	82908144	A	ADD	544	-1.642	-2.426	0.01559
19	Gga_rs14119331	3782123	G	ADD	544	1.614	2.426	0.01559
1	GGaluGA046158	140079871	G	ADD	544	1.809	2.426	0.01561
18	Gga_rs14107905	2367829	G	ADD	544	-1.638	-2.425	0.01562
12	GGaluGA084029	7723910	A	ADD	544	1.734	2.425	0.01564
2	Gga_rs13616387	54731865	G	ADD	530	1.638	2.425	0.01565
13	GGaluGA091129	2500851	A	ADD	544	1.919	2.424	0.01567
12	Gga_rs14031464	1765633	A	ADD	544	-1.857	-2.424	0.01569
20	Gga_rs16159644	1698431	G	ADD	541	1.579	2.424	0.0157
20	Gga_rs15169856	1764280	A	ADD	544	-1.615	-2.422	0.01576
2	Gga_rs14248870	130620116	A	ADD	544	-1.725	-2.422	0.01577
5	GGaluGA292106	60455071	G	ADD	544	1.654	2.422	0.01577
20	GGaluGA175418	1787645	G	ADD	544	1.605	2.422	0.01578
4	GGaluGA254105	38170040	G	ADD	544	2.471	2.421	0.01579
1	GGaluGA044652	135943108	G	ADD	544	-1.752	-2.421	0.0158
12	GGaluGA084509	9154573	G	ADD	544	-1.613	-2.421	0.0158
13	GGaluGA093132	7379385	A	ADD	544	-1.594	-2.421	0.0158
28	GGaluGA201005	723566	G	ADD	544	5.538	2.421	0.01583
25	Gga_rs16740396	68153	A	ADD	544	1.56	2.42	0.01584
14	GGaluGA100020	3148556	A	ADD	544	1.62	2.42	0.01587
20	Gga_rs16175383	12448963	G	ADD	544	2.679	2.419	0.01587
4	Gga_rs14421697	4166529	A	ADD	543	1.644	2.419	0.01589
1	Gga_rs15190652	5543120	A	ADD	544	-2.018	-2.418	0.01593
28	Gga_rs14306287	1386907	G	ADD	544	-2.217	-2.418	0.01593
2	GGaluGA155173	83033909	A	ADD	544	2.895	2.418	0.01594
7	Gga_rs14606300	11780014	A	ADD	544	-3.113	-2.418	0.01595
12	GGaluGA089203	18752597	A	ADD	544	1.851	2.418	0.01595
1	GGaluGA033672	100638641	G	ADD	544	-1.569	-2.417	0.01597
6	GGaluGA304859	30932575	G	ADD	544	1.712	2.417	0.01597
6	Gga_rs16058705	34473793	A	ADD	543	-1.872	-2.417	0.016
1	Gga_rs13975359	176467580	A	ADD	542	-2.433	-2.416	0.01601
1	GGaluGA021805	64057360	G	ADD	544	-2.218	-2.416	0.01602
2	Gga_rs14259470	150552676	G	ADD	544	-1.691	-2.416	0.01602
21	Gga_rs13602978	2346264	A	ADD	544	-1.652	-2.416	0.01602
4	GGaluGA243294	4034468	A	ADD	544	1.707	2.416	0.01604
Z	Gga_rs16127585	71170715	G	ADD	544	-2.935	-2.416	0.01604
2	Gga_rs13616391	54801942	A	ADD	543	1.644	2.415	0.01605
2	Gga_rs15112324	67806803	A	ADD	544	2.537	2.415	0.01605
10	Gga_rs15562266	4095050	C	ADD	544	-2.068	-2.415	0.01606
18	GGaluGA120591	5141607	A	ADD	544	2.382	2.415	0.01606
18	GGaluGA120604	5180779	A	ADD	544	2.382	2.415	0.01606
3	Gga_rs14375074	73713967	G	ADD	543	-1.713	-2.415	0.01609
1	GGaluGA017008	51562179	A	ADD	544	2.351	2.414	0.01612
3	Gga_rs14328014	25700637	A	ADD	544	1.783	2.413	0.01613
1	GGaluGA016274	49926970	G	ADD	544	2.083	2.413	0.01615
2	Gga_rs14182120	51210778	C	ADD	544	1.643	2.413	0.01615
2	Gga_rs14183091	54208753	G	ADD	544	1.643	2.413	0.01615
2	Gga_rs13616286	54251297	G	ADD	544	1.643	2.413	0.01615
2	Gga_rs13616358	54334101	A	ADD	544	1.643	2.413	0.01615
2	Gga_rs14183353	54383830	G	ADD	544	1.643	2.413	0.01615
2	GGaluGA147366	54446447	G	ADD	544	1.643	2.413	0.01615
2	Gga_rs14183201	54487968	A	ADD	544	1.643	2.413	0.01615
2	Gga_rs14183274	54556413	A	ADD	544	1.643	2.413	0.01615
2	Gga_rs15993166	54622092	A	ADD	544	1.643	2.413	0.01615
2	Gga_rs14183401	54632827	G	ADD	544	1.643	2.413	0.01615
2	Gga_rs13616396	54812923	A	ADD	544	1.643	2.413	0.01615
2	Gga_rs13616401	54830480	A	ADD	544	1.643	2.413	0.01615
2	Gga_rs14183473	54865875	C	ADD	544	1.643	2.413	0.01615
2	Gga_rs14183483	54886262	A	ADD	544	1.643	2.413	0.01615
2	Gga_rs15100319	55044095	G	ADD	544	1.643	2.413	0.01615
2	Gga_rs14137747	10066958	A	ADD	542	-1.776	-2.413	0.01616
3	Gga_rs14376227	74777810	A	ADD	544	-1.761	-2.413	0.01616
Z	Gga_rs14771803	63175802	G	ADD	542	3.314	2.413	0.01617
2	Gga_rs14163951	34960879	G	ADD	544	-1.629	-2.412	0.01618
6	Gga_rs14589431	29577758	G	ADD	544	1.656	2.412	0.01618
2	Gga_rs14204639	75010166	A	ADD	544	1.599	2.412	0.01619
Z	Gga_rs16106057	25810477	A	ADD	544	1.894	2.411	0.01625
20	Gga_rs14280631	12741891	A	ADD	544	1.535	2.411	0.01626
9	Gga_rs13608664	16342044	A	ADD	544	-3.1	-2.41	0.01628
7	Gga_rs16572321	1850571	A	ADD	544	-1.619	-2.41	0.0163
12	Gga_rs14039236	9163225	A	ADD	544	-1.582	-2.41	0.0163
18	GGaluGA118129	1345113	G	ADD	544	-1.771	-2.41	0.0163
20	GGaluGA174582	323325	G	ADD	544	1.669	2.409	0.01633
1	GGaluGA004226	7299527	G	ADD	544	1.652	2.409	0.01634
13	Gga_rs15679860	7048784	G	ADD	544	-2.341	-2.408	0.01636
5	Gga_rs13756380	28556460	A	ADD	519	-1.615	-2.408	0.01639
26	GGaluGA197166	3448559	A	ADD	544	-1.662	-2.407	0.01641
17	Gga_rs14102617	3288244	A	ADD	544	-2.107	-2.405	0.01649
11	GGaluGA079088	18384464	G	ADD	544	-1.619	-2.405	0.01653
20	GGaluGA176826	3984136	A	ADD	544	-2.301	-2.404	0.01655
1	Gga_rs14902805	155237309	A	ADD	544	-2.945	-2.404	0.01656
8	Gga_rs16641540	23768425	A	ADD	544	1.564	2.403	0.01657
14	GGaluGA104283	12796470	A	ADD	544	1.857	2.404	0.01657
1	GGaluGA018042	53912990	G	ADD	544	1.987	2.403	0.01659
26	Gga_rs16200129	1232457	G	ADD	544	-1.565	-2.403	0.01659
15	GGaluGA110675	10446409	A	ADD	544	-1.594	-2.403	0.01661
0	GGaluGA000842	0	A	ADD	523	-1.795	-2.401	0.01669
26	Gga_rs13724521	1102038	A	ADD	544	2.12	2.399	0.01676
9	Gga_rs14662510	11035337	A	ADD	542	-1.687	-2.399	0.01678
14	GGaluGA100387	3918509	A	ADD	544	-1.806	-2.399	0.01678
3	Gga_rs14361285	55962286	G	ADD	544	-1.853	-2.399	0.01679
12	GGaluGA081396	1844597	A	ADD	544	1.846	2.398	0.0168
1	Gga_rs13926837	119844157	A	ADD	544	-2.352	-2.398	0.01681
18	GGaluGA118295	1609473	A	ADD	544	-1.63	-2.398	0.01681
1	Gga_rs13957499	155776647	A	ADD	544	-2.914	-2.398	0.01682
12	Gga_rs14038074	8008755	G	ADD	544	-2.212	-2.398	0.01683
4	GGaluGA243602	4489173	A	ADD	544	1.573	2.397	0.01685
12	GGaluGA085079	10106126	G	ADD	544	1.57	2.397	0.01685
Z	GGaluGA349004	19399029	A	ADD	544	-1.989	-2.397	0.01688
2	GGaluGA143402	41500199	A	ADD	544	-2.143	-2.396	0.0169
2	Gga_rs15963149	41557984	G	ADD	544	-2.143	-2.396	0.0169
22	GGaluGA186544	3227778	G	ADD	544	1.817	2.396	0.01691
4	Gga_rs14501934	89180987	A	ADD	544	2.271	2.396	0.01693
Z	Gga_rs14778363	31262932	G	ADD	544	1.592	2.395	0.01694
20	GGaluGA175171	1369635	G	ADD	544	-1.632	-2.395	0.01695
21	GGaluGA182813	1961163	G	ADD	544	-2.444	-2.395	0.01695
6	GGaluGA295392	6564809	G	ADD	544	1.696	2.394	0.01701
7	Gga_rs14598590	1538862	A	ADD	544	1.546	2.394	0.01701
2	Gga_rs15078950	29828276	A	ADD	544	-2.497	-2.393	0.01706
2	Gga_rs15079010	29919782	C	ADD	544	-2.497	-2.393	0.01706
14	Gga_rs15012011	11096818	G	ADD	544	1.843	2.393	0.01706
26	Gga_rs15237267	4966095	G	ADD	544	2.482	2.393	0.01707
21	Gga_rs15184111	5244743	G	ADD	544	2.145	2.392	0.01708
20	Gga_rs14280180	12016410	G	ADD	544	1.614	2.392	0.01711
3	Gga_rs15263029	11488321	A	ADD	544	2.262	2.392	0.01712
3	Gga_rs15406367	83163912	A	ADD	544	1.607	2.391	0.01713
1	Gga_rs13955948	152258897	A	ADD	544	-3.308	-2.391	0.01715
5	GGaluGA276691	16734546	G	ADD	544	1.618	2.39	0.01718
6	GGaluGA293610	2695420	A	ADD	544	2.613	2.388	0.01728
10	GGaluGA069533	13215398	G	ADD	544	2.03	2.387	0.01731
12	Gga_rs14039750	9681272	A	ADD	543	-1.62	-2.387	0.01731
4	Gga_rs16348284	1620480	A	ADD	544	-2.965	-2.386	0.01736
4	Gga_rs14424596	7501648	A	ADD	544	-2.461	-2.386	0.01737
22	Gga_rs16185236	3033825	A	ADD	544	-1.628	-2.386	0.01737
2	Gga_rs15096607	47164189	C	ADD	544	-1.579	-2.386	0.01738
21	Gga_rs15181428	1979884	A	ADD	544	-1.582	-2.386	0.0174
Z	GGaluGA349871	24107504	A	ADD	544	2.162	2.386	0.0174
4	GGaluGA254061	38056135	G	ADD	544	-1.58	-2.385	0.01741
1	Gga_rs13880718	68811674	G	ADD	543	-1.659	-2.384	0.01746
21	Gga_rs14684533	4886628	A	ADD	543	1.551	2.384	0.01747
3	Gga_rs10727591	50759525	A	ADD	544	1.637	2.384	0.01749
1	Gga_rs13982216	182563505	A	ADD	544	-1.572	-2.383	0.0175
7	Gga_rs14630918	37083252	G	ADD	544	1.528	2.383	0.01753
9	GGaluGA338508	11332359	G	ADD	543	-2.772	-2.382	0.01755
4	GGaluGA247521	15153513	G	ADD	544	2.316	2.382	0.01758
11	Gga_rs15624048	19157398	A	ADD	544	-1.598	-2.381	0.01759
10	GGaluGA072964	21381753	A	ADD	544	-1.879	-2.381	0.01762
2	Gga_rs10723143	46960913	A	ADD	525	-1.604	-2.38	0.01768
4	Gga_rs14429425	12118952	A	ADD	544	2.668	2.379	0.01769
10	Gga_rs14000513	1045747	A	ADD	544	1.744	2.379	0.01772
3	Gga_rs14314155	9912294	G	ADD	544	-1.616	-2.378	0.01775
7	GGaluGA310665	6416852	A	ADD	544	-1.703	-2.378	0.01777
7	Gga_rs16579824	6424513	A	ADD	544	-1.703	-2.378	0.01777
21	Gga_rs14285723	6048060	G	ADD	544	1.999	2.378	0.01777
11	Gga_rs14028103	19167474	C	ADD	542	1.627	2.377	0.01779
13	Gga_rs14992905	2642404	G	ADD	544	-1.666	-2.377	0.0178
5	Gga_rs15678950	23707868	G	ADD	544	1.651	2.377	0.01781
1	Gga_rs14877931	119896173	A	ADD	544	-1.571	-2.377	0.01782
3	GGaluGA221919	52823805	A	ADD	544	2.537	2.376	0.01787
12	Gga_rs14043754	14010976	A	ADD	544	-1.86	-2.375	0.01787
5	Gga_rs13595179	61359129	A	ADD	544	1.514	2.375	0.01788
4	Gga_rs14421037	3555572	G	ADD	544	1.656	2.375	0.01789
2	Gga_rs14143263	15683250	A	ADD	544	1.573	2.375	0.01791
14	Gga_rs14078505	10516323	A	ADD	544	-1.619	-2.375	0.01791
3	GGaluGA215297	33244870	A	ADD	544	2.181	2.374	0.01793
11	Gga_rs14021227	7879928	G	ADD	544	-2.289	-2.374	0.01794
21	GGaluGA183693	3153912	A	ADD	544	1.649	2.374	0.01796
0	GGaluGA001453	0	A	ADD	544	-1.89	-2.372	0.01806
21	GGaluGA183610	3002967	A	ADD	544	-1.724	-2.371	0.0181
5	GGaluGA278521	23594100	G	ADD	544	-1.755	-2.371	0.01811
7	Gga_rs13743094	13025343	A	ADD	544	2.175	2.37	0.01813
3	Gga_rs15391102	77453775	G	ADD	544	-1.866	-2.369	0.01816
5	Gga_rs15687073	28119297	C	ADD	544	-1.57	-2.369	0.01818
1	Gga_rs13927453	121106252	A	ADD	544	-1.611	-2.369	0.01819
2	GGaluGA136445	20270658	A	ADD	544	-1.596	-2.369	0.01819
2	GGaluGA131521	5360982	G	ADD	544	1.722	2.369	0.01821
5	Gga_rs14556362	60629190	A	ADD	544	2.007	2.368	0.01822
20	GGaluGA177014	4371961	G	ADD	544	-1.643	-2.368	0.01823
1	GGaluGA052247	163075155	G	ADD	544	-1.599	-2.367	0.01828
1	Gga_rs14904780	163096351	C	ADD	544	-1.599	-2.367	0.01828
28	Gga_rs16210271	1686995	C	ADD	544	-1.791	-2.367	0.01828
6	Gga_rs13758370	21486476	A	ADD	544	-2.697	-2.367	0.01829
8	Gga_rs10726078	29407140	A	ADD	544	1.891	2.367	0.01829
3	Gga_rs14313831	10103340	G	ADD	528	-1.653	-2.367	0.01831
4	Gga_rs13645287	15886670	G	ADD	544	2.277	2.366	0.01832
2	GGaluGA150743	65019880	G	ADD	544	1.597	2.366	0.01833
14	Gga_rs15009124	6931674	A	ADD	544	-1.533	-2.366	0.01835
0	GGaluGA001452	0	G	ADD	544	-1.85	-2.365	0.01836
6	Gga_rs16712135	23709230	A	ADD	544	1.652	2.365	0.01839
8	GGaluGA325049	7385552	G	ADD	544	1.507	2.365	0.01839
1	Gga_rs13959908	164590033	G	ADD	541	-1.87	-2.365	0.01841
2	Gga_rs13635458	81839074	A	ADD	544	1.538	2.365	0.01841
2	Gga_rs14170388	41864257	G	ADD	544	1.567	2.364	0.01842
2	GGaluGA147120	50929779	G	ADD	544	-1.602	-2.364	0.01843
17	Gga_rs14102462	3422797	A	ADD	543	1.508	2.364	0.01843
14	GGaluGA100192	3414444	G	ADD	544	1.749	2.364	0.01844
26	Gga_rs14300629	4011905	A	ADD	544	1.666	2.364	0.01845
3	Gga_rs14377706	76597188	G	ADD	544	-2.718	-2.363	0.01846
13	GGaluGA096920	15170396	A	ADD	544	2.642	2.363	0.01847
3	Gga_rs14328032	25728199	A	ADD	544	1.707	2.363	0.01848
20	Gga_rs13631468	2985661	A	ADD	537	2.709	2.363	0.01848
3	Gga_rs14379247	78673345	A	ADD	544	-1.641	-2.363	0.01849
3	Gga_rs14084575	14470266	A	ADD	544	-1.572	-2.362	0.01852
3	Gga_rs14335334	32718534	G	ADD	527	2.973	2.362	0.01852
6	Gga_rs16549681	19263120	A	ADD	535	-2.113	-2.362	0.01852
12	Gga_rs13612361	12262577	G	ADD	544	2.926	2.362	0.01853
22	Gga_rs14286860	3524281	G	ADD	544	2.73	2.362	0.01853
1	GGaluGA016975	51514302	G	ADD	544	2.682	2.361	0.01856
8	Gga_rs14651806	23504758	G	ADD	544	-1.608	-2.361	0.01856
2	Gga_rs13544222	30139070	A	ADD	544	1.937	2.361	0.01857
17	Gga_rs14098962	8110173	A	ADD	544	1.682	2.361	0.01857
2	GGaluGA152998	70051197	A	ADD	544	-2.037	-2.361	0.01858
6	GGaluGA299270	17036837	A	ADD	544	1.663	2.361	0.01858
23	Gga_rs15200521	3473079	A	ADD	544	-3.826	-2.361	0.0186
3	Gga_rs14390641	89878734	G	ADD	544	1.983	2.36	0.01863
28	GGaluGA200952	640754	A	ADD	544	5.3	2.36	0.01864
4	Gga_rs13645333	16031234	G	ADD	544	1.626	2.359	0.01868
17	Gga_rs13734962	1502192	A	ADD	544	1.83	2.359	0.0187
19	Gga_rs14120329	4976447	A	ADD	544	-1.757	-2.358	0.01871
Z	Gga_rs16126514	69887101	A	ADD	544	-1.726	-2.358	0.01872
1	GGaluGA053837	171295560	A	ADD	544	-2.223	-2.358	0.01873
2	Gga_rs14158541	30181648	A	ADD	544	-1.721	-2.358	0.01873
2	GGaluGA149514	62023109	A	ADD	544	1.587	2.358	0.01875
1	Gga_rs13652125	50923554	A	ADD	544	2.013	2.357	0.01876
1	Gga_rs13983256	183483968	G	ADD	544	2.338	2.357	0.01877
2	Gga_rs13803296	102079036	G	ADD	544	-2.034	-2.357	0.01878
2	Gga_rs14213064	87193986	C	ADD	544	-1.746	-2.356	0.01882
5	GGaluGA280605	28760057	G	ADD	544	-1.627	-2.356	0.01882
14	Gga_rs15730812	6534584	A	ADD	544	1.877	2.356	0.01885
5	GGaluGA292374	60869506	C	ADD	544	-2.057	-2.355	0.01887
6	Gga_rs14576631	16441435	A	ADD	544	1.638	2.355	0.01887
5	Gga_rs16477449	25721297	G	ADD	543	-2.677	-2.355	0.01888
12	Gga_rs14034498	5054911	G	ADD	544	3.903	2.355	0.01888
1	Gga_rs14790742	7083709	A	ADD	544	-1.658	-2.355	0.0189
1	Gga_rs13879801	67800523	G	ADD	544	3.959	2.354	0.01892
25	GGaluGA194004	104294	A	ADD	544	1.693	2.354	0.01894
Z	Gga_rs14765559	37191781	A	ADD	537	-1.697	-2.354	0.01895
8	GGaluGA328254	19556658	G	ADD	544	1.556	2.353	0.01897
12	Gga_rs14039958	9910513	G	ADD	544	-1.625	-2.353	0.01897
Z	Gga_rs16768239	36669119	G	ADD	544	2.121	2.353	0.01897
20	Gga_rs14274097	6367219	A	ADD	542	-1.64	-2.353	0.01898
2	Gga_rs15053947	1619626	A	ADD	544	-3.434	-2.352	0.01901
27	Gga_rs14302275	2250875	G	ADD	544	3.974	2.352	0.01902
17	Gga_rs14103485	2447240	C	ADD	543	3.59	2.352	0.01903
1	Gga_rs13834205	10500987	A	ADD	544	-1.633	-2.351	0.01908
4	Gga_rs14450240	35571619	A	ADD	530	1.721	2.351	0.0191
4	Gga_rs15566035	48532519	G	ADD	544	2.911	2.351	0.0191
7	Gga_rs10731607	23496518	A	ADD	544	3.805	2.35	0.01911
13	Gga_rs14064113	16467649	G	ADD	544	1.68	2.35	0.01914
13	Gga_rs14051804	6851574	A	ADD	544	2.005	2.349	0.01916
25	Gga_rs16070205	52362	G	ADD	544	1.668	2.349	0.01918
Z	GGaluGA349376	21498363	G	ADD	544	-2.231	-2.348	0.01925
Z	Gga_rs14755615	21553653	G	ADD	544	-2.231	-2.348	0.01925
Z	Gga_rs16102103	21558409	A	ADD	544	-2.231	-2.348	0.01925
8	Gga_rs14642545	14374617	A	ADD	544	2.387	2.347	0.01926
4	GGaluGA247420	14708021	G	ADD	544	1.722	2.347	0.01928
8	GGaluGA326972	15455074	A	ADD	544	1.546	2.347	0.01928
1	Gga_rs13646774	87657724	C	ADD	544	1.558	2.346	0.01936
Z	Gga_rs15990880	73766594	A	ADD	544	-1.709	-2.345	0.01939
4	Gga_rs16367923	15829364	A	ADD	544	1.715	2.344	0.01941
17	Gga_rs15801521	3968138	A	ADD	544	-1.66	-2.344	0.01943
1	Gga_rs14831709	61338495	G	ADD	544	-1.587	-2.344	0.01945
1	Gga_rs13824059	2797265	A	ADD	544	-1.506	-2.343	0.01948
Z	GGaluGA354528	60601645	G	ADD	544	4.386	2.343	0.01948
Z	GGaluGA354533	60712987	G	ADD	544	4.386	2.343	0.01948
5	GGaluGA279078	25300892	A	ADD	544	-3.361	-2.343	0.01951
1	Gga_rs15344369	93763337	A	ADD	544	-1.573	-2.342	0.01953
20	Gga_rs14279707	11644500	G	ADD	544	1.933	2.342	0.01953
1	GGaluGA055001	174122198	A	ADD	544	-2.039	-2.342	0.01954
1	Gga_rs13986279	185990697	A	ADD	544	-1.587	-2.342	0.01954
14	Gga_rs15724927	3891037	G	ADD	544	1.592	2.342	0.01955
22	Gga_rs14286888	3499395	A	ADD	544	1.712	2.341	0.01957
Z	Gga_rs16777614	68681616	A	ADD	544	-2.646	-2.341	0.01958
4	Gga_rs16377535	26524986	G	ADD	544	1.571	2.341	0.01959
2	Gga_rs14141632	14308242	G	ADD	544	-1.734	-2.34	0.01962
3	Gga_rs10728034	41850981	A	ADD	544	-1.562	-2.34	0.01963
21	Gga_rs15181821	2344303	A	ADD	544	-1.612	-2.34	0.01963
9	GGaluGA337657	9236169	A	ADD	544	-1.743	-2.34	0.01965
12	Gga_rs14042751	13013158	A	ADD	528	1.588	2.34	0.01967
13	GGaluGA093860	8900336	G	ADD	544	-1.595	-2.339	0.0197
Z	Gga_rs14755665	21638324	G	ADD	544	-2.247	-2.339	0.01972
3	Gga_rs13692953	76472903	A	ADD	544	-1.679	-2.338	0.01973
12	Gga_rs14045963	16813097	G	ADD	544	2.157	2.338	0.01975
2	Gga_rs15083090	34225728	A	ADD	544	-2.012	-2.338	0.01976
11	Gga_rs15604157	4360162	A	ADD	544	2.004	2.338	0.01976
28	Gga_rs15252048	3826634	A	ADD	544	1.533	2.338	0.01977
2	GGaluGA156448	87929169	G	ADD	544	2.183	2.337	0.01978
5	Gga_rs14520305	20951572	G	ADD	544	-1.589	-2.337	0.01981
5	Gga_rs14524673	27302501	G	ADD	544	-1.785	-2.337	0.01981
6	GGaluGA294717	5320973	G	ADD	544	1.971	2.337	0.01981
9	GGaluGA334574	3408411	G	ADD	543	1.979	2.336	0.01983
3	Gga_rs14400207	99391679	G	ADD	544	1.745	2.336	0.01985
10	GGaluGA070149	14432620	G	ADD	544	-3.214	-2.335	0.01989
7	Gga_rs15886075	35412703	A	ADD	544	-1.866	-2.335	0.01991
3	Gga_rs14390704	89951492	A	ADD	544	1.602	2.335	0.01992
3	Gga_rs13504656	7690342	A	ADD	544	2.761	2.334	0.01995
3	GGaluGA224151	59167561	A	ADD	544	2.434	2.334	0.01996
1	Gga_rs16718604	6746581	A	ADD	544	1.854	2.334	0.01997
11	GGaluGA073888	694514	A	ADD	543	3.729	2.334	0.01997
21	Gga_rs13602990	2375826	C	ADD	544	-1.643	-2.334	0.01997
13	Gga_rs14057832	8353034	A	ADD	544	-1.646	-2.333	0.01999
23	Gga_rs15202197	3869378	A	ADD	544	-1.577	-2.333	0.02001
12	Gga_rs13609557	5444439	A	ADD	544	-1.541	-2.333	0.02004
7	Gga_rs16584651	13064005	A	ADD	544	2.476	2.332	0.02005
12	Gga_rs15640738	6037064	A	ADD	544	2.492	2.332	0.02005
3	GGaluGA211692	22901354	G	ADD	544	-1.578	-2.332	0.02006
5	GGaluGA280828	29278961	G	ADD	544	-1.771	-2.332	0.02007
1	GGaluGA059064	183998569	A	ADD	544	1.579	2.331	0.02011
2	GGaluGA134825	15437633	G	ADD	544	-1.919	-2.331	0.02014
4	Gga_rs14422413	4743794	A	ADD	544	1.846	2.33	0.02019
9	GGaluGA342028	19153004	G	ADD	544	-1.834	-2.33	0.0202
3	Gga_rs14372652	70504365	G	ADD	544	-3.465	-2.329	0.02021
12	GGaluGA081518	2086189	G	ADD	541	2.825	2.329	0.02024
27	GGaluGA199512	2568712	A	ADD	541	1.678	2.328	0.02026
14	Gga_rs13743855	9500187	G	ADD	544	-1.601	-2.328	0.02028
27	Gga_rs14302116	2099016	G	ADD	544	-1.807	-2.328	0.02028
1	Gga_rs13825242	9384510	A	ADD	543	-1.62	-2.328	0.0203
5	GGaluGA279768	26585777	A	ADD	544	4.317	2.327	0.02032
13	Gga_rs14064075	16437530	A	ADD	544	1.713	2.327	0.02033
14	Gga_rs14080011	13328622	G	ADD	544	2.697	2.327	0.02034
3	Gga_rs16239421	25862815	A	ADD	544	-1.645	-2.326	0.02038
11	GGaluGA075957	7336839	C	ADD	544	-2.204	-2.326	0.0204
20	GGaluGA175237	1523659	A	ADD	544	1.481	2.326	0.0204
11	Gga_rs14017974	1353298	A	ADD	544	2.023	2.326	0.02041
3	GGaluGA237348	106027686	A	ADD	544	-1.546	-2.325	0.02042
4	Gga_rs14504874	92334973	G	ADD	542	1.396	2.325	0.02044
12	GGaluGA084046	7799424	G	ADD	544	-1.845	-2.325	0.02044
21	GGaluGA184009	3576294	A	ADD	544	-3.021	-2.325	0.02044
6	Gga_rs14581765	21581398	G	ADD	544	-2.611	-2.325	0.02045
11	GGaluGA076034	7768018	A	ADD	544	-2.046	-2.325	0.02046
12	Gga_rs14038150	8083856	A	ADD	544	1.59	2.324	0.02047
2	GGaluGA134085	13813665	G	ADD	543	1.543	2.324	0.0205
3	GGaluGA221831	52463727	G	ADD	544	1.545	2.324	0.02051
3	Gga_rs15422245	91490188	G	ADD	544	-1.517	-2.324	0.02051
4	Gga_rs16377332	26405442	A	ADD	544	1.51	2.323	0.02056
12	GGaluGA089832	19824679	G	ADD	544	1.495	2.323	0.02057
14	GGaluGA102421	7116111	A	ADD	544	1.619	2.323	0.02057
0	GGaluGA345737	0	G	ADD	544	-3.253	-2.322	0.02061
2	Gga_rs14266530	142884245	A	ADD	544	1.527	2.322	0.02061
13	Gga_rs16011340	7975481	A	ADD	543	2.08	2.322	0.02061
3	Gga_rs14382788	81661052	G	ADD	544	1.896	2.321	0.02064
19	GGaluGA128226	7607399	G	ADD	544	2.107	2.321	0.02065
1	Gga_rs14803794	29827642	G	ADD	544	1.48	2.321	0.02066
1	Gga_rs14803801	29831809	A	ADD	544	1.48	2.321	0.02066
1	GGaluGA022413	65554126	A	ADD	544	4.236	2.321	0.02068
5	Gga_rs14520120	20716298	A	ADD	543	1.604	2.32	0.02069
13	GGaluGA093608	8428476	G	ADD	544	-1.793	-2.32	0.0207
2	GGaluGA168527	133954367	A	ADD	544	-1.674	-2.32	0.02072
2	GGaluGA139605	31066003	C	ADD	540	-1.62	-2.32	0.02074
8	Gga_rs15925489	21279369	A	ADD	544	1.654	2.319	0.02075
17	Gga_rs13661980	7835117	A	ADD	544	-1.99	-2.319	0.02075
10	Gga_rs14000501	1050929	A	ADD	544	1.667	2.319	0.02078
12	Gga_rs14041332	11487871	A	ADD	544	3.285	2.318	0.02084
13	Gga_rs13726615	7130838	A	ADD	544	1.923	2.317	0.02085
4	Gga_rs14469666	53429510	A	ADD	544	-1.873	-2.317	0.02086
20	Gga_rs14278744	10753093	C	ADD	544	1.755	2.317	0.02086
10	Gga_rs15577384	12874162	C	ADD	544	2.478	2.317	0.02087
12	GGaluGA082659	4703868	G	ADD	544	2.193	2.317	0.02087
23	Gga_rs15192069	414437	G	ADD	542	-1.788	-2.317	0.02088
2	GGaluGA149714	62463913	A	ADD	543	-1.575	-2.316	0.02091
4	Gga_rs14469102	53005382	G	ADD	544	-1.538	-2.316	0.02092
15	Gga_rs14092289	8000167	G	ADD	544	1.478	2.315	0.02096
6	Gga_rs14691615	3221436	G	ADD	543	-1.68	-2.315	0.02098
11	GGaluGA076214	8301679	A	ADD	544	-1.95	-2.315	0.02101
6	GGaluGA297901	12086436	A	ADD	544	-1.931	-2.314	0.02105
7	GGaluGA311225	10554036	A	ADD	544	4.469	2.314	0.02106
3	Gga_rs14083264	15856213	A	ADD	544	-2.442	-2.314	0.02107
3	Gga_rs15015110	15942099	A	ADD	544	-2.442	-2.314	0.02107
7	Gga_rs15832233	3948320	G	ADD	544	1.559	2.313	0.02107
1	Gga_rs15463132	154697286	G	ADD	544	-1.54	-2.313	0.02111
1	Gga_rs14081576	1609104	G	ADD	544	1.675	2.312	0.02115
1	GGaluGA004657	9382911	A	ADD	544	-1.609	-2.312	0.02116
1	Gga_rs13955876	152172395	A	ADD	544	2.002	2.312	0.02116
4	GGaluGA258742	51814267	C	ADD	544	1.54	2.312	0.02117
12	GGaluGA086460	12989064	A	ADD	542	4.174	2.311	0.02118
8	Gga_rs14638008	6963802	A	ADD	544	-3.148	-2.311	0.02119
27	GGaluGA198698	1491480	A	ADD	544	1.728	2.311	0.02119
8	GGaluGA326421	13988677	A	ADD	544	1.531	2.311	0.0212
0	GGaluGA001317	0	A	ADD	544	1.654	2.311	0.02121
4	GGaluGA259216	53202431	G	ADD	544	-2.672	-2.31	0.02124
4	Gga_rs10725359	53266108	G	ADD	544	-2.672	-2.31	0.02124
26	Gga_rs16203242	3595379	G	ADD	544	-1.637	-2.31	0.02125
Z	Gga_rs15990798	73723053	A	ADD	543	-1.96	-2.31	0.02125
0	GGaluGA345365	0	A	ADD	500	-2.609	-2.31	0.02127
17	Gga_rs15028412	8637548	G	ADD	543	1.936	2.31	0.02127
17	Gga_rs15802199	3365920	A	ADD	544	2.042	2.309	0.02131
15	Gga_rs15782743	10489322	A	ADD	544	1.677	2.308	0.02135
1	GGaluGA017028	51604153	C	ADD	544	2.705	2.308	0.02136
21	GGaluGA182004	505783	G	ADD	544	-1.707	-2.308	0.02136
1	GGaluGA002069	406166	A	ADD	544	3.308	2.308	0.02139
7	Gga_rs16580987	10196037	A	ADD	544	-3.027	-2.307	0.02142
13	Gga_rs15678162	7677074	A	ADD	544	1.559	2.307	0.02142
5	GGaluGA289187	54877084	A	ADD	544	-1.912	-2.307	0.02145
10	Gga_rs14006007	12561246	G	ADD	544	2.002	2.307	0.02145
2	Gga_rs14265275	143981775	A	ADD	544	-1.613	-2.307	0.02146
19	GGaluGA125143	2520796	G	ADD	544	-1.993	-2.306	0.02148
1	Gga_rs13557384	183953230	G	ADD	544	1.928	2.306	0.02149
4	Gga_rs15482275	5407123	A	ADD	544	-2.743	-2.306	0.02149
9	Gga_rs16658863	9153219	C	ADD	544	1.735	2.306	0.02151
7	GGaluGA311997	12631641	G	ADD	544	2.037	2.305	0.02153
27	Gga_rs14301696	1717473	A	ADD	544	2.122	2.305	0.02156
5	Gga_rs15666316	14240729	A	ADD	544	1.673	2.304	0.02158
15	Gga_rs15785401	11641310	A	ADD	544	1.805	2.304	0.02158
3	Gga_rs14376064	74595857	C	ADD	544	-1.577	-2.304	0.02159
8	Gga_rs14642301	14080777	G	ADD	544	1.686	2.304	0.02163
11	Gga_rs14018112	1474442	A	ADD	544	-3.094	-2.303	0.02168
2	Gga_rs14204445	74599981	G	ADD	544	1.531	2.302	0.02169
5	GGaluGA280269	27873239	G	ADD	536	-1.579	-2.303	0.02169
1	GGaluGA045696	138442937	G	ADD	544	-1.838	-2.302	0.0217
1	Gga_rs14688655	287595	A	ADD	537	1.809	2.302	0.02172
1	Gga_rs13980837	181265737	A	ADD	544	1.562	2.302	0.02174
4	Gga_rs15563206	47606560	G	ADD	544	1.495	2.302	0.02174
1	GGaluGA055428	175079383	G	ADD	544	-1.626	-2.301	0.02177
21	Gga_rs16180691	3796696	G	ADD	544	-1.846	-2.301	0.02177
10	Gga_rs13704388	21425454	G	ADD	544	-1.582	-2.301	0.02178
2	Gga_rs14199111	67763549	A	ADD	544	2.349	2.3	0.02181
5	Gga_rs16481749	28995057	G	ADD	544	-1.701	-2.3	0.02181
15	GGaluGA110888	11014854	G	ADD	543	1.738	2.3	0.02184
20	GGaluGA175271	1604609	A	ADD	544	-1.475	-2.3	0.02184
19	GGaluGA128067	7268257	C	ADD	544	-1.69	-2.3	0.02185
11	GGaluGA078132	14872687	A	ADD	544	1.559	2.299	0.02191
2	GGaluGA168446	133747100	C	ADD	544	-1.693	-2.298	0.02193
12	GGaluGA087219	14497551	A	ADD	544	3.084	2.298	0.02193
26	Gga_rs14301070	4474542	A	ADD	544	-1.57	-2.298	0.02194
4	Gga_rs13644480	13091734	A	ADD	544	-2.71	-2.298	0.02196
1	Gga_rs13825535	8671505	A	ADD	544	-1.635	-2.297	0.02198
2	Gga_rs14203216	71315946	G	ADD	544	-1.706	-2.297	0.022
12	Gga_rs14034096	4753062	G	ADD	544	1.588	2.297	0.022
5	Gga_rs16474647	21521285	A	ADD	544	-2.716	-2.297	0.02201
8	Gga_rs14642828	14732219	A	ADD	537	2.174	2.297	0.02201
4	Gga_rs13643454	10512027	A	ADD	541	3.745	2.296	0.02206
5	GGaluGA271632	442749	A	ADD	544	2.149	2.295	0.02209
6	Gga_rs14568465	7800173	A	ADD	544	1.614	2.294	0.02217
3	Gga_rs14336833	33796785	A	ADD	544	1.743	2.294	0.02218
1	Gga_rs13861078	48417174	A	ADD	544	1.512	2.293	0.0222
6	Gga_rs14582806	23422537	G	ADD	543	-1.513	-2.294	0.0222
2	Gga_rs15092643	44116297	G	ADD	544	-1.552	-2.293	0.02224
3	Gga_rs14406449	105730617	G	ADD	542	-1.515	-2.293	0.02224
4	GGaluGA242111	2284587	A	ADD	544	1.556	2.293	0.02226
27	Gga_rs14301744	1762089	G	ADD	544	-1.678	-2.293	0.02226
13	Gga_rs14063594	15851027	A	ADD	544	1.519	2.292	0.02227
26	Gga_rs14300294	3659762	G	ADD	544	-3.478	-2.292	0.02227
5	Gga_rs16473614	19049133	A	ADD	544	-3.799	-2.292	0.02229
5	Gga_rs14552520	57265067	G	ADD	544	-1.663	-2.292	0.0223
1	Gga_rs15397087	120766034	G	ADD	544	-1.519	-2.291	0.02232
1	GGaluGA034098	102138017	C	ADD	542	-1.622	-2.291	0.02233
10	GGaluGA071379	16858440	G	ADD	544	1.501	2.291	0.02234
20	Gga_rs16163515	3901055	A	ADD	544	-2.848	-2.291	0.02237
1	Gga_rs13932654	125232967	A	ADD	544	2.884	2.29	0.02238
2	Gga_rs15964545	41995301	G	ADD	544	1.665	2.29	0.02239
9	Gga_rs15947559	12385258	G	ADD	544	-1.565	-2.29	0.0224
11	Gga_rs15624861	19538676	A	ADD	544	-1.649	-2.29	0.02241
12	GGaluGA081305	1663707	G	ADD	544	1.786	2.289	0.02244
12	Gga_rs14031355	1675693	G	ADD	544	2.131	2.289	0.02244
1	Gga_rs15460398	151846128	G	ADD	544	-3.027	-2.289	0.02245
4	Gga_rs16390822	37397713	G	ADD	544	-1.51	-2.289	0.02248
17	Gga_rs14714746	3732678	G	ADD	544	-1.545	-2.289	0.02248
1	Gga_rs13742175	199209312	A	ADD	544	-2.01	-2.289	0.02249
14	Gga_rs15727747	5276768	A	ADD	544	-2.634	-2.288	0.0225
7	Gga_rs14603599	5765093	G	ADD	544	-1.662	-2.288	0.02254
17	GGaluGA113549	3084245	G	ADD	544	1.575	2.288	0.02254
12	Gga_rs14041454	11589524	A	ADD	544	1.627	2.287	0.02257
13	Gga_rs14990434	4751423	G	ADD	496	1.591	2.288	0.02257
2	Gga_rs15117031	75860868	C	ADD	543	1.584	2.286	0.02262
1	Gga_rs13926902	119950238	A	ADD	544	-2.26	-2.286	0.02264
2	GGaluGA139681	31286810	A	ADD	544	1.596	2.286	0.02265
2	Gga_rs14696640	79723130	A	ADD	538	-1.862	-2.286	0.02267
23	Gga_rs16188810	3101987	G	ADD	544	-3.381	-2.286	0.02267
4	GGaluGA249682	24676253	G	ADD	544	-2.238	-2.285	0.02269
15	GGaluGA110728	10539967	G	ADD	544	1.485	2.285	0.02271
12	Gga_rs14041835	12032238	G	ADD	538	2.032	2.285	0.02272
6	Gga_rs14568350	7750472	C	ADD	543	-1.485	-2.285	0.02273
0	GGaluGA202878	0	A	ADD	544	1.608	2.284	0.02274
4	Gga_rs14430573	13034625	A	ADD	544	3.029	2.284	0.02274
13	Gga_rs14052830	5986161	A	ADD	544	1.796	2.284	0.02275
13	Gga_rs15677435	7887129	G	ADD	544	-2.298	-2.284	0.02275
Z	Gga_rs14787639	39789958	G	ADD	544	-1.984	-2.284	0.02275
Z	Gga_rs14787643	39842732	C	ADD	544	-1.984	-2.284	0.02275
Z	Gga_rs14787669	39862949	C	ADD	544	-1.984	-2.284	0.02275
0	GGaluGA000237	0	A	ADD	544	2.299	2.284	0.02276
1	Gga_rs13858114	45269269	A	ADD	544	3.296	2.283	0.02279
1	Gga_rs13984491	184561281	A	ADD	541	1.678	2.283	0.02279
2	GGaluGA157189	91250822	G	ADD	526	-1.558	-2.283	0.02282
Z	Gga_rs14759757	26283817	A	ADD	544	-1.573	-2.283	0.02283
4	GGaluGA250899	30174585	A	ADD	544	3.36	2.283	0.02284
12	GGaluGA085923	11745590	A	ADD	544	-1.665	-2.282	0.02286
13	Gga_rs14993011	2568533	A	ADD	544	1.547	2.282	0.02286
2	Gga_rs14187851	58972492	G	ADD	544	-1.601	-2.282	0.02287
5	Gga_rs14545784	51382666	A	ADD	544	1.667	2.282	0.02287
2	Gga_rs15083799	35236491	A	ADD	544	-1.808	-2.282	0.02288
3	Gga_rs14360961	55578090	G	ADD	544	1.491	2.282	0.02288
3	Gga_rs14387346	85535433	A	ADD	544	1.56	2.282	0.02289
2	GGaluGA132913	8727852	G	ADD	544	-2.509	-2.281	0.02292
6	Gga_rs14571506	10111270	A	ADD	544	1.753	2.281	0.02292
9	Gga_rs14671776	12839846	A	ADD	544	-2.832	-2.281	0.02293
9	Gga_rs14671858	12936351	G	ADD	544	-2.832	-2.281	0.02293
10	GGaluGA072813	21090830	A	ADD	544	1.752	2.28	0.02297
Z	Gga_rs13676607	16958770	A	ADD	542	-1.528	-2.28	0.02298
1	GGaluGA053199	169700738	G	ADD	544	1.58	2.28	0.023
17	Gga_rs14098268	8708872	G	ADD	544	2.698	2.279	0.02303
0	GGaluGA360251	0	A	ADD	544	1.719	2.278	0.02309
9	Gga_rs14680368	22164481	G	ADD	543	-1.523	-2.279	0.02309
20	Gga_rs13632795	6215353	A	ADD	544	1.474	2.278	0.02309
1	Gga_rs13963091	159923910	A	ADD	543	-2.937	-2.278	0.02312
1	GGaluGA031486	93036404	G	ADD	544	2.713	2.277	0.02319
15	Gga_rs14094799	10236389	G	ADD	544	-2.24	-2.277	0.02319
20	Gga_rs16163896	4180770	C	ADD	544	2.502	2.277	0.02319
5	Gga_rs14516527	13898266	G	ADD	544	1.5	2.276	0.02321
Z	Gga_rs14771923	63090726	G	ADD	543	1.638	2.277	0.02321
17	Gga_rs15792453	8713677	A	ADD	544	2.421	2.276	0.02322
18	Gga_rs14114463	8696959	G	ADD	543	1.887	2.276	0.02322
1	Gga_rs14081063	1180673	A	ADD	544	-1.533	-2.275	0.02327
3	Gga_rs16294399	70201106	G	ADD	544	1.722	2.275	0.02331
7	Gga_rs10726967	1305785	A	ADD	544	-1.524	-2.275	0.02332
1	Gga_rs14823762	53659289	C	ADD	544	3.554	2.274	0.02336
2	Gga_rs14127304	1400953	A	ADD	543	1.731	2.274	0.02336
13	Gga_rs14049380	588941	A	ADD	544	1.692	2.274	0.02336
1	Gga_rs13882941	70857528	A	ADD	544	-1.61	-2.274	0.02337
9	Gga_rs13735754	21707023	C	ADD	540	1.611	2.274	0.02337
1	Gga_rs13974101	175345598	A	ADD	543	-2.86	-2.274	0.02338
12	Gga_rs14035028	5512965	G	ADD	544	1.627	2.274	0.02338
11	Gga_rs15608480	7911259	C	ADD	544	-1.855	-2.273	0.02341
1	Gga_rs13512010	111473375	A	ADD	542	1.601	2.273	0.02345
6	Gga_rs14707914	22098539	G	ADD	544	-2.092	-2.272	0.02346
10	Gga_rs14940505	1574088	G	ADD	544	-1.578	-2.272	0.02348
1	GGaluGA062884	197152494	G	ADD	544	-1.553	-2.272	0.02349
1	Gga_rs13983146	183346839	A	ADD	544	-1.701	-2.271	0.02351
1	Gga_rs14926659	183398855	A	ADD	544	-1.701	-2.271	0.02351
4	Gga_rs15479590	4449064	A	ADD	544	3.875	2.272	0.02351
2	Gga_rs14168063	40096486	G	ADD	544	-1.576	-2.271	0.02352
7	GGaluGA310679	6441884	G	ADD	544	-1.654	-2.271	0.02352
4	Gga_rs14465691	49824718	A	ADD	544	1.569	2.27	0.02357
3	Gga_rs14388411	87086051	A	ADD	544	-1.62	-2.27	0.02358
12	Gga_rs14977543	9141597	A	ADD	544	-2.508	-2.27	0.02358
5	Gga_rs14514900	12268123	G	ADD	544	1.529	2.27	0.02359
22	Gga_rs15188625	3591424	G	ADD	544	2.868	2.27	0.02361
1	GGaluGA050635	156390993	A	ADD	544	-2.954	-2.27	0.02362
23	Gga_rs15192266	469153	G	ADD	544	-1.732	-2.27	0.02363
13	GGaluGA093551	8301875	A	ADD	544	-1.677	-2.269	0.02367
1	Gga_rs13974293	175519070	A	ADD	544	-2.278	-2.268	0.02372
4	Gga_rs15568688	49391093	G	ADD	544	-3.122	-2.268	0.02372
6	Gga_rs14579293	18947547	G	ADD	544	-1.62	-2.268	0.02372
1	Gga_rs13912093	104711941	G	ADD	544	1.623	2.268	0.02373
5	Gga_rs14547172	52581455	G	ADD	544	-2.016	-2.268	0.02374
1	Gga_rs15202343	11783668	A	ADD	544	-1.639	-2.267	0.02376
1	Gga_rs13714976	11830018	A	ADD	544	-1.639	-2.267	0.02376
4	Gga_rs16018726	92228629	G	ADD	544	1.612	2.267	0.02376
11	Gga_rs15601563	1652749	G	ADD	544	1.603	2.267	0.02378
1	Gga_rs13812127	195640268	G	ADD	544	1.656	2.267	0.02379
3	Gga_rs14329131	26766262	A	ADD	544	-2.194	-2.267	0.02381
Z	Gga_rs14760964	29090725	G	ADD	533	2.238	2.267	0.02381
1	Gga_rs14908637	159545977	A	ADD	544	-2.086	-2.266	0.02384
2	Gga_rs15152703	129776849	G	ADD	544	-1.64	-2.266	0.02384
23	Gga_rs16185723	286067	A	ADD	544	-1.755	-2.266	0.02384
Z	Gga_rs14765589	37212205	C	ADD	544	-1.637	-2.266	0.02385
1	GGaluGA008928	26657115	G	ADD	544	-1.502	-2.265	0.0239
12	Gga_rs14969435	692795	A	ADD	544	1.656	2.265	0.02391
2	Gga_rs14178112	47235713	A	ADD	544	1.717	2.265	0.02392
6	GGaluGA294503	4640807	A	ADD	544	1.629	2.265	0.02392
10	GGaluGA068863	11415109	A	ADD	544	-1.551	-2.264	0.02395
1	Gga_rs13555051	178596256	A	ADD	544	-1.579	-2.264	0.02396
3	GGaluGA228611	75583337	C	ADD	544	-2.149	-2.264	0.02397
12	Gga_rs14044522	14695762	A	ADD	544	-1.536	-2.264	0.02397
20	GGaluGA175233	1518322	A	ADD	544	1.52	2.264	0.024
1	Gga_rs13976454	177517971	G	ADD	544	2.387	2.263	0.02401
11	GGaluGA077944	13673504	G	ADD	544	-1.413	-2.263	0.02402
14	Gga_rs14071787	3600635	A	ADD	543	1.898	2.263	0.02402
3	GGaluGA229329	78646250	G	ADD	539	-1.852	-2.263	0.02404
9	Gga_rs14661113	12245062	G	ADD	544	1.515	2.263	0.02404
11	GGaluGA079137	18637278	A	ADD	544	1.497	2.263	0.02406
1	Gga_rs15491509	171330758	A	ADD	544	-1.983	-2.262	0.02407
11	Gga_rs15618997	13781547	G	ADD	544	-1.483	-2.262	0.02407
11	GGaluGA077968	13850081	C	ADD	544	-1.483	-2.262	0.02407
2	Gga_rs14209059	82243882	A	ADD	544	1.771	2.262	0.0241
9	Gga_rs13735911	22055612	A	ADD	544	1.604	2.262	0.02411
3	Gga_rs14377701	76562306	A	ADD	541	-1.826	-2.26	0.02421
5	Gga_rs14532022	37942427	G	ADD	544	-1.628	-2.26	0.02424
2	Gga_rs14185771	57153366	A	ADD	543	3.097	2.259	0.02425
1	Gga_rs14841077	70270002	A	ADD	542	1.92	2.259	0.02426
1	Gga_rs13851675	38213959	A	ADD	544	-2.539	-2.259	0.02427
26	GGaluGA197601	4117583	A	ADD	544	2.218	2.259	0.02429
20	Gga_rs15169282	920638	A	ADD	544	1.582	2.258	0.02432
27	GGaluGA198802	1641063	A	ADD	544	1.738	2.257	0.02438
4	Gga_rs15565113	48244675	G	ADD	544	-1.549	-2.257	0.0244
1	Gga_rs13653834	56223472	A	ADD	544	1.859	2.257	0.02441
21	Gga_rs14282235	1563267	A	ADD	544	-1.858	-2.257	0.02441
Z	Gga_rs14784916	9199380	G	ADD	544	-1.702	-2.257	0.02441
1	Gga_rs14844496	72873851	A	ADD	544	-2.284	-2.256	0.02444
1	Gga_rs14886443	133326723	A	ADD	544	2.024	2.256	0.02445
2	GGaluGA168990	135681545	G	ADD	544	3.435	2.256	0.02446
21	GGaluGA183408	2752302	G	ADD	544	-1.513	-2.256	0.02448
18	GGaluGA117944	945447	G	ADD	544	1.867	2.256	0.0245
2	Gga_rs15096095	46862882	A	ADD	544	1.554	2.255	0.02454
12	Gga_rs14973074	4741705	G	ADD	544	4.107	2.255	0.02454
12	Gga_rs15639670	5686578	A	ADD	544	-1.501	-2.255	0.02455
2	Gga_rs10731144	22418978	A	ADD	544	-1.494	-2.254	0.02458
22	Gga_rs15990372	2298139	A	ADD	544	1.538	2.254	0.0246
18	GGaluGA119269	3191586	A	ADD	544	1.675	2.254	0.02461
1	GGaluGA062400	194394339	G	ADD	544	3.042	2.253	0.02464
9	GGaluGA341661	17517515	A	ADD	534	2.551	2.253	0.02464
13	Gga_rs15683717	5574905	G	ADD	544	-1.594	-2.253	0.02464
2	GGaluGA138955	28952004	A	ADD	544	-2.422	-2.253	0.02465
8	Gga_rs14645122	16845152	A	ADD	544	-1.542	-2.253	0.02465
6	Gga_rs14581890	21791474	A	ADD	544	-2.598	-2.253	0.02466
6	GGaluGA301140	21801570	A	ADD	544	-2.598	-2.253	0.02466
12	Gga_rs15632145	1933822	C	ADD	544	1.643	2.253	0.02466
5	Gga_rs15726313	52101463	A	ADD	544	-2.307	-2.253	0.02468
11	GGaluGA079010	18146474	A	ADD	544	1.798	2.252	0.02471
11	Gga_rs14027575	18153973	G	ADD	544	1.798	2.252	0.02471
12	GGaluGA088501	17338968	A	ADD	544	-1.857	-2.252	0.02472
3	Gga_rs14327995	25656883	A	ADD	539	-1.51	-2.252	0.02473
12	GGaluGA081378	1791401	A	ADD	536	1.62	2.252	0.02474
21	Gga_rs16181399	4421352	A	ADD	544	1.49	2.252	0.02475
28	GGaluGA201326	1180742	A	ADD	544	-1.696	-2.252	0.02475
7	GGaluGA315898	24246365	A	ADD	544	1.53	2.251	0.02478
1	GGaluGA032995	96670279	G	ADD	544	1.561	2.25	0.02484
1	Gga_rs13906089	96672247	A	ADD	544	1.561	2.25	0.02484
21	Gga_rs14285346	5663543	A	ADD	544	-2.085	-2.25	0.02484
21	Gga_rs13602973	2318842	G	ADD	544	1.474	2.25	0.02486
26	Gga_rs14298221	1678039	G	ADD	544	1.748	2.25	0.02486
1	Gga_rs13923318	115779302	G	ADD	544	1.549	2.249	0.02489
7	Gga_rs16572563	1932029	G	ADD	544	1.508	2.249	0.0249
1	Gga_rs14878044	120486851	A	ADD	544	1.464	2.249	0.02493
20	Gga_rs16166734	6412269	A	ADD	544	-1.592	-2.249	0.02493
21	GGaluGA183929	3448579	G	ADD	539	-3.032	-2.249	0.02493
2	GGaluGA153635	74904852	G	ADD	544	1.496	2.249	0.02494
7	GGaluGA311530	11477833	G	ADD	544	-2.682	-2.248	0.02496
2	Gga_rs16722550	133851870	G	ADD	543	-1.586	-2.248	0.02497
5	GGaluGA290036	56445673	C	ADD	544	-1.492	-2.248	0.02497
12	Gga_rs13612700	13109764	A	ADD	544	5.744	2.248	0.02498
12	Gga_rs14045902	16769874	A	ADD	544	1.813	2.248	0.025
11	Gga_rs16750067	16834896	G	ADD	544	1.382	2.247	0.02503
3	Gga_rs10728987	11151735	A	ADD	544	-2.296	-2.247	0.02505
19	Gga_rs13573868	2461515	G	ADD	544	1.499	2.247	0.02505
1	GGaluGA003967	6545087	A	ADD	544	-1.563	-2.247	0.02507
1	Gga_rs13863191	50215360	G	ADD	544	2.466	2.246	0.02511
1	GGaluGA003959	6531827	A	ADD	544	2.112	2.246	0.02512
4	GGaluGA258043	50291347	G	ADD	544	1.515	2.246	0.02512
5	Gga_rs14529433	32139374	A	ADD	544	-3.103	-2.246	0.02512
18	Gga_rs14113928	8150944	A	ADD	544	-1.567	-2.246	0.02513
1	Gga_rs15358606	102567076	G	ADD	544	-1.597	-2.245	0.02514
14	Gga_rs14079172	11953974	G	ADD	543	1.572	2.245	0.02514
Z	Gga_rs16103602	14189346	G	ADD	544	-1.423	-2.245	0.02514
1	Gga_rs13816357	22102796	G	ADD	544	-1.528	-2.245	0.02515
4	GGaluGA243015	3611687	A	ADD	544	-2.61	-2.245	0.02518
23	GGaluGA187619	1230579	G	ADD	540	2.705	2.245	0.02519
2	GGaluGA129617	1030609	A	ADD	544	-1.477	-2.244	0.02523
1	Gga_rs13751402	38170647	A	ADD	544	-1.595	-2.244	0.02525
2	GGaluGA164899	120040089	G	ADD	543	-1.537	-2.244	0.02525
13	Gga_rs15682178	6281222	A	ADD	544	1.748	2.243	0.02527
22	GGaluGA186837	3814693	G	ADD	544	-2.063	-2.243	0.02528
27	Gga_rs14732777	148754	A	ADD	542	1.705	2.243	0.02529
4	Gga_rs16404190	48997735	G	ADD	544	2.187	2.243	0.02531
1	Gga_rs15467165	162137580	A	ADD	544	1.552	2.243	0.02532
5	Gga_rs14552561	57316649	G	ADD	544	-1.859	-2.243	0.02532
17	Gga_rs15029094	8128305	A	ADD	544	-1.724	-2.243	0.02532
12	Gga_rs14042549	12809715	G	ADD	544	1.518	2.242	0.02533
19	GGaluGA125750	3393435	A	ADD	544	-1.551	-2.242	0.02533
26	GGaluGA195392	1050928	A	ADD	544	1.623	2.242	0.02535
6	Gga_rs13798022	34043429	G	ADD	544	-1.502	-2.241	0.0254
1	GGaluGA050024	151513250	G	ADD	544	-1.546	-2.241	0.02541
26	GGaluGA195618	1372132	G	ADD	544	-1.83	-2.241	0.02541
3	GGaluGA220128	47518127	A	ADD	544	-2.843	-2.241	0.02544
20	Gga_rs14280642	12779713	G	ADD	544	1.451	2.241	0.02546
14	Gga_rs16749496	12223419	A	ADD	544	-1.533	-2.24	0.02549
1	Gga_rs15355915	101385338	C	ADD	544	-1.413	-2.24	0.02551
2	Gga_rs14170929	42171716	A	ADD	544	1.475	2.24	0.02551
2	GGaluGA129837	1580144	G	ADD	544	2.359	2.24	0.02552
14	Gga_rs15736809	9564091	G	ADD	544	1.493	2.239	0.02553
28	GGaluGA202643	3712657	A	ADD	543	-1.808	-2.239	0.02555
8	Gga_rs16623902	7017122	A	ADD	544	-2.949	-2.239	0.02556
4	GGaluGA254043	38010313	G	ADD	544	1.409	2.239	0.02557
5	Gga_rs14703787	746901	A	ADD	544	1.594	2.239	0.02557
6	Gga_rs16543029	12716647	G	ADD	543	-2.014	-2.239	0.02558
5	Gga_rs14540389	46360467	A	ADD	544	-3.133	-2.238	0.02561
11	GGaluGA077189	10774349	A	ADD	544	1.488	2.238	0.02561
2	GGaluGA138824	28472371	G	ADD	522	1.941	2.238	0.02563
11	Gga_rs14960461	6675312	G	ADD	544	1.509	2.238	0.02564
9	GGaluGA334457	3238250	A	ADD	544	-1.669	-2.238	0.02566
12	Gga_rs14041549	11724416	G	ADD	543	-1.713	-2.237	0.02567
3	Gga_rs15444944	104290263	G	ADD	543	1.675	2.237	0.02572
Z	GGaluGA351311	36439377	A	ADD	537	2.01	2.236	0.02576
1	Gga_rs13955078	151009304	A	ADD	544	1.783	2.236	0.02577
4	Gga_rs16361049	11044985	G	ADD	544	-1.597	-2.235	0.02581
Z	Gga_rs16761587	19624789	A	ADD	544	-1.527	-2.235	0.02581
1	Gga_rs13861192	48513591	A	ADD	544	-1.468	-2.235	0.02582
1	GGaluGA062939	197339175	A	ADD	538	2.124	2.235	0.02583
3	GGaluGA222651	54537522	G	ADD	544	1.441	2.235	0.02584
28	Gga_rs16209112	388231	C	ADD	544	-1.735	-2.235	0.02584
3	Gga_rs14336675	33672828	A	ADD	544	1.887	2.234	0.02586
21	Gga_rs16177690	1210368	G	ADD	544	1.583	2.235	0.02586
2	Gga_rs14254923	140351561	A	ADD	544	1.566	2.234	0.0259
3	Gga_rs14314024	10036263	A	ADD	543	-1.56	-2.234	0.0259
3	GGaluGA212570	25394270	G	ADD	544	-1.514	-2.234	0.02591
2	GGaluGA155472	84517522	C	ADD	544	-1.933	-2.233	0.02593
2	Gga_rs15121068	85035744	G	ADD	544	-1.933	-2.233	0.02593
2	Gga_rs15121086	85075731	A	ADD	544	-1.933	-2.233	0.02593
2	Gga_rs15121113	85145397	A	ADD	544	-1.933	-2.233	0.02593
2	GGaluGA155540	85181855	G	ADD	544	-1.933	-2.233	0.02593
17	GGaluGA114496	5241781	G	ADD	537	-1.534	-2.233	0.02597
23	GGaluGA187877	1627018	G	ADD	544	-2.027	-2.233	0.02597
7	Gga_rs14599842	2469408	G	ADD	544	1.889	2.233	0.02598
20	Gga_rs14272173	4632230	G	ADD	544	-1.575	-2.232	0.02602
2	Gga_rs14160194	31505292	A	ADD	544	-1.664	-2.232	0.02604
2	Gga_rs14185398	56863980	G	ADD	544	3.064	2.232	0.02604
2	Gga_rs14185427	56886958	C	ADD	544	3.064	2.232	0.02604
12	Gga_rs15658820	13603627	A	ADD	544	1.535	2.232	0.02605
1	Gga_rs13809301	3710986	A	ADD	544	1.71	2.231	0.02606
4	Gga_rs16454334	93797860	A	ADD	544	-1.494	-2.231	0.02607
15	GGaluGA110650	10417276	G	ADD	544	-1.492	-2.231	0.02607
13	Gga_rs14063222	15406667	A	ADD	543	1.599	2.231	0.0261
1	Gga_rs14796720	11741349	A	ADD	544	-1.663	-2.23	0.02614
12	Gga_rs14041034	11216073	G	ADD	544	-2.201	-2.23	0.02614
0	GGaluGA000388	0	A	ADD	544	1.75	2.23	0.02615
20	GGaluGA176081	2739347	G	ADD	544	2.102	2.23	0.02616
2	Gga_rs13706946	106011674	A	ADD	543	1.509	2.229	0.02619
1	Gga_rs13888606	81953870	A	ADD	544	-1.578	-2.229	0.02622
2	Gga_rs15973592	44695198	G	ADD	540	-1.865	-2.229	0.02622
20	Gga_rs16173098	10893420	A	ADD	544	1.694	2.229	0.02622
5	Gga_rs16505897	50146883	G	ADD	544	1.437	2.229	0.02623
22	Gga_rs15990285	2126947	G	ADD	544	-2.606	-2.229	0.02623
26	GGaluGA195938	1816169	A	ADD	544	1.578	2.229	0.02624
21	Gga_rs16176466	363323	A	ADD	544	1.807	2.228	0.02626
1	Gga_rs13748217	30367630	A	ADD	544	1.581	2.228	0.02627
2	Gga_rs14140663	13548345	A	ADD	541	-2.045	-2.228	0.0263
2	Gga_rs14240700	122507166	A	ADD	544	1.564	2.228	0.02632
6	GGaluGA297478	10976000	A	ADD	544	1.603	2.227	0.02633
4	Gga_rs13642116	5824854	C	ADD	544	-1.927	-2.227	0.02635
6	GGaluGA296251	8376482	A	ADD	544	1.696	2.227	0.02636
5	Gga_rs10731983	60292268	A	ADD	544	-1.509	-2.227	0.02638
10	Gga_rs14007588	13959486	G	ADD	544	-1.598	-2.226	0.02639
8	GGaluGA327359	16514734	G	ADD	544	-2.508	-2.226	0.02641
20	Gga_rs16164605	4569761	G	ADD	544	1.486	2.226	0.02641
17	GGaluGA114012	4012577	A	ADD	544	-1.551	-2.225	0.02647
11	Gga_rs16707008	7503984	A	ADD	544	-1.619	-2.225	0.02649
7	Gga_rs14604074	6285309	G	ADD	544	-2.363	-2.225	0.02651
Z	Gga_rs16782037	39980836	G	ADD	543	-3.739	-2.225	0.02652
2	GGaluGA130020	1995242	G	ADD	544	-1.379	-2.224	0.02654
4	GGaluGA263401	67494877	A	ADD	544	1.48	2.224	0.02655
1	Gga_rs13956889	154197193	C	ADD	538	-2.93	-2.224	0.02657
4	GGaluGA253982	37676762	A	ADD	544	-1.472	-2.224	0.02658
3	Gga_rs14373746	71466739	A	ADD	544	-1.82	-2.223	0.02661
10	Gga_rs15592045	20609299	G	ADD	544	1.853	2.223	0.02661
19	Gga_rs15047874	5036801	G	ADD	544	-1.762	-2.223	0.02661
21	GGaluGA184674	4927433	A	ADD	544	1.672	2.223	0.02663
9	Gga_rs14675770	16383960	A	ADD	544	-1.563	-2.223	0.02664
13	Gga_rs14054257	4591157	A	ADD	544	-1.564	-2.223	0.02664
2	Gga_rs15151626	128594974	G	ADD	544	-3.385	-2.223	0.02665
17	GGaluGA112576	1523804	G	ADD	544	1.494	2.223	0.02665
21	GGaluGA184840	5282735	G	ADD	544	-1.49	-2.223	0.02665
12	GGaluGA082501	4093609	A	ADD	544	2.279	2.223	0.02666
6	GGaluGA303008	26448499	G	ADD	544	-1.904	-2.222	0.02671
23	GGaluGA189318	4365707	A	ADD	537	1.535	2.222	0.02672
2	GGaluGA156171	87117656	A	ADD	544	-1.444	-2.221	0.02675
1	GGaluGA057619	180737953	G	ADD	544	1.56	2.221	0.02676
6	Gga_rs13561731	4167493	A	ADD	544	-1.672	-2.221	0.02676
2	Gga_rs14128164	2125402	G	ADD	544	1.551	2.221	0.02678
1	Gga_rs13825773	8154577	G	ADD	544	-1.538	-2.22	0.0268
2	Gga_rs16133048	130571476	A	ADD	544	-1.651	-2.22	0.0268
3	Gga_rs14389781	89395703	A	ADD	544	1.76	2.221	0.0268
3	Gga_rs14384818	83294185	A	ADD	544	-1.67	-2.22	0.02681
6	GGaluGA304131	29071774	G	ADD	544	2.964	2.22	0.02684
1	GGaluGA022843	67142219	A	ADD	544	-1.699	-2.22	0.02686
13	Gga_rs14054254	4598048	G	ADD	544	1.85	2.219	0.02687
17	Gga_rs14098129	8841976	G	ADD	544	-1.802	-2.219	0.02689
9	GGaluGA338748	11937809	G	ADD	540	-1.68	-2.219	0.0269
11	Gga_rs14021135	7592595	G	ADD	544	2.636	2.219	0.0269
18	Gga_rs14107773	2292364	A	ADD	537	-1.545	-2.219	0.02691
2	Gga_rs16078273	100230109	A	ADD	544	-2.344	-2.219	0.02692
9	GGaluGA343144	22254568	C	ADD	544	1.591	2.218	0.02694
9	Gga_rs16653620	3485173	A	ADD	544	1.46	2.218	0.02696
12	GGaluGA081664	2292320	A	ADD	544	-1.85	-2.218	0.027
17	Gga_rs14097413	9763151	A	ADD	541	-1.822	-2.217	0.02704
6	GGaluGA297450	10895511	A	ADD	544	-1.435	-2.216	0.02708
2	Gga_rs14735675	79589019	G	ADD	544	-2.304	-2.216	0.02709
7	GGaluGA314885	21111708	G	ADD	544	-1.781	-2.216	0.0271
2	Gga_rs14167748	39738623	A	ADD	544	-1.723	-2.216	0.02711
6	Gga_rs16546184	16488051	A	ADD	544	-1.632	-2.216	0.02713
2	Gga_rs14692618	136285613	A	ADD	544	2.081	2.215	0.02715
2	Gga_rs14157409	29071991	A	ADD	544	1.813	2.215	0.02716
0	GGaluGA001238	0	A	ADD	544	3.041	2.215	0.02718
0	GGaluGA001237	0	A	ADD	544	3.041	2.215	0.02718
12	Gga_rs14048087	18665055	G	ADD	544	1.85	2.215	0.02718
9	GGaluGA341359	16944836	G	ADD	544	1.659	2.214	0.02726
22	GGaluGA186283	2501349	G	ADD	544	-2.965	-2.214	0.02727
1	GGaluGA036881	111591250	A	ADD	544	1.515	2.213	0.02731
21	GGaluGA184214	4060824	A	ADD	544	1.525	2.213	0.02731
21	Gga_rs16177811	1373812	A	ADD	544	2.7	2.212	0.02735
1	Gga_rs13940513	136062240	G	ADD	543	-1.587	-2.212	0.02736
1	GGaluGA009868	30063168	A	ADD	544	2.009	2.212	0.02739
2	Gga_rs14126187	510976	A	ADD	544	1.541	2.212	0.02742
Z	Gga_rs14755037	20796890	C	ADD	544	-2.068	-2.211	0.02745
17	Gga_rs15799308	5323193	A	ADD	544	-1.752	-2.211	0.02746
9	Gga_rs14680031	21795091	A	ADD	536	-1.509	-2.211	0.02747
4	Gga_rs13643464	10523867	A	ADD	543	3.532	2.211	0.02748
2	Gga_rs14169480	41080531	G	ADD	544	1.476	2.21	0.0275
4	Gga_rs14452226	37221557	C	ADD	544	-1.519	-2.21	0.02752
6	Gga_rs15795870	22709981	G	ADD	544	-2.393	-2.21	0.02754
8	Gga_rs13679560	14703835	A	ADD	544	2.062	2.21	0.02755
10	GGaluGA070514	15060305	G	ADD	534	-1.533	-2.21	0.02755
6	Gga_rs14574910	13176533	G	ADD	544	1.443	2.209	0.02756
18	GGaluGA123392	10394390	G	ADD	544	1.692	2.21	0.02756
13	Gga_rs14054145	4674645	G	ADD	539	-1.456	-2.209	0.02758
2	Gga_rs14160181	31500633	A	ADD	544	2.023	2.208	0.02765
1	GGaluGA024930	72120606	A	ADD	544	1.492	2.207	0.02771
11	Gga_rs14021032	7249086	G	ADD	544	1.972	2.207	0.02771
23	GGaluGA187181	448736	A	ADD	544	-1.475	-2.207	0.02771
3	Gga_rs14337243	34254731	C	ADD	544	1.697	2.207	0.02773
1	Gga_rs13861565	48855230	A	ADD	544	-1.547	-2.207	0.02777
11	Gga_rs14965146	13704858	A	ADD	544	-1.453	-2.206	0.02778
11	Gga_rs14025643	13750000	G	ADD	544	-1.453	-2.206	0.02778
17	GGaluGA113313	2677452	A	ADD	544	-1.523	-2.206	0.02778
5	Gga_rs14515961	13524749	G	ADD	544	1.431	2.206	0.02782
1	Gga_rs14906152	157416768	A	ADD	544	-1.532	-2.206	0.02783
12	GGaluGA087711	15479755	G	ADD	544	1.484	2.205	0.02785
5	Gga_rs14528618	31528210	G	ADD	544	1.533	2.205	0.02787
9	Gga_rs16653984	12429954	G	ADD	543	-1.867	-2.205	0.02788
1	Gga_rs13926435	119201875	A	ADD	544	1.429	2.205	0.0279
1	Gga_rs13980795	181245090	G	ADD	543	-1.575	-2.205	0.0279
20	GGaluGA177643	5302674	A	ADD	544	1.778	2.205	0.0279
25	Gga_rs14738145	100147	A	ADD	544	-1.489	-2.205	0.02791
11	Gga_rs14965162	13890060	A	ADD	544	-1.644	-2.204	0.02793
22	Gga_rs16184894	3260910	G	ADD	533	1.685	2.204	0.02794
2	Gga_rs14142624	15118829	G	ADD	544	1.593	2.204	0.02795
13	Gga_rs13727092	5494105	A	ADD	543	1.894	2.204	0.02795
2	Gga_rs14163572	34357387	G	ADD	544	-1.701	-2.204	0.02797
4	Gga_rs15639283	88648497	C	ADD	544	1.492	2.204	0.02797
8	Gga_rs15905010	7463710	G	ADD	544	-1.46	-2.203	0.02798
1	Gga_rs15370243	108350806	A	ADD	544	-1.533	-2.203	0.02804
5	Gga_rs15660959	11501359	G	ADD	544	-1.537	-2.202	0.02809
25	GGaluGA194332	1279933	G	ADD	542	1.553	2.202	0.02809
1	GGaluGA062810	196793737	A	ADD	544	1.596	2.201	0.02818
19	Gga_rs13573766	2232124	G	ADD	544	-2.188	-2.2	0.0282
26	Gga_rs16203013	3466081	G	ADD	544	-1.638	-2.2	0.02822
10	GGaluGA069921	13981249	G	ADD	543	-1.604	-2.2	0.02825
3	GGaluGA231431	84831327	A	ADD	540	1.76	2.2	0.02826
Z	Gga_rs16132524	40104646	A	ADD	544	1.49	2.199	0.02828
9	GGaluGA338839	12218049	G	ADD	544	1.477	2.199	0.0283
0	GGaluGA000628	0	A	ADD	543	1.514	2.198	0.02834
17	Gga_rs14102349	3754435	A	ADD	544	1.549	2.198	0.02834
14	GGaluGA100832	4557273	A	ADD	528	1.594	2.198	0.02836
3	Gga_rs15414072	87422129	G	ADD	524	1.482	2.198	0.02837
14	Gga_rs15012077	11239924	C	ADD	542	-1.474	-2.198	0.02838
13	GGaluGA097523	16546079	G	ADD	543	1.695	2.198	0.0284
Z	Gga_rs16095658	56986178	G	ADD	542	-1.481	-2.198	0.0284
5	GGaluGA292328	60767013	A	ADD	543	1.541	2.197	0.02841
Z	Gga_rs14772100	62876336	G	ADD	544	2.804	2.198	0.02841
7	Gga_rs14597575	763271	G	ADD	544	1.432	2.197	0.02844
10	Gga_rs14012777	20051272	G	ADD	544	1.986	2.197	0.02844
18	Gga_rs14106275	1085152	G	ADD	544	2.031	2.197	0.02845
2	GGaluGA134066	13734455	G	ADD	543	-1.475	-2.197	0.02847
28	GGaluGA202816	4215719	C	ADD	540	-1.49	-2.197	0.02847
7	Gga_rs14617685	25666486	A	ADD	544	-3.607	-2.196	0.02848
7	Gga_rs14617712	25675293	G	ADD	544	-3.607	-2.196	0.02848
12	Gga_rs14049346	19911972	A	ADD	544	-1.552	-2.196	0.02848
2	Gga_rs14179884	48667693	A	ADD	544	1.508	2.196	0.02852
3	GGaluGA222665	54569640	A	ADD	544	-1.47	-2.196	0.02854
10	GGaluGA069927	14002313	G	ADD	544	1.524	2.196	0.02854
1	GGaluGA048092	145326111	G	ADD	543	2.071	2.196	0.02855
8	Gga_rs14648763	20704820	G	ADD	544	1.412	2.195	0.02857
Z	GGaluGA351360	36877448	G	ADD	544	1.98	2.195	0.02857
9	Gga_rs14659988	2971763	G	ADD	543	2.619	2.195	0.0286
5	GGaluGA273960	9381515	G	ADD	544	-1.472	-2.195	0.02861
1	Gga_rs13965924	167997652	A	ADD	544	2.131	2.194	0.02864
3	Gga_rs14334833	32328733	A	ADD	544	1.499	2.194	0.02864
3	Gga_rs14373757	71493024	G	ADD	544	-1.573	-2.194	0.02865
6	Gga_rs13564958	9021634	A	ADD	544	1.449	2.194	0.02865
7	Gga_rs15843614	12765676	A	ADD	544	-2.972	-2.194	0.02869
2	GGaluGA157254	91443373	G	ADD	544	-1.738	-2.193	0.02872
10	GGaluGA072880	21266771	A	ADD	544	2.401	2.193	0.02872
13	Gga_rs14989962	5266670	A	ADD	544	2.231	2.193	0.02875
Z	Gga_rs14685734	73005051	G	ADD	544	-2.891	-2.193	0.02875
14	Gga_rs14715706	12138193	G	ADD	544	-1.561	-2.193	0.02876
17	Gga_rs14101745	4927171	G	ADD	544	-3.048	-2.192	0.02878
1	Gga_rs13949514	145363096	G	ADD	544	2.062	2.192	0.0288
20	Gga_rs14271726	3964938	A	ADD	544	1.541	2.192	0.0288
1	GGaluGA006687	16872494	C	ADD	543	1.445	2.192	0.02881
3	Gga_rs14413402	111762109	G	ADD	544	-1.5	-2.192	0.02882
9	Gga_rs14671575	12573017	G	ADD	544	-1.567	-2.191	0.02886
1	Gga_rs15512888	179370189	A	ADD	544	-1.412	-2.191	0.02888
19	Gga_rs14122853	7656036	C	ADD	544	-1.633	-2.191	0.02891
1	GGaluGA003835	6013298	G	ADD	544	1.655	2.19	0.02892
23	Gga_rs14287724	455245	G	ADD	544	-1.461	-2.19	0.02893
4	GGaluGA247783	15964692	G	ADD	544	1.51	2.19	0.02897
3	GGaluGA235913	100510164	G	ADD	544	-2.492	-2.19	0.02898
22	Gga_rs16688632	1567637	A	ADD	544	-2.961	-2.19	0.02898
7	GGaluGA311522	11418086	A	ADD	544	-2.824	-2.19	0.02899
2	Gga_rs14157042	28742496	G	ADD	544	1.746	2.189	0.029
5	Gga_rs14509617	938910	C	ADD	544	2.684	2.189	0.029
5	GGaluGA273728	8850785	A	ADD	544	1.416	2.189	0.02903
15	GGaluGA111035	11204832	A	ADD	544	-1.612	-2.189	0.02904
20	Gga_rs16173182	10931033	A	ADD	544	-1.479	-2.189	0.02904
5	Gga_rs15663317	13139067	A	ADD	544	1.492	2.188	0.02908
7	GGaluGA314965	21452938	G	ADD	544	-2.198	-2.188	0.0291
10	GGaluGA072743	20929227	G	ADD	544	1.517	2.188	0.02913
13	Gga_rs14053198	5557512	A	ADD	544	1.492	2.188	0.02913
12	Gga_rs14037808	7706199	A	ADD	544	1.612	2.187	0.02915
1	Gga_rs15459266	150888180	C	ADD	544	1.527	2.187	0.02916
1	GGaluGA003770	5612708	A	ADD	544	1.597	2.186	0.02922
12	Gga_rs15652189	10390997	A	ADD	544	2.44	2.186	0.02926
21	Gga_rs16182350	5835979	G	ADD	533	1.604	2.186	0.02926
7	Gga_rs14610915	17058328	A	ADD	544	-1.613	-2.186	0.02927
4	Gga_rs14438459	24369694	A	ADD	541	1.414	2.185	0.02931
2	GGaluGA152308	68705545	G	ADD	544	4.326	2.185	0.02933
6	GGaluGA301100	21626536	A	ADD	544	-2.483	-2.185	0.02935
19	Gga_rs14122691	7409961	A	ADD	544	2.302	2.185	0.02935
11	Gga_rs14705292	8037799	A	ADD	544	2.239	2.184	0.02939
9	Gga_rs14671975	13131498	G	ADD	544	-1.581	-2.184	0.0294
3	GGaluGA211595	22638362	A	ADD	543	-1.774	-2.184	0.02943
1	GGaluGA004549	8591235	A	ADD	543	-1.488	-2.183	0.02945
2	Gga_rs15990836	51176916	G	ADD	544	1.474	2.183	0.02945
2	GGaluGA147443	54968793	A	ADD	544	1.474	2.183	0.02945
22	GGaluGA186522	3153415	G	ADD	543	1.875	2.183	0.02947
1	Gga_rs13956857	154072351	A	ADD	544	-1.598	-2.183	0.02948
1	GGaluGA048219	146733514	A	ADD	534	-1.46	-2.183	0.0295
26	GGaluGA196948	3156806	G	ADD	544	-2.661	-2.182	0.02955
4	Gga_rs15480745	4846186	A	ADD	544	1.611	2.182	0.02956
6	Gga_rs14721075	34122291	A	ADD	544	-1.512	-2.182	0.02957
2	Gga_rs13667254	31121298	A	ADD	544	-1.588	-2.181	0.0296
13	Gga_rs14049609	875947	A	ADD	536	1.54	2.181	0.02962
10	GGaluGA065638	1019159	A	ADD	544	-1.878	-2.181	0.02963
12	Gga_rs14033505	3975447	A	ADD	544	1.656	2.181	0.02963
4	Gga_rs10731652	9537145	G	ADD	544	-1.77	-2.181	0.02965
1	GGaluGA039720	119608786	G	ADD	544	1.434	2.18	0.02966
7	Gga_rs14619627	27472791	A	ADD	543	-1.619	-2.18	0.02967
7	Gga_rs13600323	35021067	A	ADD	544	-1.75	-2.18	0.02968
Z	Gga_rs16777018	67069720	G	ADD	544	-2.156	-2.18	0.02968
1	GGaluGA045074	136693431	G	ADD	544	-1.471	-2.18	0.0297
8	Gga_rs14638559	7442027	A	ADD	544	1.51	2.18	0.02971
2	GGaluGA166939	128965362	A	ADD	544	-2.194	-2.179	0.02974
3	GGaluGA228228	74281639	C	ADD	543	1.67	2.179	0.02974
5	GGaluGA280792	29162898	A	ADD	544	-2.005	-2.179	0.02974
7	Gga_rs15879829	32006580	A	ADD	544	-1.447	-2.179	0.02975
4	Gga_rs14427629	10399410	A	ADD	544	1.502	2.179	0.02976
21	Gga_rs14282456	1807150	A	ADD	544	-1.936	-2.179	0.02977
21	Gga_rs16178237	1814771	G	ADD	544	-1.936	-2.179	0.02977
2	Gga_rs15955072	38429707	G	ADD	544	-1.927	-2.179	0.02979
2	Gga_rs14253233	139156364	G	ADD	544	1.467	2.178	0.02981
4	GGaluGA250956	30308783	G	ADD	544	1.495	2.178	0.02985
2	GGaluGA138062	24584605	A	ADD	544	1.827	2.178	0.02986
7	Gga_rs16572233	1771571	G	ADD	544	-1.483	-2.178	0.02986
4	Gga_rs16360249	10423018	A	ADD	544	1.451	2.178	0.02987
5	GGaluGA278144	21355363	G	ADD	544	-1.984	-2.178	0.02987
2	Gga_rs13797917	101003279	G	ADD	544	1.807	2.177	0.02988
6	Gga_rs14558712	1870663	A	ADD	544	-1.583	-2.177	0.02988
2	GGaluGA147482	55243745	G	ADD	544	-2.239	-2.177	0.02989
19	Gga_rs13573468	1527100	A	ADD	544	-3.086	-2.177	0.02992
3	Gga_rs16319328	91734717	G	ADD	544	1.664	2.177	0.02994
18	GGaluGA120202	4562606	A	ADD	544	-1.481	-2.177	0.02995
[truncated: 42,141 more rows]
