# Supplementary material for: The Identification of Loci for Immune Traits in Chickens Using a Genome-Wide Association Study
Source: PLoS One. 2015 Mar 30;10(3):e0117269. doi: 10.1371/journal.pone.0117269 (PMC4378930; doi:10.1371/journal.pone.0117269)
Supplement: S4 Table — (XLSX) [file pone.0117269.s004.xlsx]

## Sheet: L
Table S4. Raw linear regression result for the number of L
CHR	SNP	BP	A1	TEST	NMISS	BETA	STAT	P
9	Gga_rs15950814	10984983	A	ADD	544	2.864	4.579	5.82e-06
2	GGaluGA134321	14283920	C	ADD	544	2.869	4.102	4.73e-05
13	Gga_rs13726588	7221865	G	ADD	543	2.693	4.052	5.81e-05
1	Gga_rs13863160	50192814	G	ADD	544	-3.253	-3.826	0.0001457
2	GGaluGA134096	13850770	A	ADD	544	-2.538	-3.8	0.0001611
6	Gga_rs15784757	16165040	A	ADD	544	-2.484	-3.768	0.0001825
6	Gga_rs16539405	10068131	A	ADD	544	-3.818	-3.733	0.0002094
2	Gga_rs14142181	14742539	A	ADD	544	2.53	3.691	0.0002461
6	Gga_rs14562554	4673503	A	ADD	544	-3.761	-3.679	0.000258
1	Gga_rs13862504	49654223	G	ADD	544	-2.446	-3.658	0.0002792
9	Gga_rs14662326	11213272	A	ADD	544	2.564	3.657	0.0002803
9	GGaluGA338409	11092875	A	ADD	543	2.635	3.627	0.0003143
1	GGaluGA016368	50092400	A	ADD	544	-2.859	-3.623	0.0003192
1	GGaluGA016414	50179164	A	ADD	544	-2.684	-3.602	0.0003455
4	Gga_rs14422202	4543198	G	ADD	544	-2.758	-3.585	0.0003673
2	Gga_rs14143263	15683250	A	ADD	544	-2.271	-3.574	0.0003833
6	Gga_rs14558523	1739542	A	ADD	544	2.325	3.568	0.0003919
9	GGaluGA338441	11177961	A	ADD	544	2.222	3.551	0.000417
13	Gga_rs15682644	6101363	A	ADD	544	-2.38	-3.551	0.0004174
9	GGaluGA338718	11878242	G	ADD	542	2.013	3.546	0.0004258
10	GGaluGA065149	383618	G	ADD	544	-2.567	-3.531	0.0004498
4	GGaluGA243716	4724264	G	ADD	544	-2.806	-3.522	0.0004643
13	Gga_rs15678162	7677074	A	ADD	544	-2.274	-3.508	0.000489
5	Gga_rs14532069	38071676	G	ADD	544	2.708	3.497	0.0005093
6	Gga_rs14576631	16441435	A	ADD	544	-2.332	-3.496	0.0005105
13	Gga_rs14051163	7248634	G	ADD	544	2.621	3.489	0.0005244
6	GGaluGA297901	12086436	A	ADD	544	2.778	3.47	0.0005627
4	Gga_rs14463695	48358583	C	ADD	544	2.293	3.469	0.000563
10	GGaluGA073178	21733357	G	ADD	544	-2.521	-3.462	0.0005786
1	Gga_rs13843398	30297203	A	ADD	544	2.133	3.456	0.0005903
2	Gga_rs14141632	14308242	G	ADD	544	2.442	3.434	0.0006393
Z	Gga_rs14778363	31262932	G	ADD	544	-2.19	-3.434	0.0006393
2	Gga_rs14141917	14549288	A	ADD	544	2.192	3.424	0.0006633
2	Gga_rs14240272	122212195	A	ADD	544	-2.345	-3.415	0.0006863
2	Gga_rs13667322	31221654	A	ADD	544	-5.433	-3.384	0.0007652
11	GGaluGA073933	755717	A	ADD	544	-3.622	-3.384	0.0007667
13	Gga_rs14989195	6332205	G	ADD	539	2.126	3.379	0.0007812
4	Gga_rs16359030	9354621	A	ADD	544	2.875	3.377	0.0007846
28	Gga_rs16209983	878343	A	ADD	544	-2.346	-3.37	0.0008065
2	GGaluGA134825	15437633	G	ADD	544	2.662	3.366	0.0008157
21	Gga_rs16179311	2710367	A	ADD	544	-2.128	-3.364	0.0008212
21	Gga_rs14283310	2711688	G	ADD	544	-2.128	-3.364	0.0008212
6	Gga_rs13562096	4873293	G	ADD	544	-3.869	-3.362	0.0008286
21	Gga_rs13602973	2318842	G	ADD	544	-2.11	-3.356	0.0008456
13	Gga_rs14992602	2955706	G	ADD	544	-2.515	-3.349	0.0008683
23	GGaluGA188077	2453921	G	ADD	544	4.403	3.34	0.0008953
2	Gga_rs14178054	47179979	A	ADD	544	-2.855	-3.334	0.0009162
6	GGaluGA293267	1923037	A	ADD	516	2.247	3.33	0.0009297
1	Gga_rs13864576	51336317	G	ADD	544	-2.215	-3.318	0.0009684
28	GGaluGA201885	2073424	G	ADD	544	3.79	3.313	0.0009839
1	Gga_rs13864397	51201450	A	ADD	544	-2.261	-3.301	0.001027
10	Gga_rs13704506	21740511	A	ADD	544	-2.239	-3.299	0.001034
21	GGaluGA184189	4023946	G	ADD	544	2.073	3.296	0.001047
2	GGaluGA139541	30920660	A	ADD	544	2.548	3.293	0.001054
11	GGaluGA074107	1035483	A	ADD	544	-4.655	-3.285	0.001088
22	Gga_rs13820368	3390696	G	ADD	544	-2.073	-3.278	0.001112
1	Gga_rs13826521	5972412	G	ADD	544	2.45	3.272	0.001136
9	Gga_rs14661443	12017934	C	ADD	527	-2.06	-3.263	0.001173
18	Gga_rs15812966	1669568	A	ADD	544	-2.322	-3.259	0.001188
4	GGaluGA253322	35825803	A	ADD	544	2.689	3.256	0.0012
24	Gga_rs14296891	5602799	G	ADD	544	2.283	3.25	0.001224
10	Gga_rs13703832	20117986	A	ADD	544	-2.415	-3.248	0.001236
27	Gga_rs14301744	1762089	G	ADD	544	2.276	3.238	0.001277
2	GGaluGA134085	13813665	G	ADD	543	-2.061	-3.236	0.001287
9	GGaluGA338103	10287980	A	ADD	544	2.272	3.221	0.001354
19	Gga_rs10724945	7597177	A	ADD	544	2.242	3.221	0.001356
2	Gga_rs14144146	16372004	A	ADD	544	2.116	3.22	0.001359
21	GGaluGA183408	2752302	G	ADD	544	2.074	3.22	0.00136
2	GGaluGA165331	122056263	G	ADD	544	-2.594	-3.218	0.001367
5	GGaluGA290533	57450643	A	ADD	544	2.569	3.202	0.001443
4	Gga_rs14421654	4106891	A	ADD	544	2.2	3.202	0.001444
18	Gga_rs14106275	1085152	G	ADD	544	-2.843	-3.201	0.001449
22	Gga_rs13820350	3440921	G	ADD	544	-2.082	-3.195	0.00148
1	Gga_rs13827135	4610004	A	ADD	544	2.287	3.194	0.001483
17	GGaluGA113593	3168219	G	ADD	544	2.128	3.19	0.001504
6	Gga_rs14562664	4836546	G	ADD	540	-3.086	-3.182	0.001545
10	Gga_rs14001087	424332	G	ADD	544	-2.178	-3.175	0.001584
12	Gga_rs14978667	10045396	A	ADD	544	2.49	3.165	0.001641
4	Gga_rs13642017	5344054	A	ADD	543	2.323	3.162	0.001658
2	Gga_rs15859996	473788	G	ADD	544	-2.534	-3.158	0.001679
Z	Gga_rs16782037	39980836	G	ADD	543	5.109	3.157	0.001682
4	Gga_rs16348284	1620480	A	ADD	544	3.77	3.156	0.001689
5	Gga_rs14547172	52581455	G	ADD	544	2.688	3.147	0.001739
20	Gga_rs14272231	4713382	A	ADD	544	2.055	3.147	0.00174
12	Gga_rs13611589	10028051	G	ADD	544	2.479	3.147	0.001742
19	Gga_rs14122853	7656036	C	ADD	544	2.25	3.141	0.001773
14	Gga_rs14715706	12138193	G	ADD	544	2.147	3.14	0.001782
1	GGaluGA009849	29967751	G	ADD	544	-2.732	-3.137	0.001799
1	Gga_rs15217350	29143618	G	ADD	544	-2.013	-3.136	0.001804
10	GGaluGA069967	14096111	C	ADD	544	-2.12	-3.136	0.001807
4	Gga_rs14423878	6537282	G	ADD	544	3.612	3.136	0.001808
2	GGaluGA155173	83033909	A	ADD	544	-3.61	-3.135	0.001809
5	GGaluGA288074	52696036	A	ADD	544	3.136	3.132	0.00183
12	Gga_rs14037376	7349914	A	ADD	530	-2.624	-3.133	0.00183
22	Gga_rs14287096	3378920	A	ADD	544	-2.06	-3.129	0.001846
13	Gga_rs14051279	7152822	G	ADD	544	2.05	3.125	0.001875
5	Gga_rs14509277	1205125	A	ADD	544	-2.191	-3.123	0.001887
5	Gga_rs14509254	1224799	G	ADD	524	2.06	3.123	0.001888
1	Gga_rs13842600	29179042	C	ADD	544	-2.323	-3.12	0.001908
6	GGaluGA294690	5245126	G	ADD	544	-2.045	-3.115	0.001934
6	Gga_rs16530174	5230808	G	ADD	544	-3.618	-3.105	0.002002
4	Gga_rs14422439	4771673	C	ADD	544	1.939	3.1	0.002034
2	Gga_rs14142055	14644786	G	ADD	544	1.935	3.097	0.002058
12	Gga_rs13611442	9813374	A	ADD	544	-1.932	-3.094	0.002074
3	GGaluGA224294	59666876	A	ADD	531	1.925	3.093	0.002086
3	Gga_rs14328014	25700637	A	ADD	544	-2.195	-3.088	0.002116
13	Gga_rs15683107	5917154	A	ADD	544	-2.015	-3.084	0.002143
1	Gga_rs16021778	6193445	C	ADD	543	2.296	3.083	0.002153
1	GGaluGA052247	163075155	G	ADD	544	2.002	3.081	0.002169
1	Gga_rs14904780	163096351	C	ADD	544	2.002	3.081	0.002169
2	Gga_rs14159500	31056924	G	ADD	544	3.034	3.079	0.00218
1	Gga_rs13843435	30340210	A	ADD	544	-1.92	-3.077	0.002199
4	Gga_rs14422969	5313157	A	ADD	544	-3.354	-3.076	0.002203
7	Gga_rs15890087	37054519	G	ADD	544	-1.918	-3.07	0.002251
1	Gga_rs13892103	85316993	A	ADD	544	-3.459	-3.069	0.002256
5	Gga_rs14511113	8625056	G	ADD	544	-3.943	-3.069	0.002258
1	Gga_rs14740507	6514965	G	ADD	544	4.266	3.068	0.002261
6	Gga_rs14582186	22366525	G	ADD	544	-1.896	-3.061	0.002318
4	GGaluGA249805	25035908	A	ADD	544	-3.015	-3.06	0.00232
2	GGaluGA134066	13734455	G	ADD	543	1.97	3.056	0.002353
11	Gga_rs14965814	15744074	A	ADD	544	2.36	3.055	0.002361
7	Gga_rs15890631	37360684	G	ADD	543	2.052	3.052	0.002387
4	GGaluGA254105	38170040	G	ADD	544	-2.996	-3.051	0.002394
5	GGaluGA290628	57588087	G	ADD	544	1.998	3.05	0.002398
6	Gga_rs13758489	22676219	A	ADD	544	1.839	3.046	0.002428
5	Gga_rs10728553	27848813	G	ADD	544	-2.02	-3.039	0.002488
1	GGaluGA035790	108470590	G	ADD	543	2.013	3.029	0.002569
19	Gga_rs14122883	7684997	A	ADD	544	-2.308	-3.025	0.002602
17	Gga_rs14098129	8841976	G	ADD	544	2.361	3.024	0.002609
1	Gga_rs15459266	150888180	C	ADD	544	-2.026	-3.018	0.002664
1	Gga_rs13955876	152172395	A	ADD	544	-2.513	-3.016	0.002678
24	GGaluGA193520	5613517	A	ADD	544	1.998	3.014	0.002699
1	Gga_rs14804149	30277841	G	ADD	544	1.891	3.014	0.002701
1	GGaluGA003823	5956088	A	ADD	544	2.264	3.013	0.002709
1	GGaluGA003832	5989314	A	ADD	544	2.264	3.013	0.002709
5	Gga_rs14545784	51382666	A	ADD	544	-2.116	-3.011	0.002723
4	Gga_rs14463901	48492038	G	ADD	544	-2.447	-3.008	0.002755
12	GGaluGA082077	2800016	C	ADD	544	-1.997	-3.007	0.002765
3	Gga_rs14359063	53572493	A	ADD	544	-2.012	-3.006	0.002769
4	Gga_rs15546124	39558016	G	ADD	544	-1.977	-3.006	0.002771
1	GGaluGA052116	161989625	G	ADD	544	-2.528	-3.005	0.002776
13	GGaluGA093551	8301875	A	ADD	544	2.136	3.004	0.002787
19	Gga_rs14122691	7409961	A	ADD	544	-3.041	-3.002	0.00281
9	GGaluGA338748	11937809	G	ADD	540	2.176	2.997	0.002853
2	Gga_rs14159575	31098022	G	ADD	544	-3.679	-2.996	0.002865
19	GGaluGA125143	2520796	G	ADD	544	2.489	2.994	0.002879
5	GGaluGA280951	29767972	A	ADD	544	4.378	2.993	0.002893
21	GGaluGA184878	5401468	G	ADD	544	-3.755	-2.992	0.002897
28	GGaluGA201096	840056	A	ADD	543	-2.29	-2.992	0.002901
4	Gga_rs14452892	38290956	A	ADD	544	-2.376	-2.991	0.002907
10	GGaluGA065145	375439	A	ADD	544	-2.084	-2.99	0.002912
1	Gga_rs15461150	152462032	A	ADD	543	-2.162	-2.989	0.002925
1	GGaluGA050162	152517849	A	ADD	543	-2.162	-2.989	0.002925
4	Gga_rs16428011	67963716	A	ADD	544	1.865	2.988	0.00294
2	Gga_rs15901398	15674089	A	ADD	544	1.962	2.985	0.002961
6	Gga_rs16552220	22129184	G	ADD	544	1.836	2.985	0.002963
3	Gga_rs16319328	91734717	G	ADD	544	-2.19	-2.979	0.00302
2	Gga_rs14142624	15118829	G	ADD	544	-2.07	-2.978	0.003033
6	Gga_rs16524790	2166360	A	ADD	544	2.319	2.976	0.003055
6	GGaluGA298450	13250824	A	ADD	544	-2.368	-2.969	0.003121
8	Gga_rs15930332	23633351	G	ADD	543	1.814	2.968	0.003125
4	GGaluGA241289	1125058	G	ADD	544	2.466	2.965	0.003159
22	Gga_rs14287045	3400752	G	ADD	544	-1.935	-2.962	0.003192
5	Gga_rs14514948	12515642	G	ADD	544	1.896	2.961	0.003206
4	GGaluGA254555	39710833	G	ADD	544	-1.961	-2.96	0.003215
12	Gga_rs14038074	8008755	G	ADD	544	2.628	2.959	0.003218
1	Gga_rs14835187	64336328	A	ADD	544	-4.554	-2.958	0.003229
4	Gga_rs15566035	48532519	G	ADD	544	-3.523	-2.956	0.003254
14	GGaluGA104109	12438512	A	ADD	544	2.854	2.952	0.003298
14	Gga_rs14071447	3279266	A	ADD	544	1.894	2.951	0.003302
6	Gga_rs16552479	22704835	G	ADD	544	1.778	2.95	0.003314
19	GGaluGA128146	7433791	C	ADD	544	-2.197	-2.949	0.003323
21	Gga_rs14283203	2617128	A	ADD	544	3.302	2.949	0.003331
1	Gga_rs13955576	151740107	A	ADD	544	-2.482	-2.948	0.003341
1	Gga_rs13955659	151798977	A	ADD	544	-2.482	-2.948	0.003341
4	GGaluGA243294	4034468	A	ADD	544	-2	-2.94	0.003421
21	GGaluGA184178	4005679	A	ADD	544	2.018	2.939	0.003429
21	GGaluGA182498	1240032	A	ADD	544	-3.119	-2.934	0.003492
9	Gga_rs14662079	11452222	G	ADD	544	-1.81	-2.933	0.003503
2	Gga_rs14140723	13607222	A	ADD	544	-2.306	-2.926	0.003574
1	Gga_rs13955078	151009304	A	ADD	544	-2.244	-2.925	0.003591
4	Gga_rs14435861	17964767	G	ADD	544	4.492	2.924	0.003601
4	Gga_rs14435890	18053751	A	ADD	544	4.492	2.924	0.003601
4	Gga_rs16371268	19286724	A	ADD	544	4.492	2.924	0.003601
4	Gga_rs16371430	21164024	A	ADD	544	4.492	2.924	0.003601
4	Gga_rs16371453	21226700	A	ADD	544	4.492	2.924	0.003601
4	Gga_rs15509874	21918212	G	ADD	544	4.492	2.924	0.003601
13	Gga_rs14056537	2689261	A	ADD	544	-2.282	-2.923	0.003607
20	Gga_rs14272332	4821651	A	ADD	544	-1.947	-2.919	0.003663
2	Gga_rs14144125	16339767	G	ADD	544	1.884	2.918	0.003672
5	Gga_rs14532022	37942427	G	ADD	544	2.022	2.917	0.003679
5	GGaluGA277559	18810914	A	ADD	544	1.837	2.917	0.003686
1	GGaluGA045875	139410106	C	ADD	544	-2.032	-2.916	0.003696
7	Gga_rs14630918	37083252	G	ADD	544	-1.796	-2.911	0.003757
2	GGaluGA135094	16201684	C	ADD	544	-1.875	-2.91	0.003764
3	Gga_rs16300540	76047202	A	ADD	544	1.996	2.907	0.003802
5	Gga_rs14509312	1165514	A	ADD	544	1.981	2.905	0.003817
11	Gga_rs15599543	682996	A	ADD	544	-3.503	-2.901	0.003866
4	Gga_rs16371576	21446397	G	ADD	538	4.715	2.9	0.003881
13	Gga_rs15693751	8233304	A	ADD	544	1.807	2.898	0.003904
6	Gga_rs14582806	23422537	G	ADD	543	1.839	2.897	0.003919
5	GGaluGA292328	60767013	A	ADD	543	-1.95	-2.896	0.003934
4	Gga_rs14437875	23418711	A	ADD	544	1.786	2.894	0.003953
17	Gga_rs14714746	3732678	G	ADD	544	1.88	2.894	0.003955
12	Gga_rs14041454	11589524	A	ADD	544	-1.981	-2.893	0.003971
9	Gga_rs13607139	13125383	G	ADD	544	1.893	2.884	0.004081
4	Gga_rs14424596	7501648	A	ADD	544	2.864	2.884	0.004086
4	Gga_rs14451269	36409799	G	ADD	544	2.86	2.883	0.004097
1	Gga_rs13902101	93214711	G	ADD	544	-1.82	-2.883	0.004102
6	Gga_rs15781649	13441220	G	ADD	544	-1.86	-2.882	0.004104
1	Gga_rs14816736	45399632	A	ADD	544	-2.212	-2.879	0.004152
2	Gga_rs14144394	16546129	A	ADD	544	2.23	2.878	0.00416
13	Gga_rs14051061	7342922	G	ADD	544	-1.838	-2.877	0.004169
1	Gga_rs13879801	67800523	G	ADD	544	-4.657	-2.876	0.004181
3	Gga_rs14377455	76029203	A	ADD	544	2.02	2.874	0.00421
5	GGaluGA277609	19003218	G	ADD	544	1.965	2.87	0.004268
14	GGaluGA102222	6754094	A	ADD	543	-1.984	-2.87	0.004268
6	GGaluGA304814	30814447	G	ADD	530	1.903	2.868	0.004295
28	GGaluGA201005	723566	G	ADD	544	-6.319	-2.868	0.004297
6	Gga_rs16546184	16488051	A	ADD	544	2.032	2.866	0.00432
1	GGaluGA045217	137069720	A	ADD	544	3.243	2.864	0.004348
1	Gga_rs13863225	50242705	A	ADD	544	-2.598	-2.864	0.00435
3	Gga_rs16277303	53970551	A	ADD	544	1.848	2.864	0.004351
4	Gga_rs16406943	50912527	G	ADD	541	1.965	2.863	0.004356
1	GGaluGA062810	196793737	A	ADD	544	-1.998	-2.863	0.004359
1	GGaluGA003004	2463631	A	ADD	544	-2.349	-2.862	0.004369
28	Gga_rs14306045	2058791	G	ADD	544	3.614	2.855	0.00447
9	Gga_rs16653376	3368025	G	ADD	544	-1.921	-2.854	0.004484
6	Gga_rs14582362	22670085	G	ADD	544	1.721	2.853	0.004499
4	GGaluGA243740	4778213	G	ADD	544	1.894	2.852	0.004507
2	Gga_rs14259470	150552676	G	ADD	544	1.923	2.852	0.004514
9	Gga_rs14662429	11119758	G	ADD	544	-1.917	-2.851	0.004518
1	Gga_rs13843754	30603248	A	ADD	544	1.687	2.851	0.004519
20	GGaluGA177998	6002342	G	ADD	544	4.497	2.851	0.00453
20	Gga_rs15173661	6068638	A	ADD	544	4.497	2.851	0.00453
1	GGaluGA043612	132976790	A	ADD	538	-2.09	-2.85	0.004544
1	GGaluGA058704	183118494	A	ADD	544	-2.708	-2.848	0.004568
13	Gga_rs14050405	7834992	C	ADD	543	1.963	2.847	0.004583
13	GGaluGA093252	7617246	A	ADD	544	-1.928	-2.846	0.004594
6	GGaluGA294581	4821136	G	ADD	544	1.877	2.845	0.004609
13	GGaluGA092724	6108413	G	ADD	543	-3.122	-2.845	0.004611
2	GGaluGA135106	16239713	G	ADD	544	-1.765	-2.845	0.004614
13	Gga_rs13727092	5494105	A	ADD	543	-2.35	-2.841	0.004671
17	GGaluGA116908	8870394	A	ADD	543	4.725	2.839	0.004695
4	GGaluGA243691	4669806	G	ADD	544	-2.43	-2.839	0.0047
1	Gga_rs14901545	150811111	G	ADD	540	-2.419	-2.838	0.004708
3	Gga_rs14336833	33796785	A	ADD	544	-2.076	-2.838	0.004714
19	Gga_rs15852473	7582141	A	ADD	544	-2.845	-2.836	0.004739
19	GGaluGA128217	7589894	A	ADD	544	-2.845	-2.836	0.004739
5	GGaluGA275500	13913549	G	ADD	544	-1.821	-2.833	0.004784
23	GGaluGA189394	4498410	A	ADD	543	1.853	2.831	0.00481
1	GGaluGA016134	49679540	A	ADD	544	-3.627	-2.83	0.004821
13	Gga_rs14053198	5557512	A	ADD	544	-1.858	-2.83	0.004822
5	GGaluGA275373	13624915	A	ADD	544	-1.932	-2.829	0.004835
12	Gga_rs14044927	15070216	G	ADD	544	-2.278	-2.829	0.004841
2	Gga_rs13797917	101003279	G	ADD	544	-2.257	-2.825	0.004897
1	GGaluGA023462	69042051	G	ADD	544	-1.949	-2.825	0.004902
13	Gga_rs15679860	7048784	G	ADD	544	2.641	2.82	0.004981
20	Gga_rs15172250	4577207	A	ADD	544	1.827	2.819	0.004997
2	Gga_rs14142183	14745339	G	ADD	544	-1.788	-2.818	0.005003
Z	GGaluGA353220	51776500	G	ADD	505	2.997	2.819	0.005015
3	Gga_rs13504656	7690342	A	ADD	544	-3.21	-2.818	0.005016
1	Gga_rs13824465	2470342	A	ADD	544	-1.83	-2.816	0.005035
4	Gga_rs14439042	25104070	A	ADD	543	2.102	2.815	0.005053
10	Gga_rs14015132	11625728	A	ADD	544	1.799	2.813	0.005092
13	Gga_rs14049726	1169110	A	ADD	544	-1.905	-2.812	0.005104
10	Gga_rs14012908	20233862	C	ADD	544	-2.459	-2.81	0.00513
18	GGaluGA117926	909118	A	ADD	543	-2.289	-2.81	0.005141
13	GGaluGA093860	8900336	G	ADD	544	1.845	2.809	0.005156
2	Gga_rs14128689	2587034	A	ADD	544	-1.88	-2.807	0.00518
2	GGaluGA130260	2486528	A	ADD	544	-1.957	-2.807	0.005184
4	Gga_rs14422413	4743794	A	ADD	544	-2.142	-2.807	0.005188
19	GGaluGA128226	7607399	G	ADD	544	-2.454	-2.806	0.00519
8	Gga_rs13614167	1281079	G	ADD	544	2.93	2.805	0.00522
2	Gga_rs15096607	47164189	C	ADD	544	1.787	2.804	0.005226
27	GGaluGA200038	3487476	G	ADD	544	-1.849	-2.804	0.005235
4	Gga_rs14421037	3555572	G	ADD	544	-1.881	-2.801	0.00528
4	Gga_rs13641852	5020909	A	ADD	544	-2.129	-2.799	0.005301
1	Gga_rs13858193	45420341	C	ADD	543	-3.815	-2.798	0.005319
1	Gga_rs14924383	181021484	A	ADD	544	2.561	2.798	0.005321
24	Gga_rs15225973	5834568	G	ADD	544	-1.717	-2.798	0.005325
9	Gga_rs14664398	9544554	A	ADD	544	1.89	2.797	0.005345
6	Gga_rs14576380	16174425	A	ADD	544	2.011	2.797	0.005347
4	Gga_rs14437970	23564682	G	ADD	543	1.736	2.795	0.005369
22	Gga_rs16078312	2864217	A	ADD	544	1.857	2.794	0.005383
3	Gga_rs16300663	76323961	G	ADD	544	1.916	2.793	0.005403
5	Gga_rs16481749	28995057	G	ADD	544	1.989	2.793	0.005409
1	Gga_rs13713455	15954957	A	ADD	544	2.378	2.792	0.005419
13	GGaluGA093020	6922430	A	ADD	544	1.827	2.792	0.005429
5	GGaluGA280145	27536232	A	ADD	544	-2	-2.791	0.005439
21	Gga_rs14282097	1464043	A	ADD	544	1.832	2.789	0.005467
13	GGaluGA092683	5945728	A	ADD	544	-2.13	-2.787	0.005501
19	GGaluGA128155	7449579	G	ADD	544	-2.036	-2.787	0.005502
21	GGaluGA183549	2930931	G	ADD	544	1.791	2.786	0.005523
14	Gga_rs15724927	3891037	G	ADD	544	-1.823	-2.784	0.005564
5	Gga_rs14525552	28147682	G	ADD	544	1.958	2.783	0.005569
2	Gga_rs14240700	122507166	A	ADD	544	-1.881	-2.783	0.005577
6	Gga_rs16546008	16410228	G	ADD	544	1.792	2.782	0.005585
2	GGaluGA155115	82869189	G	ADD	544	-3.315	-2.782	0.005598
1	Gga_rs13812127	195640268	G	ADD	544	-1.957	-2.781	0.005602
6	GGaluGA298050	12422576	G	ADD	543	2.981	2.781	0.005604
6	GGaluGA294717	5320973	G	ADD	544	-2.259	-2.781	0.005612
12	Gga_rs14978903	10283476	G	ADD	544	-2.211	-2.781	0.005615
12	GGaluGA084046	7799424	G	ADD	544	2.125	2.78	0.005618
2	Gga_rs14170026	41533637	G	ADD	544	-1.912	-2.779	0.005635
21	Gga_rs13602990	2375826	C	ADD	544	1.882	2.776	0.005691
1	Gga_rs13826269	7127330	A	ADD	538	1.788	2.776	0.005703
1	GGaluGA062473	194751353	A	ADD	544	-2.043	-2.775	0.005714
1	GGaluGA050032	151574513	G	ADD	544	-2.341	-2.774	0.005733
2	Gga_rs14143380	15754888	G	ADD	543	-1.741	-2.771	0.005784
5	Gga_rs14556362	60629190	A	ADD	544	-2.259	-2.768	0.005829
1	Gga_rs15193500	16618506	A	ADD	522	2.738	2.768	0.005837
18	GGaluGA118233	1470809	A	ADD	544	-1.961	-2.767	0.00585
2	Gga_rs14144422	16558947	A	ADD	544	2.14	2.765	0.00589
12	GGaluGA082460	3924603	A	ADD	544	-3.324	-2.765	0.005895
1	Gga_rs14790742	7083709	A	ADD	544	1.875	2.764	0.005907
0	GGaluGA000870	0	C	ADD	544	-1.817	-2.762	0.005938
6	Gga_rs14572632	10907912	A	ADD	544	-3.657	-2.76	0.005969
1	GGaluGA050035	151597709	G	ADD	544	-2.378	-2.76	0.005983
1	Gga_rs13955520	151694176	G	ADD	544	-2.378	-2.76	0.005983
2	Gga_rs16059491	91375755	A	ADD	544	-1.84	-2.759	0.005989
1	GGaluGA062819	196838302	C	ADD	544	-2.021	-2.759	0.006
12	Gga_rs15646058	7806884	G	ADD	544	2.214	2.759	0.006001
10	GGaluGA068863	11415109	A	ADD	544	1.82	2.758	0.00601
1	Gga_rs13947498	142959572	G	ADD	544	-3.705	-2.757	0.006023
6	Gga_rs16552198	22075026	G	ADD	544	1.723	2.756	0.00604
26	GGaluGA197809	4384853	G	ADD	544	-1.759	-2.755	0.006066
5	GGaluGA273881	9232837	G	ADD	544	-1.763	-2.754	0.006092
6	Gga_rs16538174	8989977	G	ADD	544	1.818	2.751	0.006138
1	GGaluGA017030	51619588	A	ADD	544	-2.864	-2.751	0.006144
17	GGaluGA114307	4668591	G	ADD	544	2.126	2.75	0.006152
12	Gga_rs14979670	11279784	G	ADD	544	-2.058	-2.75	0.006162
22	Gga_rs16184922	3247395	G	ADD	544	-2.356	-2.75	0.006164
22	GGaluGA186550	3250067	G	ADD	544	-2.356	-2.75	0.006164
10	GGaluGA068921	11632128	A	ADD	544	-2.076	-2.748	0.006193
20	Gga_rs15177428	10103430	G	ADD	544	-1.912	-2.746	0.006231
2	GGaluGA138803	28429169	A	ADD	544	-2.286	-2.744	0.006278
4	Gga_rs14439065	25132442	A	ADD	538	2.05	2.743	0.006297
28	Gga_rs16209236	463733	A	ADD	525	-2.614	-2.74	0.006351
2	Gga_rs15115154	70327397	G	ADD	542	1.771	2.74	0.006354
18	GGaluGA118303	1624833	G	ADD	544	-2.047	-2.739	0.006358
21	Gga_rs15182225	2743432	G	ADD	544	2.44	2.739	0.006375
6	GGaluGA299039	16411168	G	ADD	543	1.768	2.738	0.006388
12	GGaluGA083103	5858829	G	ADD	544	-2.01	-2.738	0.006388
27	Gga_rs13620154	1868476	G	ADD	544	-2.201	-2.735	0.006443
10	Gga_rs14000679	920314	G	ADD	544	-1.939	-2.735	0.006449
Z	Gga_rs14956386	46109427	A	ADD	544	-2.86	-2.733	0.006475
14	GGaluGA103965	11849400	A	ADD	525	-1.796	-2.733	0.006491
5	Gga_rs15747225	60802363	A	ADD	544	2.176	2.727	0.006598
2	Gga_rs14164775	36490750	A	ADD	543	-1.688	-2.726	0.006619
2	Gga_rs15096198	46890939	A	ADD	544	-2.34	-2.725	0.006631
4	GGaluGA254182	38441916	A	ADD	544	-2.52	-2.723	0.00667
13	Gga_rs14049380	588941	A	ADD	544	-1.951	-2.723	0.006685
4	Gga_rs15565113	48244675	G	ADD	544	1.799	2.722	0.006698
13	GGaluGA091110	2457622	G	ADD	544	-2.062	-2.722	0.0067
1	Gga_rs13858221	45440697	A	ADD	544	1.88	2.721	0.00671
1	Gga_rs13935066	128663008	A	ADD	544	-1.794	-2.721	0.006721
4	GGaluGA249780	24947466	G	ADD	544	-2.701	-2.721	0.006722
0	GGaluGA001208	0	G	ADD	544	-2.046	-2.721	0.006727
17	Gga_rs13661064	10231136	C	ADD	544	-1.873	-2.719	0.006751
1	Gga_rs13652021	50604748	G	ADD	544	-2.715	-2.717	0.006791
2	GGaluGA154867	82111894	G	ADD	544	-3.632	-2.715	0.006837
21	Gga_rs15181916	2422731	A	ADD	544	-1.714	-2.714	0.006852
3	GGaluGA228386	74738495	G	ADD	544	3.628	2.713	0.006872
9	Gga_rs13608521	15981595	G	ADD	544	-1.78	-2.713	0.006876
1	Gga_rs14908383	159345154	C	ADD	544	2.433	2.712	0.006909
1	GGaluGA045817	139230382	A	ADD	544	1.672	2.711	0.00692
9	Gga_rs16655335	11500713	A	ADD	544	1.825	2.71	0.006948
3	GGaluGA221970	53014940	G	ADD	544	-2.793	-2.709	0.006954
1	Gga_rs13982693	182966917	G	ADD	544	1.721	2.707	0.006996
1	Gga_rs13880618	68753831	G	ADD	544	1.986	2.707	0.007008
14	Gga_rs14077958	10098626	A	ADD	542	1.83	2.704	0.007062
1	GGaluGA006723	16981080	G	ADD	544	1.971	2.704	0.007065
12	Gga_rs14046411	17273699	A	ADD	544	1.896	2.703	0.007081
5	Gga_rs15726313	52101463	A	ADD	544	2.665	2.701	0.007123
22	Gga_rs16185130	3144772	G	ADD	544	-2.371	-2.701	0.007133
3	Gga_rs16213649	979201	A	ADD	543	2.45	2.698	0.007187
13	Gga_rs14056599	2664596	A	ADD	544	-2.109	-2.698	0.007192
21	Gga_rs13602966	2291639	G	ADD	544	1.754	2.697	0.007208
9	Gga_rs14675770	16383960	A	ADD	544	1.827	2.697	0.007222
1	Gga_rs13842165	28800862	A	ADD	540	1.859	2.694	0.007274
1	Gga_rs13747819	28892007	G	ADD	544	1.856	2.693	0.007293
21	Gga_rs13602978	2346264	A	ADD	544	1.774	2.692	0.007331
11	Gga_rs14018095	1465492	A	ADD	544	-2.992	-2.69	0.007356
3	Gga_rs14373189	70890998	A	ADD	543	2.26	2.688	0.007404
1	GGaluGA045262	137181113	A	ADD	544	2.794	2.688	0.007415
4	Gga_rs14421133	3652454	A	ADD	535	-2.291	-2.688	0.007422
5	Gga_rs15654460	8889270	A	ADD	544	-1.64	-2.684	0.007507
1	GGaluGA062828	196937985	G	ADD	544	-2.237	-2.681	0.007553
5	GGaluGA271820	761478	G	ADD	544	1.654	2.681	0.007565
1	GGaluGA062805	196767508	A	ADD	544	-1.963	-2.679	0.007604
1	GGaluGA029341	87429179	G	ADD	544	-1.791	-2.679	0.007607
4	Gga_rs14452226	37221557	C	ADD	544	1.773	2.679	0.007614
6	GGaluGA301395	23251131	G	ADD	544	1.656	2.677	0.007654
10	GGaluGA065756	1190216	A	ADD	544	-3.987	-2.677	0.007659
6	Gga_rs16712135	23709230	A	ADD	544	-1.802	-2.676	0.007668
13	GGaluGA093677	8552110	A	ADD	544	1.706	2.676	0.007684
4	Gga_rs14492000	79821168	A	ADD	544	1.69	2.675	0.007692
8	GGaluGA329503	21840603	A	ADD	544	-1.701	-2.674	0.007721
14	Gga_rs14077850	9879672	A	ADD	543	-1.634	-2.673	0.007736
23	Gga_rs16190620	4483005	G	ADD	544	1.838	2.673	0.00774
2	Gga_rs16139218	138512970	A	ADD	544	-3.185	-2.672	0.007759
6	Gga_rs14571693	10244550	G	ADD	544	2.838	2.671	0.007786
13	GGaluGA090666	1845048	A	ADD	543	-1.881	-2.67	0.007812
13	Gga_rs16011340	7975481	A	ADD	543	-2.306	-2.67	0.007822
12	GGaluGA084958	9890109	G	ADD	544	1.887	2.67	0.007824
6	Gga_rs14574913	13190189	A	ADD	544	-1.724	-2.669	0.007832
6	Gga_rs14576536	16364082	A	ADD	544	-1.794	-2.669	0.007833
1	Gga_rs13843022	29876647	G	ADD	544	1.591	2.668	0.007867
2	Gga_rs14704189	117321413	G	ADD	544	2.858	2.666	0.007913
2	Gga_rs14236290	117412921	A	ADD	544	2.858	2.666	0.007913
4	Gga_rs13516467	40137867	G	ADD	544	1.728	2.666	0.007915
2	Gga_rs14178112	47235713	A	ADD	544	-1.946	-2.664	0.007959
1	GGaluGA049927	150907685	G	ADD	544	-2	-2.66	0.008054
2	Gga_rs13539717	17065575	G	ADD	544	-2.282	-2.659	0.008067
2	GGaluGA147120	50929779	G	ADD	544	1.736	2.659	0.008074
17	Gga_rs15801654	3787238	A	ADD	544	1.772	2.659	0.008076
9	Gga_rs15946877	3506210	G	ADD	544	-1.736	-2.659	0.008079
4	GGaluGA256989	47519015	G	ADD	544	1.846	2.658	0.008093
2	Gga_rs15864644	2201646	A	ADD	544	-1.683	-2.658	0.008103
1	Gga_rs13858572	46014902	A	ADD	544	-3.006	-2.658	0.008104
4	Gga_rs13641769	4868415	C	ADD	544	-1.957	-2.657	0.008109
4	Gga_rs10731652	9537145	G	ADD	544	2.076	2.655	0.00816
21	Gga_rs16181354	4346204	A	ADD	544	1.835	2.655	0.008173
23	GGaluGA188701	3459528	A	ADD	544	-5.216	-2.654	0.008194
5	Gga_rs16488653	36205447	A	ADD	544	1.818	2.652	0.008225
5	GGaluGA280269	27873239	G	ADD	536	1.752	2.652	0.00823
12	GGaluGA081019	1247183	G	ADD	544	4.248	2.652	0.008233
13	Gga_rs14056547	2678030	G	ADD	542	-2.035	-2.649	0.008314
4	Gga_rs14426982	9726526	G	ADD	542	-2.071	-2.648	0.008343
13	Gga_rs14055780	3336178	A	ADD	544	-2.027	-2.647	0.008359
5	Gga_rs14517594	14984625	A	ADD	544	-2.208	-2.646	0.008371
1	Gga_rs13841633	28208139	G	ADD	533	-1.804	-2.646	0.00838
4	Gga_rs14465956	50146187	A	ADD	544	-1.698	-2.645	0.008404
28	GGaluGA200952	640754	A	ADD	544	-5.724	-2.644	0.008437
21	GGaluGA184854	5357512	A	ADD	544	-1.862	-2.643	0.008448
18	Gga_rs14106602	1405006	A	ADD	544	-2.873	-2.643	0.008458
1	GGaluGA009698	29107671	A	ADD	544	-2.072	-2.642	0.00847
8	Gga_rs16638745	21842400	A	ADD	544	-1.674	-2.642	0.008488
9	Gga_rs15976485	16608755	A	ADD	544	-5.127	-2.64	0.008518
4	Gga_rs14438414	24335317	G	ADD	544	-1.669	-2.64	0.008527
4	GGaluGA266380	79843693	A	ADD	544	1.69	2.64	0.008527
9	Gga_rs14662510	11035337	A	ADD	542	1.789	2.64	0.008539
17	Gga_rs14102349	3754435	A	ADD	544	-1.791	-2.639	0.008552
5	Gga_rs13757471	14427985	A	ADD	544	-1.677	-2.639	0.008559
6	GGaluGA301946	24294125	G	ADD	544	1.855	2.635	0.008643
3	GGaluGA228611	75583337	C	ADD	544	2.409	2.634	0.008681
20	Gga_rs14278292	10165171	G	ADD	536	1.758	2.634	0.008692
1	Gga_rs13863600	50632934	C	ADD	542	-2.633	-2.633	0.008709
10	GGaluGA072903	21317816	A	ADD	544	1.997	2.633	0.008717
4	Gga_rs14423472	5942820	C	ADD	544	1.938	2.632	0.008724
13	GGaluGA093626	8454542	G	ADD	544	1.764	2.632	0.008743
18	GGaluGA118040	1102817	G	ADD	544	-1.811	-2.63	0.008786
24	Gga_rs16194205	1653620	G	ADD	544	-1.68	-2.629	0.008805
10	Gga_rs16699546	22228895	A	ADD	544	-2.308	-2.629	0.00881
3	Gga_rs14317223	7673673	G	ADD	544	-3.077	-2.627	0.008871
27	Gga_rs14301503	1539964	A	ADD	544	1.878	2.626	0.008881
12	Gga_rs15668734	17940095	A	ADD	523	-2.025	-2.626	0.008904
5	Gga_rs14546807	52218973	G	ADD	543	-1.753	-2.625	0.008914
18	Gga_rs15812771	1587609	G	ADD	544	-2.028	-2.625	0.008917
7	Gga_rs15832233	3948320	G	ADD	544	-1.705	-2.625	0.008918
5	Gga_rs14530430	33157918	G	ADD	544	-1.796	-2.624	0.008937
6	GGaluGA297478	10976000	A	ADD	544	-1.819	-2.623	0.00895
6	GGaluGA303841	28278796	A	ADD	544	-1.787	-2.623	0.008954
1	GGaluGA016599	50616709	A	ADD	544	-2.614	-2.623	0.008956
18	Gga_rs14105523	346134	A	ADD	543	1.837	2.623	0.008972
12	Gga_rs14033563	4071253	G	ADD	544	-3.667	-2.623	0.008974
1	Gga_rs13825773	8154577	G	ADD	544	1.749	2.621	0.009003
2	Gga_rs13668987	36699461	G	ADD	544	-1.6	-2.62	0.009036
2	Gga_rs13540284	18566780	G	ADD	544	2.179	2.619	0.009061
1	Gga_rs13945545	141316921	A	ADD	543	-2.926	-2.616	0.009149
4	Gga_rs13515242	35779917	A	ADD	544	2.18	2.615	0.009163
1	Gga_rs13842850	29537323	A	ADD	544	-1.641	-2.615	0.009181
13	Gga_rs15682315	6241998	G	ADD	544	1.714	2.614	0.009197
3	Gga_rs14336675	33672828	A	ADD	544	-2.126	-2.614	0.009202
4	GGaluGA241229	1002604	A	ADD	544	1.781	2.614	0.009203
4	Gga_rs14437147	22661345	C	ADD	544	3.602	2.614	0.009203
2	Gga_rs10724408	15872242	A	ADD	544	1.767	2.614	0.009211
13	Gga_rs15677435	7887129	G	ADD	544	2.534	2.613	0.009229
27	Gga_rs16208091	3989636	G	ADD	544	1.849	2.612	0.009242
2	GGaluGA160408	103911442	G	ADD	544	4.33	2.612	0.009244
5	Gga_rs15662460	12701825	A	ADD	537	2.748	2.611	0.009284
Z	Gga_rs14769029	51575316	A	ADD	544	1.686	2.609	0.009338
2	Gga_rs15902791	16172633	G	ADD	544	1.754	2.608	0.009363
6	Gga_rs14582527	23012864	A	ADD	544	1.62	2.608	0.009365
6	Gga_rs14581821	21685750	A	ADD	544	2.032	2.607	0.009375
7	GGaluGA314041	17953679	G	ADD	544	2.573	2.606	0.009412
2	GGaluGA147158	51159111	A	ADD	543	1.724	2.606	0.009415
18	GGaluGA118295	1609473	A	ADD	544	1.708	2.606	0.009416
1	Gga_rs15188977	7848644	G	ADD	544	2.16	2.606	0.009417
21	Gga_rs15184463	5849715	A	ADD	544	2.037	2.605	0.00945
19	GGaluGA128840	8811809	G	ADD	544	-1.64	-2.602	0.00952
12	GGaluGA086289	12467944	A	ADD	544	-1.727	-2.602	0.009526
27	GGaluGA199512	2568712	A	ADD	541	-1.812	-2.602	0.009535
1	Gga_rs15548945	195599803	C	ADD	544	-1.827	-2.601	0.009559
13	GGaluGA095917	13046281	A	ADD	544	4.265	2.601	0.009563
10	Gga_rs14940505	1574088	G	ADD	544	1.74	2.6	0.009577
1	Gga_rs13967084	170032030	A	ADD	541	-1.87	-2.599	0.009612
5	Gga_rs10730743	12608016	A	ADD	544	-2.033	-2.599	0.009616
5	Gga_rs16473540	18932267	A	ADD	544	2.272	2.598	0.009645
5	Gga_rs14552520	57265067	G	ADD	544	1.817	2.597	0.009655
12	Gga_rs14046405	17257998	G	ADD	544	1.826	2.595	0.009722
4	GGaluGA264296	70100844	A	ADD	543	1.751	2.594	0.009755
9	Gga_rs14663112	10526323	G	ADD	544	-1.784	-2.593	0.009767
5	Gga_rs10723676	52664582	A	ADD	517	2.403	2.594	0.009768
17	GGaluGA117482	10313056	G	ADD	544	-1.801	-2.592	0.009797
17	Gga_rs13661053	10313232	G	ADD	544	-1.801	-2.592	0.009797
2	Gga_rs14236834	118147261	A	ADD	544	2.532	2.592	0.009801
13	Gga_rs14055905	3125600	C	ADD	544	-1.682	-2.591	0.009816
5	Gga_rs14512851	10394655	A	ADD	543	4.097	2.59	0.009854
3	Gga_rs14328032	25728199	A	ADD	544	-1.804	-2.59	0.009867
12	Gga_rs13609835	5933497	A	ADD	533	-2.23	-2.59	0.009876
7	GGaluGA308176	1688737	G	ADD	544	-1.938	-2.589	0.009882
Z	Gga_rs14015805	45045363	G	ADD	544	2.748	2.588	0.009915
21	Gga_rs14285273	5551081	G	ADD	544	1.693	2.588	0.009923
6	Gga_rs14582631	23215927	G	ADD	543	1.595	2.587	0.009945
4	Gga_rs14438459	24369694	A	ADD	541	-1.612	-2.586	0.009959
4	GGaluGA253722	36568396	A	ADD	544	2.121	2.586	0.00997
13	GGaluGA092690	5963541	C	ADD	541	-1.65	-2.586	0.009972
2	Gga_rs13819854	119005975	A	ADD	544	1.985	2.584	0.01001
21	GGaluGA183411	2763267	A	ADD	542	-1.674	-2.585	0.01001
25	Gga_rs15997186	1321048	A	ADD	543	1.907	2.584	0.01002
21	Gga_rs14283450	2878265	G	ADD	544	2.904	2.581	0.01013
3	Gga_rs14403421	102755449	A	ADD	544	1.602	2.58	0.01015
3	Gga_rs14373260	70970316	G	ADD	544	4.879	2.579	0.01018
22	Gga_rs14286888	3499395	A	ADD	544	-1.819	-2.579	0.01018
6	Gga_rs15795798	22632495	G	ADD	544	1.578	2.579	0.01019
14	Gga_rs16749496	12223419	A	ADD	544	1.7	2.578	0.01019
4	GGaluGA244148	5891071	A	ADD	544	1.846	2.578	0.01021
17	Gga_rs14102697	3227397	G	ADD	544	1.686	2.577	0.01024
9	GGaluGA338583	11518987	C	ADD	544	1.713	2.576	0.01027
18	GGaluGA117872	802222	A	ADD	544	1.774	2.575	0.01029
Z	Gga_rs15597913	46919316	A	ADD	544	-1.694	-2.575	0.01029
28	Gga_rs16209739	717614	A	ADD	544	2.052	2.574	0.0103
2	Gga_rs14182084	51130385	A	ADD	544	1.707	2.573	0.01034
11	GGaluGA073888	694514	A	ADD	543	-3.965	-2.573	0.01034
28	Gga_rs15244976	441911	A	ADD	544	1.622	2.572	0.01037
5	Gga_rs14525870	28439005	A	ADD	543	1.777	2.571	0.0104
6	GGaluGA297088	10201433	A	ADD	535	2.855	2.571	0.01042
6	GGaluGA297297	10721005	A	ADD	544	-3.311	-2.57	0.01043
6	Gga_rs15750293	1566652	A	ADD	544	1.651	2.569	0.01046
1	GGaluGA004492	8231489	A	ADD	544	1.751	2.568	0.0105
10	Gga_rs15562266	4095050	C	ADD	544	2.12	2.567	0.01053
16	GGaluGA111800	172967	A	ADD	544	2.429	2.567	0.01053
17	GGaluGA112921	2136394	G	ADD	544	-1.629	-2.565	0.01059
2	Gga_rs14247044	129093854	A	ADD	544	2.41	2.564	0.01061
12	Gga_rs14031464	1765633	A	ADD	544	1.895	2.564	0.01061
2	Gga_rs14182053	51108718	A	ADD	544	1.629	2.563	0.01064
1	GGaluGA016032	49493000	A	ADD	544	-2.85	-2.563	0.01065
4	Gga_rs13643399	10364490	A	ADD	543	1.737	2.563	0.01065
13	Gga_rs14057268	2065359	A	ADD	544	-1.663	-2.563	0.01065
12	Gga_rs14047260	17871873	A	ADD	544	-2.205	-2.562	0.01066
2	Gga_rs14128686	2573486	A	ADD	544	1.605	2.562	0.01067
21	Gga_rs15184103	5222287	A	ADD	544	-2.744	-2.561	0.01071
14	Gga_rs14076863	8924032	G	ADD	544	3.18	2.56	0.01072
Z	Gga_rs16765841	29390882	G	ADD	544	-1.631	-2.56	0.01072
Z	Gga_rs16765845	29413506	A	ADD	544	-1.631	-2.56	0.01072
13	GGaluGA093608	8428476	G	ADD	544	1.907	2.56	0.01073
16	Gga_rs14722852	187231	G	ADD	542	1.883	2.56	0.01073
14	Gga_rs16734029	12378501	A	ADD	544	2.04	2.56	0.01075
5	Gga_rs14532243	38243896	G	ADD	544	-1.72	-2.559	0.01076
15	Gga_rs14095682	11501039	G	ADD	544	1.648	2.559	0.01076
26	GGaluGA197317	3738298	G	ADD	544	-1.674	-2.558	0.01079
2	Gga_rs13760039	150540434	C	ADD	544	2.48	2.558	0.01081
3	Gga_rs13719824	25981907	G	ADD	544	-1.748	-2.558	0.01081
6	GGaluGA294323	4212435	G	ADD	544	-2.281	-2.555	0.01089
3	Gga_rs14337065	34090426	A	ADD	544	-1.622	-2.555	0.0109
2	Gga_rs14164840	36579945	A	ADD	544	1.637	2.554	0.01091
13	Gga_rs15682717	6044483	A	ADD	544	1.723	2.554	0.01092
2	Gga_rs14131899	5295596	C	ADD	538	1.885	2.553	0.01096
12	Gga_rs13609494	5341982	A	ADD	544	-1.816	-2.553	0.01096
12	Gga_rs14048087	18665055	G	ADD	544	-2.054	-2.552	0.01097
1	GGaluGA009868	30063168	A	ADD	544	-2.232	-2.55	0.01105
2	Gga_rs15156767	138843482	A	ADD	544	-2.28	-2.549	0.01107
17	GGaluGA112998	2234167	G	ADD	544	-1.742	-2.548	0.0111
2	Gga_rs14163840	34750527	G	ADD	544	1.625	2.547	0.01115
18	Gga_rs13506050	662345	A	ADD	544	1.665	2.547	0.01115
1	Gga_rs15548184	194544106	G	ADD	543	1.801	2.546	0.01116
4	Gga_rs13642116	5824854	C	ADD	544	2.124	2.546	0.01117
2	Gga_rs14255978	153872971	C	ADD	544	-1.752	-2.544	0.01122
13	Gga_rs15677196	8095057	A	ADD	544	1.924	2.541	0.01132
12	Gga_rs14031235	1184277	G	ADD	544	1.818	2.541	0.01135
3	Gga_rs14364240	59651471	A	ADD	544	-1.647	-2.54	0.01136
3	Gga_rs16250169	34217058	G	ADD	544	1.945	2.539	0.01139
1	Gga_rs13747739	28752185	G	ADD	544	-1.863	-2.539	0.01141
2	GGaluGA134145	13993610	G	ADD	544	1.979	2.538	0.01143
3	Gga_rs15354779	52335515	A	ADD	543	-1.684	-2.538	0.01143
2	Gga_rs15097011	47580910	A	ADD	544	-1.721	-2.538	0.01144
3	Gga_rs14359865	54215840	A	ADD	537	-2.324	-2.537	0.01145
5	Gga_rs16516703	57518872	G	ADD	544	1.707	2.537	0.01146
7	Gga_rs14631221	37304709	G	ADD	544	1.594	2.537	0.01146
5	Gga_rs13756341	28447922	G	ADD	528	-1.479	-2.537	0.01148
3	Gga_rs16239421	25862815	A	ADD	544	1.729	2.536	0.0115
6	Gga_rs14577011	16845282	C	ADD	544	-1.675	-2.535	0.01153
28	Gga_rs14305340	718364	G	ADD	544	1.661	2.535	0.01154
12	Gga_rs14037788	7691443	C	ADD	544	2.812	2.534	0.01155
12	Gga_rs10729248	13433897	A	ADD	544	3.267	2.534	0.01155
6	Gga_rs15796055	23065614	A	ADD	544	1.585	2.534	0.01156
26	GGaluGA195392	1050928	A	ADD	544	-1.768	-2.534	0.01156
2	Gga_rs15078950	29828276	A	ADD	544	2.549	2.533	0.01159
2	Gga_rs15079010	29919782	C	ADD	544	2.549	2.533	0.01159
12	GGaluGA085054	10054291	A	ADD	544	-2.734	-2.533	0.01159
2	Gga_rs14185200	56609642	G	ADD	544	-1.88	-2.531	0.01164
0	GGaluGA001317	0	A	ADD	544	-1.747	-2.531	0.01165
26	GGaluGA198110	4834041	A	ADD	544	-4.423	-2.53	0.01168
12	Gga_rs15640738	6037064	A	ADD	544	-2.607	-2.53	0.01169
17	Gga_rs14102462	3422797	A	ADD	543	-1.558	-2.529	0.01173
2	Gga_rs14216469	91253348	A	ADD	544	1.649	2.528	0.01175
19	Gga_rs15044897	2063870	A	ADD	544	-2.02	-2.528	0.01175
12	Gga_rs14039958	9910513	G	ADD	544	1.683	2.528	0.01176
13	GGaluGA090604	1735995	G	ADD	544	-1.671	-2.528	0.01176
4	Gga_rs15546807	39822311	A	ADD	544	-1.641	-2.526	0.01183
4	GGaluGA254643	39970355	A	ADD	544	-1.641	-2.526	0.01183
19	Gga_rs15839954	2606082	A	ADD	539	-1.512	-2.526	0.01184
28	GGaluGA201905	2092897	G	ADD	544	1.672	2.525	0.01185
2	Gga_rs13669632	38345761	A	ADD	540	1.554	2.525	0.01186
9	Gga_rs13607998	14779352	G	ADD	544	-1.582	-2.525	0.01187
4	Gga_rs16375616	25360694	G	ADD	544	1.715	2.524	0.01189
5	Gga_rs16473512	18843025	G	ADD	544	2.049	2.523	0.01192
1	GGaluGA006683	16847288	A	ADD	544	-1.734	-2.522	0.01196
6	Gga_rs14589431	29577758	G	ADD	544	-1.67	-2.522	0.01196
4	GGaluGA266505	80378643	G	ADD	544	-1.721	-2.521	0.01197
5	Gga_rs16506548	50734155	A	ADD	544	2.012	2.52	0.01201
22	Gga_rs16184757	3336823	C	ADD	544	-1.553	-2.52	0.01203
10	Gga_rs14000501	1050929	A	ADD	544	-1.746	-2.519	0.01205
20	Gga_rs16159644	1698431	G	ADD	541	-1.583	-2.519	0.01205
1	GGaluGA017008	51562179	A	ADD	544	-2.367	-2.519	0.01206
3	Gga_rs14404114	103361942	A	ADD	544	-1.566	-2.519	0.01206
21	Gga_rs15181821	2344303	A	ADD	544	1.674	2.519	0.01206
28	GGaluGA200854	424940	A	ADD	544	-1.693	-2.519	0.01207
7	Gga_rs14601021	3380699	A	ADD	543	-2.552	-2.518	0.01209
1	Gga_rs16018221	163171319	A	ADD	543	1.655	2.518	0.0121
20	Gga_rs16164943	4820411	A	ADD	544	-1.956	-2.517	0.01211
22	GGaluGA186283	2501349	G	ADD	544	3.25	2.517	0.01212
3	Gga_rs14369437	67862081	G	ADD	544	2.281	2.517	0.01213
6	Gga_rs16553223	23783368	G	ADD	544	1.906	2.517	0.01213
4	Gga_rs14464166	48745374	A	ADD	544	-2.856	-2.516	0.01217
4	GGaluGA270563	92373813	G	ADD	544	-1.613	-2.515	0.0122
18	Gga_rs14105885	757162	C	ADD	544	-2.079	-2.515	0.0122
4	Gga_rs14451221	36367662	G	ADD	544	1.546	2.515	0.01221
1	Gga_rs13936476	132087326	A	ADD	544	-3.587	-2.513	0.01226
18	GGaluGA119135	2942166	A	ADD	544	1.953	2.512	0.01228
6	Gga_rs13821349	23246758	C	ADD	544	1.559	2.512	0.01231
2	Gga_rs13616387	54731865	G	ADD	530	-1.639	-2.51	0.01237
3	Gga_rs15329917	41713276	A	ADD	544	-3.444	-2.509	0.01238
2	Gga_rs14178134	47258742	G	ADD	544	-1.757	-2.509	0.01239
2	Gga_rs15144367	118224818	A	ADD	544	2.458	2.509	0.01239
2	Gga_rs14182496	51694945	A	ADD	533	1.663	2.509	0.01241
17	GGaluGA112834	2008967	G	ADD	544	-2.18	-2.509	0.01241
2	Gga_rs10724628	51280108	A	ADD	544	1.67	2.508	0.01242
2	Gga_rs14182263	51375819	G	ADD	544	1.67	2.508	0.01242
2	Gga_rs14182386	51483614	A	ADD	544	1.67	2.508	0.01242
2	Gga_rs14182405	51525854	G	ADD	544	1.67	2.508	0.01242
2	Gga_rs15991322	51647563	A	ADD	544	1.67	2.508	0.01242
2	Gga_rs14182485	51649545	A	ADD	544	1.67	2.508	0.01242
2	GGaluGA147234	51708066	G	ADD	544	1.67	2.508	0.01242
2	Gga_rs15991494	51733546	G	ADD	544	1.67	2.508	0.01242
2	Gga_rs14182566	51795747	A	ADD	544	1.67	2.508	0.01242
2	GGaluGA147253	51851106	G	ADD	544	1.67	2.508	0.01242
2	Gga_rs14182702	51937287	A	ADD	544	1.67	2.508	0.01242
2	Gga_rs14182727	51995708	A	ADD	544	1.67	2.508	0.01242
2	Gga_rs14182733	52007022	A	ADD	544	1.67	2.508	0.01242
2	Gga_rs14182785	52147801	A	ADD	544	1.67	2.508	0.01242
2	Gga_rs14726948	52210164	G	ADD	544	1.67	2.508	0.01242
2	GGaluGA147298	52216023	A	ADD	544	1.67	2.508	0.01242
2	GGaluGA147301	52253171	A	ADD	544	1.67	2.508	0.01242
2	Gga_rs14182788	53807784	A	ADD	544	1.67	2.508	0.01242
2	Gga_rs15992055	53826736	G	ADD	544	1.67	2.508	0.01242
2	Gga_rs14182822	53876105	C	ADD	544	1.67	2.508	0.01242
2	Gga_rs14182844	53903578	C	ADD	544	1.67	2.508	0.01242
2	Gga_rs14182879	53997807	A	ADD	544	1.67	2.508	0.01242
2	Gga_rs14182890	54022986	A	ADD	544	1.67	2.508	0.01242
2	Gga_rs14183051	54122331	C	ADD	544	1.67	2.508	0.01242
2	Gga_rs14182120	51210778	C	ADD	544	-1.647	-2.507	0.01245
2	Gga_rs14183091	54208753	G	ADD	544	-1.647	-2.507	0.01245
2	Gga_rs13616286	54251297	G	ADD	544	-1.647	-2.507	0.01245
2	Gga_rs13616358	54334101	A	ADD	544	-1.647	-2.507	0.01245
2	Gga_rs14183353	54383830	G	ADD	544	-1.647	-2.507	0.01245
2	GGaluGA147366	54446447	G	ADD	544	-1.647	-2.507	0.01245
2	Gga_rs14183201	54487968	A	ADD	544	-1.647	-2.507	0.01245
2	Gga_rs14183274	54556413	A	ADD	544	-1.647	-2.507	0.01245
2	Gga_rs15993166	54622092	A	ADD	544	-1.647	-2.507	0.01245
2	Gga_rs14183401	54632827	G	ADD	544	-1.647	-2.507	0.01245
2	Gga_rs13616396	54812923	A	ADD	544	-1.647	-2.507	0.01245
2	Gga_rs13616401	54830480	A	ADD	544	-1.647	-2.507	0.01245
2	Gga_rs14183473	54865875	C	ADD	544	-1.647	-2.507	0.01245
2	Gga_rs14183483	54886262	A	ADD	544	-1.647	-2.507	0.01245
2	Gga_rs15100319	55044095	G	ADD	544	-1.647	-2.507	0.01245
2	Gga_rs13616391	54801942	A	ADD	543	-1.647	-2.507	0.01246
5	Gga_rs14520872	22020261	A	ADD	544	-3.77	-2.507	0.01248
21	Gga_rs16179840	3184168	G	ADD	539	-1.705	-2.507	0.01248
1	GGaluGA003759	5545220	G	ADD	544	2.811	2.506	0.01249
1	Gga_rs13947189	142460069	G	ADD	535	-4.691	-2.506	0.01253
7	Gga_rs16614917	37124566	G	ADD	544	2.208	2.505	0.01253
3	Gga_rs15262034	5319444	G	ADD	544	-1.694	-2.505	0.01254
4	Gga_rs16455118	94230043	C	ADD	542	2.785	2.505	0.01254
2	Gga_rs14182365	51463919	A	ADD	542	1.667	2.504	0.01259
9	Gga_rs16667147	12921387	A	ADD	544	1.601	2.502	0.01264
21	Gga_rs14283270	2666053	G	ADD	544	1.689	2.501	0.01268
6	Gga_rs16555272	25440682	A	ADD	544	1.805	2.5	0.01273
13	Gga_rs14052752	6056061	A	ADD	544	1.712	2.499	0.01273
21	GGaluGA183693	3153912	A	ADD	544	-1.674	-2.499	0.01276
1	GGaluGA061287	190320102	A	ADD	544	1.815	2.498	0.01278
5	Gga_rs14703787	746901	A	ADD	544	-1.714	-2.497	0.0128
21	Gga_rs15181428	1979884	A	ADD	544	1.598	2.497	0.01281
20	Gga_rs14272050	4469044	G	ADD	544	1.808	2.497	0.01282
14	Gga_rs15724213	3557917	G	ADD	544	1.66	2.497	0.01283
6	GGaluGA301386	23154765	G	ADD	544	1.572	2.497	0.01284
26	Gga_rs16202241	2837525	A	ADD	544	1.795	2.495	0.01288
2	Gga_rs15990836	51176916	G	ADD	544	-1.623	-2.494	0.01292
2	GGaluGA147443	54968793	A	ADD	544	-1.623	-2.494	0.01292
4	Gga_rs14425577	8474596	A	ADD	544	1.7	2.493	0.01295
14	GGaluGA099470	2251172	A	ADD	543	1.617	2.493	0.01297
18	GGaluGA118230	1467466	A	ADD	544	-1.747	-2.492	0.01301
4	Gga_rs14454109	39774386	A	ADD	544	-1.659	-2.491	0.01305
9	Gga_rs16679848	23683979	A	ADD	544	5.164	2.49	0.01308
4	GGaluGA249456	23528038	A	ADD	544	-2.224	-2.489	0.01309
25	Gga_rs13584088	875824	A	ADD	544	-3.09	-2.49	0.01309
Z	Gga_rs16777018	67069720	G	ADD	544	2.374	2.49	0.01309
6	GGaluGA293517	2535961	A	ADD	544	-1.807	-2.488	0.01313
11	Gga_rs14017974	1353298	A	ADD	544	-2.088	-2.488	0.01315
6	Gga_rs14582621	23183338	G	ADD	544	1.556	2.485	0.01325
21	Gga_rs14285739	6062144	A	ADD	544	-1.565	-2.484	0.01329
6	GGaluGA301964	24346954	C	ADD	544	2.957	2.484	0.0133
21	Gga_rs16743572	5008458	A	ADD	544	1.719	2.484	0.01331
17	Gga_rs14099270	7820347	G	ADD	543	-1.678	-2.483	0.01332
2	Gga_rs14181868	50849141	A	ADD	544	1.631	2.482	0.01336
20	Gga_rs16164723	4652740	A	ADD	544	-1.616	-2.482	0.01336
10	GGaluGA073446	22111483	A	ADD	527	-1.678	-2.48	0.01344
3	GGaluGA211575	22562712	G	ADD	544	1.901	2.48	0.01345
4	Gga_rs15480969	4905389	A	ADD	544	1.617	2.479	0.01346
20	Gga_rs13631468	2985661	A	ADD	537	-2.745	-2.48	0.01346
1	GGaluGA062814	196807478	G	ADD	544	-2	-2.479	0.01347
19	GGaluGA124944	2222263	G	ADD	544	1.571	2.478	0.0135
4	Gga_rs15480745	4846186	A	ADD	544	-1.763	-2.477	0.01357
1	Gga_rs13964199	161141826	A	ADD	544	1.908	2.475	0.01362
18	GGaluGA117944	945447	G	ADD	544	-1.976	-2.475	0.01362
7	GGaluGA319017	31253438	G	ADD	543	1.504	2.473	0.01372
1	GGaluGA010261	31185782	G	ADD	544	1.742	2.472	0.01373
21	GGaluGA184840	5282735	G	ADD	544	1.598	2.472	0.01374
2	Gga_rs14252964	137920493	G	ADD	544	-2.77	-2.472	0.01375
12	Gga_rs14038150	8083856	A	ADD	544	-1.631	-2.472	0.01376
1	GGaluGA016975	51514302	G	ADD	544	-2.707	-2.47	0.01381
13	Gga_rs14057817	8367259	G	ADD	544	1.591	2.47	0.01382
3	Gga_rs14376227	74777810	A	ADD	544	1.739	2.47	0.01383
3	Gga_rs15422245	91490188	G	ADD	544	1.556	2.47	0.01383
4	GGaluGA245135	9678840	A	ADD	544	1.648	2.469	0.01387
5	Gga_rs14550046	55117477	C	ADD	544	1.747	2.468	0.01391
20	GGaluGA179941	9684432	G	ADD	544	-1.997	-2.467	0.01392
12	GGaluGA086982	14026806	G	ADD	544	1.737	2.467	0.01395
1	Gga_rs15523624	183681253	C	ADD	544	-2.452	-2.466	0.01396
7	Gga_rs14620795	28519109	G	ADD	544	1.548	2.466	0.01396
2	Gga_rs15086968	39408393	A	ADD	544	-2.706	-2.466	0.01397
0	GGaluGA000375	0	G	ADD	544	2.137	2.466	0.01399
5	GGaluGA280315	28005810	G	ADD	544	1.583	2.466	0.01399
27	GGaluGA198698	1491480	A	ADD	544	-1.777	-2.464	0.01403
1	Gga_rs13908671	100487907	A	ADD	544	-2.146	-2.464	0.01404
12	Gga_rs15652189	10390997	A	ADD	544	-2.652	-2.464	0.01404
14	Gga_rs14078576	10586985	C	ADD	542	-1.963	-2.464	0.01404
1	Gga_rs15511350	178822391	A	ADD	539	1.748	2.463	0.01408
17	GGaluGA113549	3084245	G	ADD	544	-1.635	-2.463	0.01408
1	Gga_rs15377894	111428851	G	ADD	544	-1.694	-2.462	0.01411
1	Gga_rs14817093	45734235	G	ADD	544	-2.593	-2.462	0.01413
6	Gga_rs14576234	16020979	A	ADD	543	-1.544	-2.462	0.01413
3	Gga_rs14361285	55962286	G	ADD	544	1.834	2.461	0.01415
13	GGaluGA091129	2500851	A	ADD	544	-1.88	-2.461	0.01415
1	Gga_rs13818061	16424746	A	ADD	544	2.196	2.461	0.01417
7	GGaluGA311952	12483208	G	ADD	544	-2.336	-2.461	0.01418
9	Gga_rs14663418	10367115	C	ADD	544	-1.604	-2.461	0.01418
3	Gga_rs14337197	34208204	A	ADD	544	1.587	2.46	0.01419
13	Gga_rs14990434	4751423	G	ADD	496	-1.644	-2.461	0.01419
1	GGaluGA058254	181947462	A	ADD	544	1.662	2.46	0.0142
13	GGaluGA093128	7340124	A	ADD	544	-1.64	-2.46	0.01421
2	Gga_rs14236654	117969840	G	ADD	544	2.401	2.459	0.01423
18	GGaluGA118466	1915037	G	ADD	544	-1.884	-2.459	0.01423
4	Gga_rs16371572	21425288	G	ADD	544	2.51	2.458	0.01428
11	Gga_rs14957919	1300141	A	ADD	544	-3.017	-2.458	0.01429
20	Gga_rs14278427	10308917	G	ADD	543	2.143	2.457	0.01431
2	Gga_rs15901868	15933903	A	ADD	544	-4.456	-2.457	0.01433
26	Gga_rs15467759	485975	A	ADD	544	-1.822	-2.457	0.01433
1	Gga_rs14080533	861850	A	ADD	544	-1.796	-2.456	0.01436
3	GGaluGA236278	102239300	A	ADD	544	1.534	2.456	0.01438
Z	Gga_rs14956613	46775920	A	ADD	544	3.272	2.456	0.01438
3	GGaluGA204030	4105259	A	ADD	544	1.618	2.455	0.01439
4	Gga_rs15546586	39765486	A	ADD	544	-1.632	-2.455	0.01439
7	Gga_rs16614366	36760795	A	ADD	544	-1.76	-2.455	0.01439
4	Gga_rs16376790	26126058	A	ADD	544	1.618	2.454	0.01444
5	Gga_rs13756389	28591228	G	ADD	544	2.267	2.454	0.01445
28	Gga_rs14305336	707980	G	ADD	543	1.685	2.454	0.01445
1	GGaluGA062821	196925202	A	ADD	544	1.657	2.454	0.01446
14	Gga_rs13743897	9555394	C	ADD	540	-1.6	-2.454	0.01446
1	Gga_rs15187818	9467794	G	ADD	544	2.403	2.453	0.01447
1	GGaluGA004764	10210511	A	ADD	544	2.403	2.453	0.01447
1	GGaluGA043371	132244195	A	ADD	543	-2.426	-2.453	0.01447
3	Gga_rs14413402	111762109	G	ADD	544	1.619	2.453	0.01448
5	Gga_rs16468468	14507142	G	ADD	544	1.702	2.453	0.01448
1	Gga_rs14914528	171812682	C	ADD	539	1.656	2.452	0.01451
6	Gga_rs16525765	2772870	G	ADD	544	1.556	2.451	0.01455
7	Gga_rs15826909	1840246	G	ADD	544	1.589	2.451	0.01455
1	GGaluGA029258	87272023	A	ADD	544	-1.742	-2.451	0.01457
2	Gga_rs13616414	55086835	A	ADD	544	-1.895	-2.45	0.01458
5	GGaluGA271632	442749	A	ADD	544	-2.213	-2.45	0.01458
13	Gga_rs14063594	15851027	A	ADD	544	-1.566	-2.451	0.01458
10	GGaluGA071741	18515477	G	ADD	543	-1.755	-2.45	0.01461
13	Gga_rs14993230	2292999	A	ADD	543	-1.571	-2.45	0.01462
12	GGaluGA088501	17338968	A	ADD	544	1.948	2.449	0.01463
12	Gga_rs15657082	12657818	A	ADD	542	1.626	2.449	0.01464
Z	Gga_rs13768836	51758183	G	ADD	540	1.506	2.449	0.01465
5	Gga_rs14545352	51008341	G	ADD	544	1.703	2.449	0.01466
21	Gga_rs13603304	3278101	G	ADD	544	1.712	2.448	0.01468
1	GGaluGA017028	51604153	C	ADD	544	-2.767	-2.448	0.01469
1	Gga_rs14908487	159430165	A	ADD	533	-1.781	-2.448	0.01469
1	Gga_rs15216023	28540511	A	ADD	544	1.515	2.447	0.01471
2	GGaluGA130063	2109122	G	ADD	544	-1.953	-2.447	0.01471
6	GGaluGA301367	23067620	G	ADD	543	1.535	2.447	0.01471
3	GGaluGA218077	42110952	A	ADD	544	-1.844	-2.447	0.01472
9	Gga_rs15977260	17060105	A	ADD	544	-4.081	-2.447	0.01472
14	GGaluGA105798	15411182	A	ADD	544	-1.878	-2.447	0.01473
5	Gga_rs15687408	28243741	A	ADD	544	1.638	2.446	0.01475
12	Gga_rs14033723	4299485	G	ADD	544	-2.096	-2.446	0.01475
6	Gga_rs14582561	23084605	A	ADD	542	1.534	2.445	0.01481
12	Gga_rs14043754	14010976	A	ADD	544	1.847	2.444	0.01482
1	Gga_rs15518215	181509563	A	ADD	544	2.024	2.444	0.01484
1	GGaluGA003469	4015051	A	ADD	544	1.681	2.443	0.01486
14	Gga_rs14071632	3429627	G	ADD	544	-1.974	-2.443	0.01487
1	Gga_rs13971020	172913727	A	ADD	543	-1.943	-2.443	0.01488
13	Gga_rs14054254	4598048	G	ADD	544	-1.964	-2.443	0.01488
4	GGaluGA266543	80535881	G	ADD	544	1.607	2.442	0.01493
4	GGaluGA254061	38056135	G	ADD	544	1.561	2.441	0.01495
9	Gga_rs15948658	11943632	G	ADD	544	-1.539	-2.441	0.01495
1	GGaluGA046158	140079871	G	ADD	544	-1.757	-2.441	0.01496
2	Gga_rs14157409	29071991	A	ADD	544	-1.925	-2.44	0.015
9	Gga_rs14664374	9574552	A	ADD	541	1.616	2.44	0.015
14	Gga_rs13743870	9514212	G	ADD	544	1.673	2.439	0.01506
18	GGaluGA118528	1979310	G	ADD	544	1.723	2.438	0.01509
6	Gga_rs14573254	11442742	A	ADD	544	-1.699	-2.437	0.01512
6	Gga_rs10728732	3246308	A	ADD	544	1.635	2.437	0.01514
13	Gga_rs15680345	6876299	G	ADD	544	1.505	2.437	0.01514
2	Gga_rs14216755	91463883	A	ADD	544	1.587	2.436	0.01517
9	Gga_rs14661083	12273282	A	ADD	544	-1.6	-2.435	0.01521
1	GGaluGA004222	7287215	G	ADD	544	-1.575	-2.434	0.01525
17	Gga_rs15032073	4699380	G	ADD	543	-3.226	-2.434	0.01525
15	Gga_rs15024252	9757685	A	ADD	544	4.581	2.434	0.01526
12	Gga_rs14037162	7101619	G	ADD	544	1.556	2.434	0.01527
3	Gga_rs15338648	46604544	A	ADD	543	-2.731	-2.433	0.01529
22	Gga_rs13820349	3447208	G	ADD	544	-1.857	-2.433	0.01529
3	Gga_rs13789191	58946778	A	ADD	544	-1.592	-2.433	0.01531
9	GGaluGA337953	9832779	A	ADD	544	1.696	2.433	0.01531
9	Gga_rs15947559	12385258	G	ADD	544	1.604	2.433	0.01531
6	GGaluGA297679	11539559	A	ADD	544	-1.625	-2.432	0.01532
1	GGaluGA004549	8591235	A	ADD	543	1.601	2.432	0.01533
Z	GGaluGA353191	51676131	G	ADD	544	1.533	2.432	0.01533
4	Gga_rs16390677	37105666	G	ADD	540	1.581	2.432	0.01535
13	GGaluGA093115	7279012	C	ADD	544	1.599	2.431	0.01538
4	Gga_rs14427629	10399410	A	ADD	544	-1.615	-2.43	0.01542
13	Gga_rs14053076	5651943	G	ADD	544	-1.492	-2.43	0.01543
6	GGaluGA295392	6564809	G	ADD	544	-1.661	-2.429	0.01546
6	Gga_rs16541812	11782041	A	ADD	543	-1.789	-2.429	0.01546
4	GGaluGA253354	35857118	A	ADD	544	1.611	2.429	0.01548
2	Gga_rs15123540	87447442	G	ADD	542	1.558	2.428	0.01552
Z	Gga_rs14738395	58031810	G	ADD	543	-2.343	-2.428	0.01552
9	Gga_rs14671575	12573017	G	ADD	544	1.674	2.427	0.01554
21	GGaluGA183610	3002967	A	ADD	544	1.704	2.427	0.01555
1	Gga_rs13994432	194566742	A	ADD	544	-3.405	-2.427	0.01556
3	Gga_rs15396978	79452214	A	ADD	544	1.557	2.427	0.01557
1	GGaluGA022413	65554126	A	ADD	544	-4.271	-2.426	0.01561
7	GGaluGA308350	2078727	G	ADD	539	-1.473	-2.425	0.01563
1	Gga_rs14908637	159545977	A	ADD	544	2.152	2.424	0.01569
1	GGaluGA059797	185931964	G	ADD	544	-2.221	-2.424	0.01569
21	GGaluGA184790	5150213	A	ADD	544	3.494	2.424	0.01569
20	Gga_rs16175383	12448963	G	ADD	544	-2.59	-2.423	0.01572
4	Gga_rs13516487	40205013	G	ADD	544	1.761	2.423	0.01573
3	GGaluGA216266	36175337	G	ADD	544	2.109	2.423	0.01574
3	GGaluGA232721	89973579	A	ADD	544	-1.624	-2.422	0.01575
4	Gga_rs14423643	6169394	G	ADD	544	3.214	2.422	0.01577
18	Gga_rs15810291	724380	C	ADD	544	3.541	2.422	0.01577
9	Gga_rs14671975	13131498	G	ADD	544	1.69	2.421	0.01581
5	Gga_rs14517445	14777747	G	ADD	544	-2.437	-2.421	0.01582
7	Gga_rs14631229	37322034	A	ADD	538	1.837	2.421	0.01582
10	GGaluGA070889	15801425	A	ADD	544	-2.841	-2.42	0.01585
4	Gga_rs16374309	24093157	G	ADD	544	-1.519	-2.419	0.01589
9	GGaluGA341044	16501117	A	ADD	544	-2.257	-2.419	0.01589
1	Gga_rs15190989	5018137	C	ADD	542	-1.596	-2.419	0.01591
2	GGaluGA154784	81635908	G	ADD	544	-3.461	-2.418	0.01594
10	Gga_rs14001152	357788	A	ADD	544	1.698	2.418	0.01595
10	GGaluGA069038	12003885	A	ADD	543	-1.802	-2.418	0.01595
21	GGaluGA183653	3079731	A	ADD	544	-1.657	-2.418	0.01595
12	Gga_rs14043983	14197109	G	ADD	544	-2.238	-2.417	0.01598
1	Gga_rs13843155	30080590	C	ADD	544	-1.977	-2.417	0.016
3	Gga_rs14397861	97054219	A	ADD	543	3.153	2.416	0.016
4	Gga_rs10722820	13112258	G	ADD	544	-1.724	-2.416	0.016
9	Gga_rs14672049	13220440	G	ADD	544	1.669	2.416	0.016
1	Gga_rs13984491	184561281	A	ADD	541	-1.71	-2.416	0.01603
21	Gga_rs14284367	3947653	G	ADD	544	2.177	2.415	0.01607
2	Gga_rs16006318	119123833	A	ADD	544	2.359	2.414	0.01609
3	GGaluGA212610	25554188	A	ADD	544	-1.674	-2.414	0.01609
4	Gga_rs14422558	4908910	G	ADD	543	-1.577	-2.414	0.01609
4	Gga_rs13645333	16031234	G	ADD	544	-1.606	-2.414	0.01609
13	Gga_rs14057832	8353034	A	ADD	544	1.643	2.414	0.01612
26	Gga_rs16202220	2820755	A	ADD	544	2.064	2.414	0.01612
5	GGaluGA292206	60573249	A	ADD	543	2.047	2.413	0.01617
22	Gga_rs13820333	3481445	A	ADD	544	1.441	2.412	0.01618
2	Gga_rs14160580	31848811	C	ADD	544	1.829	2.412	0.01621
12	GGaluGA082501	4093609	A	ADD	544	-2.385	-2.412	0.01621
6	Gga_rs14575838	15621788	G	ADD	544	-1.763	-2.411	0.01622
13	GGaluGA092626	5693871	G	ADD	544	-1.659	-2.411	0.01626
5	Gga_rs14546179	51779757	G	ADD	544	2.466	2.409	0.01631
25	Gga_rs13799285	1201888	A	ADD	544	-2.205	-2.41	0.01631
11	Gga_rs14018133	1492772	G	ADD	544	-1.929	-2.409	0.01634
17	Gga_rs14102710	3222015	G	ADD	544	1.94	2.408	0.01639
4	GGaluGA243681	4640033	G	ADD	543	1.514	2.408	0.0164
2	Gga_rs14239031	120067421	A	ADD	544	-1.625	-2.406	0.01648
10	GGaluGA073304	21894330	A	ADD	543	-2.396	-2.405	0.01649
2	Gga_rs14152869	23997380	A	ADD	543	-3.095	-2.405	0.0165
2	Gga_rs14182574	51826860	G	ADD	543	1.529	2.405	0.01651
17	GGaluGA115846	7424429	A	ADD	544	-2.067	-2.405	0.01651
1	GGaluGA043801	133761585	G	ADD	544	1.58	2.405	0.01652
23	Gga_rs14291015	4513702	G	ADD	544	1.488	2.404	0.01653
9	Gga_rs16653620	3485173	A	ADD	544	-1.526	-2.404	0.01657
12	Gga_rs14046123	16970730	C	ADD	544	1.94	2.404	0.01657
3	Gga_rs14344100	42365644	A	ADD	544	1.624	2.403	0.01658
10	Gga_rs13545729	14867746	G	ADD	544	3.72	2.403	0.01662
24	Gga_rs14296872	5588392	A	ADD	544	1.593	2.403	0.01662
2	Gga_rs15990661	51051310	A	ADD	544	1.526	2.402	0.01665
2	Gga_rs14181956	51075233	G	ADD	544	1.526	2.402	0.01665
2	Gga_rs14181958	51075438	A	ADD	544	1.526	2.402	0.01665
2	Gga_rs15991100	51357095	C	ADD	544	1.526	2.402	0.01665
2	Gga_rs14182280	51425256	A	ADD	544	1.526	2.402	0.01665
2	Gga_rs14182344	51444234	A	ADD	544	1.526	2.402	0.01665
2	Gga_rs14182398	51498096	A	ADD	544	1.526	2.402	0.01665
2	GGaluGA147267	51965459	A	ADD	544	1.526	2.402	0.01665
2	Gga_rs14182760	52064693	G	ADD	544	1.526	2.402	0.01665
2	Gga_rs15991956	52123508	A	ADD	544	1.526	2.402	0.01665
1	Gga_rs13963091	159923910	A	ADD	543	2.983	2.4	0.01672
3	Gga_rs16321157	93898000	A	ADD	544	-1.535	-2.4	0.01675
13	GGaluGA094060	9406252	G	ADD	544	2.043	2.4	0.01675
Z	Gga_rs16773541	61524592	A	ADD	544	1.544	2.399	0.01678
1	GGaluGA050478	154879486	G	ADD	544	2.885	2.399	0.0168
24	Gga_rs16067908	4875043	G	ADD	544	1.764	2.398	0.01681
11	GGaluGA074374	1412995	C	ADD	544	-1.667	-2.397	0.01685
13	GGaluGA092641	5760686	G	ADD	544	-1.633	-2.397	0.01686
1	Gga_rs15549272	195995952	A	ADD	544	2.525	2.397	0.01687
5	Gga_rs13756380	28556460	A	ADD	519	1.561	2.397	0.01687
3	Gga_rs14371421	69556711	A	ADD	539	2.203	2.396	0.01692
6	Gga_rs14707914	22098539	G	ADD	544	2.128	2.395	0.01694
5	GGaluGA280207	27741778	A	ADD	544	-1.537	-2.395	0.01696
17	GGaluGA117327	9971867	A	ADD	544	3.207	2.395	0.01696
3	GGaluGA221919	52823805	A	ADD	544	-2.468	-2.394	0.01698
7	GGaluGA321292	37099278	A	ADD	544	1.821	2.393	0.01706
26	GGaluGA195588	1329585	A	ADD	543	-1.545	-2.393	0.01706
7	Gga_rs14598224	1338365	G	ADD	544	1.552	2.393	0.01707
2	Gga_rs15896925	14151156	G	ADD	544	1.832	2.392	0.0171
9	Gga_rs14676195	16789667	G	ADD	544	-3.989	-2.392	0.01712
19	Gga_rs15047874	5036801	G	ADD	544	1.828	2.391	0.01713
5	Gga_rs14547064	52490235	A	ADD	543	-2.024	-2.391	0.01715
10	Gga_rs15594944	21844067	G	ADD	544	-2.38	-2.39	0.01717
21	Gga_rs16180691	3796696	G	ADD	544	1.849	2.39	0.01721
1	Gga_rs15189578	7119818	A	ADD	544	4.371	2.389	0.01724
27	GGaluGA198984	1885838	G	ADD	544	2.43	2.389	0.01724
5	Gga_rs14528618	31528210	G	ADD	544	-1.602	-2.389	0.01725
1	Gga_rs13826962	5063377	A	ADD	544	-1.577	-2.388	0.01727
1	Gga_rs15190808	5367703	A	ADD	544	-1.577	-2.388	0.01727
Z	Gga_rs14016011	45294269	G	ADD	544	1.752	2.388	0.01727
9	Gga_rs14671724	12750800	A	ADD	544	1.604	2.388	0.01729
20	Gga_rs15173183	5541178	G	ADD	544	-2.501	-2.388	0.01729
1	GGaluGA063980	199251493	G	ADD	542	-1.755	-2.387	0.01732
12	GGaluGA086431	12865473	A	ADD	544	-1.784	-2.387	0.01732
18	Gga_rs15816388	2983967	A	ADD	544	-1.625	-2.387	0.01732
Z	Gga_rs14787488	39630711	G	ADD	543	1.855	2.387	0.01733
2	Gga_rs14167302	39229442	A	ADD	544	1.936	2.386	0.01736
9	Gga_rs16656571	10511417	G	ADD	544	-1.552	-2.386	0.01737
14	Gga_rs15010953	9449252	A	ADD	544	-2.304	-2.386	0.01737
20	GGaluGA176405	3317690	A	ADD	544	1.666	2.385	0.01742
27	Gga_rs16208175	4055498	A	ADD	544	1.636	2.385	0.01742
1	Gga_rs13983256	183483968	G	ADD	544	-2.282	-2.384	0.01745
3	GGaluGA235561	99651107	A	ADD	542	1.434	2.384	0.01745
9	GGaluGA338347	10911658	A	ADD	544	1.67	2.384	0.01746
13	Gga_rs14989962	5266670	A	ADD	544	-2.339	-2.384	0.01747
14	Gga_rs14079172	11953974	G	ADD	543	-1.613	-2.384	0.01747
6	Gga_rs14573872	12134987	A	ADD	544	-1.648	-2.383	0.0175
Z	Gga_rs16768610	37389607	G	ADD	538	2.498	2.383	0.0175
1	GGaluGA006543	16291733	A	ADD	544	2.944	2.383	0.01751
1	GGaluGA043389	132374373	G	ADD	544	-1.523	-2.383	0.01751
2	GGaluGA155193	83079825	G	ADD	544	-1.588	-2.383	0.01751
4	Gga_rs15544591	38388028	G	ADD	544	-2.516	-2.383	0.01751
4	Gga_rs16408210	51596710	A	ADD	541	-1.613	-2.383	0.01751
5	GGaluGA282373	34968530	A	ADD	544	1.54	2.383	0.01751
5	Gga_rs10731983	60292268	A	ADD	544	1.558	2.383	0.01751
15	Gga_rs15780761	9729243	G	ADD	542	-1.608	-2.383	0.01751
6	GGaluGA297979	12296726	A	ADD	544	-1.642	-2.383	0.01752
12	Gga_rs14029955	476033	G	ADD	544	1.767	2.383	0.01752
5	GGaluGA271832	776313	A	ADD	543	-1.664	-2.383	0.01754
5	Gga_rs14549332	54556483	A	ADD	544	1.539	2.382	0.01756
10	Gga_rs14003296	7170759	A	ADD	541	-1.589	-2.382	0.01757
19	Gga_rs14122575	7234853	G	ADD	544	-1.83	-2.381	0.0176
6	Gga_rs14562224	4467417	G	ADD	544	1.578	2.38	0.01767
17	Gga_rs14099334	7769004	A	ADD	544	1.897	2.379	0.01771
2	GGaluGA141349	36626653	G	ADD	543	-1.43	-2.378	0.01774
15	Gga_rs14094799	10236389	G	ADD	544	2.257	2.378	0.01776
2	Gga_rs15066941	16145518	A	ADD	544	1.543	2.377	0.01778
14	Gga_rs10724330	1009160	A	ADD	544	1.873	2.377	0.01778
26	Gga_rs16201984	2648488	C	ADD	544	1.982	2.377	0.01778
9	GGaluGA342447	20864582	A	ADD	544	2.355	2.377	0.01779
2	GGaluGA169640	138798400	A	ADD	544	-2.204	-2.377	0.0178
4	Gga_rs16390822	37397713	G	ADD	544	1.513	2.376	0.01784
22	GGaluGA186679	3533363	A	ADD	521	-1.41	-2.376	0.01788
5	GGaluGA282280	33908610	G	ADD	544	1.511	2.375	0.0179
13	Gga_rs15702686	13010924	G	ADD	544	3.784	2.374	0.01792
13	GGaluGA091148	2531627	G	ADD	544	-1.561	-2.374	0.01793
20	Gga_rs16171770	9920216	A	ADD	543	-1.683	-2.374	0.01794
Z	Gga_rs14748620	59170582	G	ADD	544	-1.566	-2.374	0.01794
3	GGaluGA221831	52463727	G	ADD	544	-1.523	-2.374	0.01796
17	Gga_rs15802474	3250605	A	ADD	544	1.915	2.373	0.01797
22	GGaluGA186682	3534788	G	ADD	544	-1.528	-2.373	0.018
9	Gga_rs14672194	13384148	A	ADD	544	-1.502	-2.373	0.01801
1	GGaluGA004559	8643074	G	ADD	544	1.557	2.372	0.01805
5	Gga_rs14514889	12242199	G	ADD	544	-2.014	-2.371	0.01809
3	GGaluGA215297	33244870	A	ADD	544	-2.102	-2.371	0.0181
1	Gga_rs13646460	87135421	A	ADD	544	-1.582	-2.37	0.01814
17	Gga_rs15802219	3357356	G	ADD	544	2.062	2.37	0.01814
17	Gga_rs14102508	3364705	A	ADD	544	2.062	2.37	0.01814
17	Gga_rs15032791	3374885	G	ADD	544	2.062	2.37	0.01814
17	Gga_rs14102495	3387776	A	ADD	544	2.062	2.37	0.01814
7	Gga_rs15879829	32006580	A	ADD	544	1.517	2.369	0.01818
9	Gga_rs10730069	16366749	A	ADD	544	1.692	2.369	0.01819
10	Gga_rs13704604	21919865	A	ADD	544	-1.925	-2.368	0.01822
11	GGaluGA078361	15905140	G	ADD	544	1.886	2.368	0.01825
2	Gga_rs13540259	18493981	A	ADD	544	1.494	2.368	0.01826
4	Gga_rs15613062	70505173	G	ADD	544	1.639	2.367	0.01829
5	Gga_rs15746966	60710532	A	ADD	544	-2.134	-2.367	0.01829
2	Gga_rs14258112	151561832	G	ADD	544	2.642	2.366	0.01833
3	Gga_rs14404904	104179909	G	ADD	544	-1.599	-2.366	0.01835
2	Gga_rs16111364	120529784	A	ADD	544	1.553	2.364	0.01842
21	GGaluGA183505	2882107	A	ADD	544	2.684	2.364	0.01843
5	GGaluGA292106	60455071	G	ADD	544	-1.559	-2.364	0.01844
10	Gga_rs14013906	21356998	G	ADD	544	1.526	2.364	0.01845
2	Gga_rs13667710	32176606	G	ADD	544	-1.541	-2.363	0.01847
14	GGaluGA100020	3148556	A	ADD	544	-1.527	-2.363	0.01848
6	GGaluGA302872	25982762	A	ADD	544	1.859	2.363	0.01849
3	Gga_rs16275352	52743099	A	ADD	544	1.66	2.363	0.0185
0	GGaluGA001378	0	A	ADD	543	1.717	2.362	0.01853
1	Gga_rs13858766	46302076	A	ADD	544	-1.597	-2.362	0.01854
15	Gga_rs10726467	5934994	A	ADD	544	-1.56	-2.361	0.01856
1	Gga_rs14932361	190103696	A	ADD	531	1.759	2.361	0.01858
2	Gga_rs15980367	46701063	A	ADD	544	2.439	2.361	0.01858
8	GGaluGA330350	23596397	A	ADD	544	-1.64	-2.359	0.01868
24	Gga_rs15213273	1688766	A	ADD	544	1.712	2.358	0.01871
20	GGaluGA177924	5819779	A	ADD	544	1.611	2.358	0.01872
13	Gga_rs14052907	5854684	G	ADD	544	-1.93	-2.358	0.01875
4	GGaluGA243548	4395668	A	ADD	544	-1.715	-2.357	0.01877
1	Gga_rs14888012	135030035	A	ADD	543	1.672	2.357	0.0188
6	GGaluGA298969	16097576	A	ADD	544	1.561	2.355	0.01886
1	Gga_rs15511134	178714889	C	ADD	544	1.869	2.355	0.01887
3	Gga_rs14341084	37245408	A	ADD	544	1.866	2.355	0.01888
1	Gga_rs14936896	197127838	C	ADD	538	-1.57	-2.355	0.0189
2	Gga_rs15896892	14144332	G	ADD	544	1.797	2.354	0.01891
19	Gga_rs14119286	3741027	C	ADD	544	1.53	2.354	0.01894
Z	Gga_rs16101549	20944832	G	ADD	544	1.448	2.353	0.01896
1	GGaluGA026233	80129135	A	ADD	543	-2.268	-2.353	0.01898
19	Gga_rs14119331	3782123	G	ADD	544	-1.51	-2.351	0.01907
1	Gga_rs14936338	195844155	G	ADD	542	1.754	2.351	0.01909
4	Gga_rs15487891	8480865	A	ADD	544	1.991	2.351	0.01909
1	Gga_rs13873649	61043517	A	ADD	544	1.51	2.349	0.01917
14	GGaluGA101062	4994456	C	ADD	544	-1.527	-2.349	0.01917
18	GGaluGA123374	10366472	A	ADD	544	2.531	2.349	0.01917
9	Gga_rs15953664	9671870	A	ADD	544	1.52	2.349	0.0192
11	Gga_rs15601563	1652749	G	ADD	544	-1.602	-2.348	0.01921
3	Gga_rs16294399	70201106	G	ADD	544	-1.715	-2.348	0.01924
25	Gga_rs16074635	1014880	G	ADD	544	1.64	2.348	0.01925
12	Gga_rs14035552	5906364	A	ADD	544	-1.688	-2.348	0.01926
4	Gga_rs10730121	11292338	A	ADD	544	1.704	2.347	0.01927
3	Gga_rs13675944	42867482	A	ADD	544	-3.273	-2.347	0.01928
6	Gga_rs14575410	14252444	A	ADD	544	-1.719	-2.347	0.01928
21	Gga_rs15180775	1224905	G	ADD	544	-3.546	-2.347	0.01928
17	GGaluGA115716	7134625	G	ADD	544	-1.867	-2.347	0.0193
20	GGaluGA180298	10204961	A	ADD	544	-1.474	-2.347	0.01931
2	GGaluGA153212	70840843	A	ADD	544	1.583	2.346	0.01932
4	Gga_rs14466095	50246994	G	ADD	544	1.542	2.346	0.01935
12	Gga_rs14039750	9681272	A	ADD	543	1.535	2.344	0.01942
6	Gga_rs10723226	11925405	G	ADD	544	2.407	2.344	0.01944
0	GGaluGA000705	0	A	ADD	544	-3.872	-2.344	0.01946
3	Gga_rs14347827	45634619	A	ADD	544	2.643	2.343	0.01947
3	Gga_rs14337371	34337274	A	ADD	544	-1.506	-2.343	0.01949
19	GGaluGA128067	7268257	C	ADD	544	1.662	2.343	0.01949
9	GGaluGA340703	16069986	G	ADD	522	-2.602	-2.343	0.01951
4	GGaluGA269910	89797430	G	ADD	502	-3.235	-2.343	0.01955
5	Gga_rs16479199	27110876	G	ADD	544	1.467	2.342	0.01955
2	Gga_rs16001079	120819202	A	ADD	544	-1.487	-2.342	0.01956
13	Gga_rs15677951	7756473	A	ADD	544	1.569	2.341	0.01958
1	GGaluGA051980	161061660	G	ADD	544	1.589	2.341	0.01959
3	GGaluGA212359	24687307	G	ADD	544	1.558	2.341	0.01959
1	Gga_rs15399236	121689702	A	ADD	544	-3.896	-2.341	0.01961
9	Gga_rs14661674	11848962	A	ADD	544	1.607	2.341	0.01961
22	GGaluGA186768	3712408	G	ADD	543	-1.403	-2.34	0.01962
9	Gga_rs14674101	14853605	G	ADD	544	-1.9	-2.34	0.01966
14	GGaluGA098751	1095812	G	ADD	544	1.773	2.339	0.01969
4	GGaluGA245266	10171925	A	ADD	544	-2.189	-2.338	0.01973
4	Gga_rs13577063	25719419	C	ADD	531	-3.195	-2.339	0.01973
21	Gga_rs16177690	1210368	G	ADD	544	-1.598	-2.338	0.01973
1	Gga_rs13936470	132062260	G	ADD	536	-2.308	-2.338	0.01975
3	Gga_rs14397786	97003389	A	ADD	544	3.031	2.337	0.01979
3	Gga_rs15432696	97169984	G	ADD	544	3.031	2.337	0.01979
3	Gga_rs15432968	97382999	A	ADD	544	3.031	2.337	0.01979
1	Gga_rs13823977	2829695	G	ADD	544	-1.633	-2.337	0.01982
12	GGaluGA089203	18752597	A	ADD	544	-1.727	-2.336	0.01984
2	GGaluGA152308	68705545	G	ADD	544	-4.461	-2.336	0.01988
3	Gga_rs14327995	25656883	A	ADD	539	1.512	2.336	0.01988
3	Gga_rs14365797	62477811	A	ADD	544	2.114	2.335	0.01993
0	GGaluGA000267	0	G	ADD	544	-1.567	-2.334	0.01994
6	Gga_rs14589618	29735627	G	ADD	544	-1.516	-2.334	0.01994
18	GGaluGA118139	1370243	G	ADD	544	1.847	2.334	0.01994
5	Gga_rs16478977	26911631	A	ADD	544	1.536	2.334	0.01995
5	Gga_rs14550415	55370875	A	ADD	544	1.549	2.334	0.01995
12	Gga_rs15656198	12368436	A	ADD	544	1.761	2.333	0.02
3	Gga_rs14372911	70683762	A	ADD	544	1.988	2.333	0.02001
1	Gga_rs13953744	149884927	A	ADD	544	2.054	2.333	0.02003
13	GGaluGA092278	4728680	A	ADD	544	-1.656	-2.333	0.02004
9	Gga_rs14672255	13399682	A	ADD	543	2.185	2.332	0.02005
11	Gga_rs15601618	1675975	G	ADD	544	-2.94	-2.332	0.02006
9	GGaluGA341359	16944836	G	ADD	544	-1.685	-2.332	0.02009
4	GGaluGA254411	39230550	A	ADD	544	-2.391	-2.331	0.02011
Z	Gga_rs14765237	36837223	G	ADD	544	2.373	2.331	0.02014
Z	Gga_rs14765285	36898066	G	ADD	544	2.373	2.331	0.02014
1	Gga_rs14901934	151468658	G	ADD	544	-1.622	-2.33	0.02016
7	Gga_rs16572321	1850571	A	ADD	544	1.511	2.33	0.02018
1	Gga_rs13838840	25447345	A	ADD	543	-1.757	-2.33	0.02019
24	Gga_rs16195047	2450102	A	ADD	544	1.712	2.33	0.0202
2	Gga_rs15151626	128594974	G	ADD	544	3.423	2.329	0.02021
26	Gga_rs16203845	4003918	G	ADD	544	1.531	2.329	0.02023
Z	Gga_rs13785112	44991436	A	ADD	544	-1.833	-2.329	0.02023
9	GGaluGA338623	11638384	C	ADD	544	1.965	2.329	0.02024
18	Gga_rs14111894	5965752	A	ADD	544	-1.5	-2.329	0.02024
25	Gga_rs15997968	1064605	A	ADD	544	-1.524	-2.329	0.02025
12	Gga_rs13609883	6003158	A	ADD	543	-3.33	-2.328	0.02027
1	Gga_rs15272175	56353716	C	ADD	544	-1.545	-2.328	0.0203
26	Gga_rs13606694	4169386	A	ADD	537	-1.448	-2.328	0.02031
1	Gga_rs13627606	143735192	A	ADD	544	-1.501	-2.327	0.02034
3	Gga_rs16277643	54127851	A	ADD	544	2.924	2.327	0.02035
10	Gga_rs14009233	15342484	A	ADD	544	-1.506	-2.327	0.02035
4	Gga_rs15544835	38527730	A	ADD	544	-1.583	-2.326	0.02037
27	Gga_rs14302275	2250875	G	ADD	544	-3.793	-2.326	0.0204
11	Gga_rs14026665	16024054	A	ADD	544	1.631	2.325	0.02042
4	GGaluGA270532	92211510	G	ADD	544	-1.544	-2.325	0.02043
25	GGaluGA194264	1131212	G	ADD	544	1.54	2.325	0.02046
9	GGaluGA338938	12608800	G	ADD	544	2.483	2.324	0.02051
14	Gga_rs14077381	9471565	A	ADD	544	-2.062	-2.324	0.02052
11	GGaluGA074094	1021594	A	ADD	544	-2.149	-2.323	0.02056
14	Gga_rs14069368	1268133	G	ADD	544	1.484	2.323	0.02056
26	GGaluGA197192	3492198	A	ADD	544	-4.988	-2.323	0.02056
Z	Gga_rs14765737	37413465	G	ADD	544	2.08	2.323	0.02057
12	Gga_rs15630799	1355747	G	ADD	544	1.575	2.322	0.02059
21	Gga_rs13603100	2677893	A	ADD	544	1.668	2.322	0.0206
1	Gga_rs13656739	63651791	A	ADD	544	-1.72	-2.321	0.02064
6	Gga_rs14560750	3542299	A	ADD	544	-1.841	-2.321	0.02065
4	Gga_rs14437890	23446650	G	ADD	544	-2.52	-2.321	0.02067
21	Gga_rs16181837	5080031	G	ADD	525	-3.948	-2.321	0.02068
5	GGaluGA271629	438924	A	ADD	526	-2.173	-2.32	0.02071
13	Gga_rs14053273	5445955	A	ADD	529	-1.766	-2.32	0.02072
2	Gga_rs14255547	154225539	A	ADD	544	1.82	2.319	0.02076
1	Gga_rs13994790	195566508	G	ADD	544	-1.623	-2.319	0.02077
15	Gga_rs13528884	10600702	A	ADD	544	1.53	2.319	0.02077
12	Gga_rs15671453	18803450	G	ADD	544	2.321	2.319	0.02079
9	Gga_rs16673926	17710025	A	ADD	544	-2.287	-2.317	0.02086
3	Gga_rs14406716	106064607	G	ADD	542	-1.647	-2.317	0.02089
22	Gga_rs16184567	3420100	G	ADD	539	-1.407	-2.316	0.02092
17	Gga_rs14102617	3288244	A	ADD	544	1.959	2.316	0.02093
2	Gga_rs14240052	121889161	G	ADD	543	-3.447	-2.316	0.02096
2	GGaluGA164636	119305100	A	ADD	544	1.482	2.315	0.02099
1	GGaluGA024511	71187816	G	ADD	540	1.677	2.314	0.02104
21	Gga_rs14285269	5542675	G	ADD	544	-1.431	-2.314	0.02106
19	Gga_rs13573766	2232124	G	ADD	544	2.219	2.314	0.02107
13	GGaluGA091141	2517956	G	ADD	544	1.694	2.313	0.02112
0	GGaluGA345737	0	G	ADD	544	3.127	2.312	0.02114
26	GGaluGA197797	4372254	A	ADD	544	-1.456	-2.312	0.02116
9	Gga_rs15953039	9875756	A	ADD	544	1.504	2.311	0.02118
3	Gga_rs14401619	100687027	A	ADD	544	-1.558	-2.311	0.0212
6	GGaluGA302783	25815062	C	ADD	543	-1.537	-2.311	0.02123
13	Gga_rs14053813	4981372	A	ADD	544	-1.631	-2.309	0.02131
27	Gga_rs16205177	1624235	A	ADD	544	1.757	2.309	0.02131
14	Gga_rs14077532	9630650	A	ADD	540	-1.907	-2.308	0.0214
9	Gga_rs14676807	17472097	G	ADD	544	-2.387	-2.307	0.02141
9	GGaluGA341638	17472100	G	ADD	544	-2.387	-2.307	0.02141
13	GGaluGA092967	6775951	G	ADD	544	-1.542	-2.307	0.02141
21	Gga_rs15184111	5244743	G	ADD	544	-1.998	-2.307	0.02143
2	GGaluGA146626	48753125	A	ADD	544	-1.614	-2.307	0.02144
1	GGaluGA051072	158110824	A	ADD	544	-2.177	-2.306	0.02147
5	Gga_rs15698070	36842350	G	ADD	544	1.565	2.306	0.02148
7	GGaluGA318975	31151694	A	ADD	544	1.535	2.306	0.02148
1	Gga_rs14803847	29869574	A	ADD	538	1.297	2.306	0.0215
13	Gga_rs14052830	5986161	A	ADD	544	-1.749	-2.304	0.02159
3	Gga_rs15753856	14516268	A	ADD	543	-1.683	-2.304	0.02161
18	Gga_rs15813955	2047336	G	ADD	544	-1.477	-2.304	0.02161
4	GGaluGA243893	5073938	A	ADD	542	-1.521	-2.304	0.02162
5	Gga_rs14514900	12268123	G	ADD	544	-1.497	-2.304	0.02162
10	GGaluGA071231	16406385	G	ADD	544	2.661	2.303	0.02163
3	Gga_rs14357731	51960539	G	ADD	543	-1.881	-2.303	0.02165
1	GGaluGA017791	53201135	A	ADD	544	-1.907	-2.303	0.02168
7	Gga_rs14631193	37279830	A	ADD	544	1.734	2.303	0.02168
28	Gga_rs15246033	913055	A	ADD	544	-2.492	-2.302	0.02169
0	GGaluGA000842	0	A	ADD	523	1.666	2.302	0.02171
3	Gga_rs16300697	76430933	A	ADD	544	2.14	2.302	0.02171
9	Gga_rs14661113	12245062	G	ADD	544	-1.488	-2.302	0.02172
22	GGaluGA186396	2875448	G	ADD	544	1.455	2.302	0.02174
2	Gga_rs15989465	50191979	A	ADD	544	-2.331	-2.3	0.02181
20	Gga_rs14279770	11679328	G	ADD	544	-3.321	-2.3	0.02181
1	Gga_rs14688655	287595	A	ADD	537	-1.753	-2.3	0.02184
20	Gga_rs15171101	3289933	G	ADD	544	-2.02	-2.299	0.02188
10	Gga_rs15590694	19988686	A	ADD	542	1.511	2.299	0.0219
3	Gga_rs14409244	108350068	G	ADD	544	1.611	2.298	0.02192
23	GGaluGA187619	1230579	G	ADD	540	-2.671	-2.298	0.02192
18	Gga_rs15809263	310364	G	ADD	544	1.686	2.298	0.02194
27	GGaluGA198871	1728781	G	ADD	543	1.509	2.298	0.02196
4	GGaluGA253982	37676762	A	ADD	544	1.467	2.297	0.022
1	Gga_rs15354805	100399530	A	ADD	543	-1.939	-2.297	0.02202
12	Gga_rs14045963	16813097	G	ADD	544	-2.044	-2.296	0.02208
1	Gga_rs13851195	37799016	A	ADD	544	1.541	2.295	0.02211
3	GGaluGA223047	56089838	A	ADD	544	1.659	2.294	0.02218
21	Gga_rs16182393	5902468	A	ADD	544	-1.429	-2.293	0.02222
1	Gga_rs14799123	24273114	A	ADD	544	-2.242	-2.293	0.02224
21	Gga_rs15182929	3423418	A	ADD	544	1.441	2.29	0.02243
1	Gga_rs13862195	49426126	C	ADD	544	-3.332	-2.288	0.0225
4	GGaluGA249419	23351172	A	ADD	544	1.659	2.288	0.0225
4	Gga_rs16750915	23402763	G	ADD	544	1.659	2.288	0.0225
13	Gga_rs14989682	5680742	A	ADD	544	-1.556	-2.288	0.02252
24	Gga_rs16199032	5851915	G	ADD	544	-1.485	-2.288	0.02253
1	Gga_rs14722684	79471144	A	ADD	544	1.657	2.288	0.02254
5	GGaluGA279912	26924287	A	ADD	544	1.481	2.286	0.02265
6	Gga_rs14558353	1579784	G	ADD	544	1.456	2.286	0.02265
10	Gga_rs14014293	21700109	A	ADD	543	-2.079	-2.285	0.02267
3	GGaluGA228750	76548374	A	ADD	543	1.732	2.285	0.02268
6	GGaluGA298601	13958609	A	ADD	544	-1.978	-2.285	0.02271
6	Gga_rs14575415	14290904	G	ADD	544	-1.978	-2.285	0.02271
6	Gga_rs14575704	15336344	G	ADD	544	-1.978	-2.285	0.02271
4	GGaluGA269871	89670898	A	ADD	544	-2.2	-2.284	0.02274
21	Gga_rs16177511	1095000	G	ADD	544	-1.512	-2.284	0.02276
25	Gga_rs16081360	152000	A	ADD	544	1.533	2.284	0.02276
3	Gga_rs14364656	60376720	G	ADD	544	4.047	2.284	0.02277
18	GGaluGA119269	3191586	A	ADD	544	-1.638	-2.284	0.02277
22	GGaluGA186695	3556675	A	ADD	544	1.43	2.283	0.02283
18	Gga_rs14113928	8150944	A	ADD	544	1.536	2.282	0.0229
3	Gga_rs15393868	78556745	A	ADD	533	2.45	2.282	0.02291
1	Gga_rs13838858	25462428	A	ADD	544	-1.614	-2.281	0.02292
4	GGaluGA263401	67494877	A	ADD	544	-1.465	-2.281	0.02293
3	GGaluGA222162	53554949	A	ADD	544	-1.748	-2.281	0.02294
10	Gga_rs14011307	17906782	A	ADD	544	-1.971	-2.28	0.02301
10	Gga_rs14011457	18137791	A	ADD	543	1.527	2.28	0.02301
5	GGaluGA271987	1068878	A	ADD	544	1.493	2.279	0.02305
1	Gga_rs14747505	94905946	A	ADD	544	-2.665	-2.279	0.02306
4	GGaluGA249871	25318899	A	ADD	544	2.036	2.279	0.02307
26	Gga_rs14301331	4817901	G	ADD	544	1.785	2.278	0.02309
5	Gga_rs16506351	50551111	A	ADD	544	-1.545	-2.278	0.02312
3	GGaluGA227585	71026549	A	ADD	544	-2.717	-2.278	0.02314
12	Gga_rs15658560	13412759	G	ADD	544	-1.617	-2.277	0.02316
12	Gga_rs13612808	13412782	A	ADD	544	-1.617	-2.277	0.02316
2	Gga_rs13543711	28328241	A	ADD	544	-1.837	-2.277	0.02318
19	Gga_rs13575701	7511285	G	ADD	544	1.646	2.277	0.02319
21	Gga_rs14285346	5663543	A	ADD	544	2.036	2.277	0.02319
19	Gga_rs14117689	2514131	A	ADD	544	-1.831	-2.276	0.02323
10	Gga_rs14012924	20242200	G	ADD	544	-2.43	-2.276	0.02324
2	Gga_rs15084679	36978709	G	ADD	544	-1.698	-2.275	0.02328
11	GGaluGA074440	1529920	A	ADD	544	-1.915	-2.274	0.02333
11	Gga_rs14018273	1590422	A	ADD	544	-1.915	-2.274	0.02333
2	Gga_rs16147971	150193125	G	ADD	544	1.572	2.274	0.02338
6	GGaluGA294307	4193968	A	ADD	544	-1.888	-2.273	0.02344
4	Gga_rs14747814	77342638	A	ADD	544	2.348	2.273	0.02345
12	Gga_rs13620573	158877	G	ADD	544	2.782	2.272	0.02345
3	GGaluGA218424	42823006	A	ADD	544	-3.148	-2.272	0.02346
4	Gga_rs15622444	80526577	A	ADD	544	1.504	2.272	0.02346
1	Gga_rs13509947	106455683	G	ADD	544	1.455	2.271	0.02353
6	Gga_rs14575693	15310361	A	ADD	543	-1.968	-2.271	0.02354
7	GGaluGA321149	36841218	A	ADD	544	-1.515	-2.271	0.02354
Z	GGaluGA352853	50495255	A	ADD	540	-1.418	-2.271	0.02355
4	Gga_rs14452235	37259815	G	ADD	544	-1.606	-2.269	0.02365
14	Gga_rs15736809	9564091	G	ADD	544	-1.46	-2.269	0.02365
21	GGaluGA184214	4060824	A	ADD	544	-1.509	-2.269	0.02367
9	Gga_rs10723106	10534919	A	ADD	544	-1.55	-2.268	0.02371
2	Gga_rs14209807	82961999	G	ADD	544	1.463	2.268	0.02372
19	Gga_rs15845350	4807455	G	ADD	544	-1.6	-2.268	0.02375
17	GGaluGA114370	4902503	A	ADD	544	1.743	2.266	0.02382
11	Gga_rs14026577	15832788	A	ADD	544	2.294	2.266	0.02384
1	Gga_rs15217930	29644297	A	ADD	544	-1.825	-2.266	0.02385
13	GGaluGA093349	7818526	A	ADD	544	1.639	2.266	0.02387
3	Gga_rs14359811	54183968	G	ADD	544	-2.129	-2.265	0.02392
12	GGaluGA085185	10234070	A	ADD	544	-2.635	-2.264	0.024
13	GGaluGA092322	4796267	A	ADD	544	-1.559	-2.264	0.024
21	Gga_rs14285052	5101486	G	ADD	544	-1.72	-2.263	0.024
6	GGaluGA294885	5622454	A	ADD	543	-2.916	-2.263	0.02403
8	Gga_rs14652829	24553843	G	ADD	544	-1.412	-2.263	0.02403
5	Gga_rs14515598	13179021	G	ADD	543	2.323	2.263	0.02404
2	Gga_rs14247948	129850433	A	ADD	544	1.947	2.262	0.02406
26	Gga_rs15227856	1153364	G	ADD	544	2.85	2.262	0.02406
3	Gga_rs14390670	89904690	A	ADD	544	-1.707	-2.262	0.02408
1	GGaluGA051678	159846102	A	ADD	544	2.947	2.261	0.02413
26	Gga_rs14301297	4795925	G	ADD	544	-1.524	-2.261	0.02413
4	Gga_rs13576743	24551738	A	ADD	544	1.695	2.261	0.02418
8	Gga_rs16641540	23768425	A	ADD	544	-1.42	-2.26	0.0242
1	Gga_rs15460398	151846128	G	ADD	544	2.885	2.26	0.02422
Z	Gga_rs14748694	59044869	A	ADD	544	-1.49	-2.26	0.02422
5	Gga_rs14557058	61135163	A	ADD	544	1.717	2.259	0.0243
4	GGaluGA264360	70262034	A	ADD	544	1.657	2.258	0.02432
2	GGaluGA157254	91443373	G	ADD	544	1.727	2.258	0.02433
1	Gga_rs15467291	162235275	G	ADD	544	1.485	2.258	0.02434
26	Gga_rs15227760	1122554	A	ADD	544	-1.977	-2.258	0.02437
1	Gga_rs13826954	5105441	G	ADD	544	-1.507	-2.257	0.02441
1	Gga_rs13826906	5221981	A	ADD	544	-1.507	-2.257	0.02441
1	Gga_rs13826897	5251513	C	ADD	544	-1.507	-2.257	0.02441
1	GGaluGA003724	5282764	G	ADD	544	-1.507	-2.257	0.02441
1	Gga_rs14823762	53659289	C	ADD	544	-3.405	-2.257	0.02444
21	Gga_rs14285651	6008779	A	ADD	544	-1.435	-2.256	0.02445
6	GGaluGA299270	17036837	A	ADD	544	-1.534	-2.256	0.02447
21	Gga_rs14283152	2575265	A	ADD	526	2.504	2.256	0.02449
1	Gga_rs13982659	182939253	A	ADD	544	1.649	2.255	0.02451
5	GGaluGA291899	60112052	A	ADD	544	2.212	2.255	0.02451
5	GGaluGA273960	9381515	G	ADD	544	1.46	2.255	0.02452
14	GGaluGA101670	5953540	G	ADD	544	-1.412	-2.255	0.02453
Z	Gga_rs16762195	21200985	G	ADD	523	1.515	2.254	0.02461
14	Gga_rs15731586	6875744	A	ADD	540	1.491	2.254	0.02462
5	GGaluGA289187	54877084	A	ADD	544	1.803	2.253	0.02463
Z	Gga_rs16776264	31383022	G	ADD	544	1.635	2.253	0.02463
21	GGaluGA184352	4281260	G	ADD	544	-2.001	-2.253	0.02467
6	GGaluGA301052	21433001	A	ADD	544	1.435	2.253	0.02468
12	GGaluGA082425	3839459	A	ADD	544	1.459	2.253	0.02468
26	Gga_rs14300159	3528575	G	ADD	543	1.444	2.252	0.02471
6	Gga_rs14576983	16811544	A	ADD	544	-1.532	-2.252	0.02473
8	GGaluGA331559	26273102	G	ADD	544	-2.656	-2.252	0.02473
12	Gga_rs14046160	16995972	G	ADD	543	1.613	2.252	0.02474
11	Gga_rs14027548	18088188	C	ADD	544	-3.959	-2.251	0.02477
26	Gga_rs14300891	4282479	A	ADD	544	1.507	2.251	0.02477
Z	GGaluGA354375	59106263	C	ADD	543	-1.484	-2.251	0.0248
2	Gga_rs14144642	16828293	G	ADD	544	-1.458	-2.25	0.02484
4	GGaluGA250300	26546689	C	ADD	542	-1.465	-2.249	0.0249
22	Gga_rs16184997	3203470	A	ADD	544	-1.528	-2.249	0.0249
3	Gga_rs14390641	89878734	G	ADD	544	-1.825	-2.249	0.02491
5	GGaluGA279768	26585777	A	ADD	544	-4.028	-2.249	0.02491
21	GGaluGA185267	6243683	A	ADD	543	-1.605	-2.249	0.02491
26	GGaluGA195872	1718845	A	ADD	543	1.45	2.249	0.02493
1	GGaluGA056577	178482817	A	ADD	544	-1.854	-2.248	0.025
2	Gga_rs14247349	129346185	A	ADD	544	1.814	2.247	0.02502
3	GGaluGA216472	36796454	A	ADD	541	1.96	2.247	0.02503
6	Gga_rs14590638	30782792	A	ADD	544	-1.549	-2.247	0.02505
20	Gga_rs14270179	2604128	A	ADD	544	2.545	2.247	0.02505
3	GGaluGA212305	24512816	G	ADD	544	1.44	2.247	0.02507
19	GGaluGA128126	7393443	A	ADD	544	-2.057	-2.247	0.02507
5	Gga_rs15725031	51524632	A	ADD	544	1.837	2.246	0.0251
10	Gga_rs10726069	9150224	G	ADD	544	-2.191	-2.246	0.0251
6	Gga_rs15779852	12521653	A	ADD	544	-1.52	-2.246	0.02512
1	Gga_rs13512010	111473375	A	ADD	542	-1.532	-2.246	0.02513
23	GGaluGA189366	4457747	G	ADD	544	1.528	2.245	0.02514
9	GGaluGA338386	11000051	G	ADD	544	1.426	2.245	0.02516
3	Gga_rs16216809	4052362	C	ADD	544	1.544	2.245	0.02518
7	Gga_rs14619627	27472791	A	ADD	543	1.607	2.244	0.02524
21	GGaluGA182813	1961163	G	ADD	544	2.211	2.244	0.02524
4	Gga_rs14454703	40107736	A	ADD	544	-1.609	-2.244	0.02525
3	Gga_rs14376780	75372200	A	ADD	544	2.039	2.243	0.02527
6	Gga_rs14562446	4603164	C	ADD	544	-1.558	-2.243	0.02529
26	Gga_rs14298637	2118957	A	ADD	544	3.639	2.243	0.02529
2	GGaluGA151895	67720256	A	ADD	544	-1.894	-2.243	0.02531
18	Gga_rs13506030	615438	A	ADD	544	3.892	2.243	0.02531
2	Gga_rs15907073	17695932	G	ADD	544	-2.576	-2.242	0.02538
2	Gga_rs16047700	83158643	A	ADD	544	3.015	2.241	0.02541
4	Gga_rs14451136	36310312	A	ADD	544	-2.104	-2.241	0.02545
7	GGaluGA310175	5131340	G	ADD	543	-1.836	-2.241	0.02545
6	GGaluGA296576	9008752	A	ADD	544	-1.4	-2.24	0.02547
2	Gga_rs14147136	19317234	A	ADD	544	1.568	2.24	0.02549
3	Gga_rs14389781	89395703	A	ADD	544	-1.713	-2.24	0.02551
2	Gga_rs14184320	55842310	A	ADD	544	-1.857	-2.239	0.02553
2	Gga_rs14184468	56025527	A	ADD	544	-1.857	-2.239	0.02553
11	Gga_rs15600280	993695	C	ADD	544	-1.602	-2.239	0.02556
1	GGaluGA017730	53094788	A	ADD	544	-3.232	-2.238	0.02562
3	Gga_rs14371133	69316512	G	ADD	544	1.445	2.238	0.02563
22	Gga_rs13820397	3349370	G	ADD	544	-1.395	-2.238	0.02565
4	Gga_rs14453131	38552073	A	ADD	543	-1.57	-2.237	0.02569
21	GGaluGA182619	1454276	A	ADD	544	1.92	2.237	0.0257
3	Gga_rs14379035	78491913	A	ADD	544	2.593	2.237	0.02572
2	Gga_rs14179214	48123739	C	ADD	544	1.454	2.236	0.02575
0	GGaluGA000559	0	G	ADD	544	1.52	2.236	0.02578
3	Gga_rs15389097	75643680	A	ADD	541	2.156	2.236	0.02578
2	GGaluGA160851	105176609	A	ADD	544	1.466	2.235	0.0258
5	Gga_rs13587710	43517269	C	ADD	544	-1.422	-2.235	0.02584
1	Gga_rs13829501	15499170	G	ADD	544	1.785	2.234	0.02588
5	Gga_rs15677302	21738305	A	ADD	544	2.785	2.233	0.02596
7	Gga_rs13601292	37296579	A	ADD	544	1.487	2.233	0.02598
1	GGaluGA062818	196822778	G	ADD	543	1.532	2.232	0.02599
27	Gga_rs13620088	1668863	A	ADD	544	-1.811	-2.231	0.02609
21	Gga_rs16177811	1373812	A	ADD	544	-2.628	-2.231	0.02612
3	Gga_rs14321791	19680779	A	ADD	544	2.893	2.23	0.02617
6	GGaluGA304859	30932575	G	ADD	544	-1.526	-2.229	0.02621
21	GGaluGA183151	2393569	G	ADD	544	1.699	2.229	0.02623
Z	Gga_rs16777024	67090407	A	ADD	544	1.518	2.229	0.02624
2	GGaluGA160114	102821381	G	ADD	544	1.497	2.229	0.02626
1	GGaluGA062884	197152494	G	ADD	544	1.471	2.228	0.02627
0	GGaluGA001653	0	A	ADD	544	1.936	2.228	0.0263
3	GGaluGA216370	36487671	A	ADD	544	1.936	2.228	0.0263
3	Gga_rs16281196	56947186	A	ADD	544	1.705	2.228	0.0263
13	Gga_rs14993011	2568533	A	ADD	544	-1.457	-2.227	0.02637
1	GGaluGA024930	72120606	A	ADD	544	-1.453	-2.227	0.02638
26	Gga_rs14416058	554294	A	ADD	543	-1.459	-2.227	0.02639
17	Gga_rs15029930	7250546	A	ADD	544	-1.477	-2.226	0.0264
10	Gga_rs14954841	21554365	A	ADD	544	-2.236	-2.226	0.02641
5	Gga_rs14509825	726559	A	ADD	544	-1.552	-2.226	0.02642
4	Gga_rs13576289	22185103	G	ADD	543	2.473	2.226	0.02644
3	GGaluGA221910	52785548	G	ADD	544	1.476	2.226	0.02646
12	Gga_rs15651617	10092387	G	ADD	544	-1.533	-2.225	0.0265
21	GGaluGA185157	6027441	A	ADD	544	-1.814	-2.225	0.0265
25	Gga_rs16687695	1370887	A	ADD	543	1.731	2.224	0.02653
Z	Gga_rs14015827	45097341	A	ADD	543	-2.111	-2.224	0.02655
3	Gga_rs15386632	74325794	A	ADD	543	1.481	2.224	0.02657
25	GGaluGA194661	1915717	C	ADD	544	-1.695	-2.224	0.02657
5	Gga_rs10724452	51446153	C	ADD	544	1.817	2.224	0.02658
4	Gga_rs16436572	79028128	A	ADD	544	1.785	2.223	0.0266
11	Gga_rs14025696	13861422	A	ADD	544	1.401	2.223	0.02661
Z	GGaluGA352266	45488677	G	ADD	544	1.557	2.222	0.02667
1	Gga_rs13818751	156110268	A	ADD	544	-1.549	-2.222	0.02668
1	GGaluGA003669	4779180	A	ADD	544	2.469	2.222	0.02669
5	GGaluGA283259	38937734	G	ADD	544	-1.53	-2.222	0.02672
18	GGaluGA121149	6367451	A	ADD	544	1.663	2.221	0.02673
2	Gga_rs13667254	31121298	A	ADD	544	1.561	2.221	0.02674
4	Gga_rs16404190	48997735	G	ADD	544	-2.09	-2.221	0.02674
9	Gga_rs13735911	22055612	A	ADD	544	-1.521	-2.221	0.02674
0	GGaluGA001215	0	A	ADD	544	-1.681	-2.221	0.02675
2	GGaluGA172279	147525405	C	ADD	544	1.582	2.221	0.02676
5	GGaluGA290169	56669082	G	ADD	544	-2.419	-2.221	0.02676
12	Gga_rs14035249	5733785	G	ADD	544	-1.995	-2.22	0.02681
5	Gga_rs13593349	57622721	A	ADD	544	3.034	2.22	0.02684
2	Gga_rs14257095	152590188	A	ADD	544	-1.789	-2.22	0.02685
11	Gga_rs14022242	8919882	A	ADD	544	1.647	2.22	0.02685
4	Gga_rs14448769	34587536	A	ADD	544	2.137	2.22	0.02686
12	GGaluGA086457	12965615	G	ADD	544	-2.394	-2.219	0.02691
1	GGaluGA025270	72807948	G	ADD	544	-1.409	-2.218	0.02694
4	Gga_rs15604372	66946146	A	ADD	544	-4.76	-2.218	0.02695
1	GGaluGA033635	100315533	G	ADD	544	-1.861	-2.218	0.027
4	Gga_rs14430623	13079753	A	ADD	544	-2.56	-2.218	0.027
1	Gga_rs13841146	27718907	A	ADD	543	1.436	2.217	0.02701
1	Gga_rs13888312	81466623	A	ADD	543	-1.429	-2.217	0.02705
2	Gga_rs14216854	91535810	G	ADD	521	1.602	2.217	0.02706
20	Gga_rs14278464	10381451	G	ADD	543	3.21	2.216	0.02709
19	Gga_rs15049930	7426284	A	ADD	539	-1.558	-2.216	0.02711
14	GGaluGA100832	4557273	A	ADD	528	-1.549	-2.216	0.02712
13	Gga_rs14992232	3195184	A	ADD	543	1.463	2.215	0.02717
1	Gga_rs10731631	26282475	G	ADD	544	-1.526	-2.215	0.02718
3	Gga_rs14326893	24494825	A	ADD	544	1.484	2.215	0.02721
1	Gga_rs13894754	87486643	G	ADD	544	-1.553	-2.214	0.02723
17	Gga_rs15802399	3270449	G	ADD	544	1.749	2.214	0.02723
3	Gga_rs14344385	42540013	A	ADD	544	-2.479	-2.214	0.02728
10	GGaluGA073242	21808414	G	ADD	544	-1.432	-2.213	0.02729
0	GGaluGA000304	0	G	ADD	544	2.468	2.213	0.0273
20	Gga_rs14275219	7389017	A	ADD	544	1.435	2.213	0.02731
27	GGaluGA200299	4042921	A	ADD	544	1.511	2.213	0.02733
12	Gga_rs14976991	8637443	A	ADD	544	2.02	2.212	0.02735
9	Gga_rs16653984	12429954	G	ADD	543	1.808	2.212	0.02737
Z	Gga_rs16696946	28315300	C	ADD	541	-2.223	-2.212	0.02737
2	Gga_rs14143697	15991782	C	ADD	544	1.345	2.212	0.02741
1	Gga_rs13892128	85351288	G	ADD	544	-1.822	-2.211	0.02743
4	GGaluGA254739	40190282	G	ADD	544	-1.585	-2.211	0.02745
7	Gga_rs14598934	1816308	G	ADD	544	1.495	2.211	0.02746
24	Gga_rs14293160	1473315	G	ADD	544	-1.984	-2.211	0.02746
24	GGaluGA190921	1499374	A	ADD	544	-1.984	-2.211	0.02746
17	GGaluGA114289	4600293	G	ADD	544	-1.926	-2.21	0.02753
2	Gga_rs14209059	82243882	A	ADD	544	-1.67	-2.21	0.02755
20	Gga_rs16166996	6600958	C	ADD	544	1.755	2.209	0.02759
1	Gga_rs15354669	100313786	C	ADD	544	-1.4	-2.209	0.0276
2	Gga_rs14133537	6482478	A	ADD	544	1.64	2.209	0.02762
5	Gga_rs14516107	13588596	G	ADD	544	-1.368	-2.209	0.02763
8	GGaluGA325049	7385552	G	ADD	544	-1.359	-2.209	0.02763
9	Gga_rs14672090	13277562	A	ADD	544	2.096	2.209	0.02763
3	Gga_rs14312906	10955968	G	ADD	541	-1.398	-2.208	0.02764
5	Gga_rs14526587	29076286	A	ADD	544	1.392	2.208	0.02764
5	Gga_rs14526060	28672845	G	ADD	544	-1.461	-2.208	0.02765
17	Gga_rs15802199	3365920	A	ADD	544	-1.885	-2.208	0.02769
1	Gga_rs13997992	200415379	C	ADD	544	-1.484	-2.207	0.0277
2	Gga_rs14179884	48667693	A	ADD	544	-1.464	-2.207	0.0277
3	GGaluGA227678	71386601	G	ADD	543	1.767	2.208	0.0277
6	Gga_rs14582124	22293596	G	ADD	544	-1.429	-2.207	0.02771
22	Gga_rs16185276	3024199	A	ADD	544	-1.695	-2.207	0.02771
1	Gga_rs13963171	160023788	G	ADD	544	1.516	2.207	0.02776
1	GGaluGA026205	80052287	G	ADD	544	1.581	2.206	0.0278
3	Gga_rs14340448	36655791	A	ADD	543	1.586	2.206	0.02782
1	Gga_rs15448707	147011015	A	ADD	544	-1.476	-2.205	0.02787
2	Gga_rs15083807	35257161	C	ADD	544	2.139	2.205	0.02789
3	Gga_rs15388111	75224669	G	ADD	544	1.895	2.205	0.02791
14	GGaluGA103868	11298066	G	ADD	540	2.812	2.205	0.02791
20	Gga_rs16171076	9338405	G	ADD	544	2.214	2.204	0.02793
5	GGaluGA292374	60869506	C	ADD	544	1.859	2.204	0.02795
6	Gga_rs14593695	33283988	G	ADD	544	1.474	2.204	0.02796
17	Gga_rs14104044	1855269	C	ADD	544	-1.843	-2.204	0.02796
3	Gga_rs15444944	104290263	G	ADD	543	-1.592	-2.204	0.02798
11	GGaluGA078713	17024863	G	ADD	544	2.314	2.204	0.02798
Z	Gga_rs16132524	40104646	A	ADD	544	-1.44	-2.203	0.02799
4	Gga_rs16360249	10423018	A	ADD	544	-1.417	-2.203	0.028
2	Gga_rs14199222	67873008	A	ADD	544	-2.219	-2.203	0.02801
1	Gga_rs13858085	45250806	G	ADD	544	-2.968	-2.202	0.02805
2	Gga_rs16064036	92821251	A	ADD	544	-1.901	-2.203	0.02805
14	Gga_rs15012221	11705176	G	ADD	544	-2.837	-2.203	0.02805
Z	Gga_rs14762580	32262038	G	ADD	544	-1.619	-2.202	0.02805
10	Gga_rs14006050	12602118	A	ADD	544	-1.448	-2.202	0.02808
21	GGaluGA184009	3576294	A	ADD	544	2.763	2.202	0.02808
6	Gga_rs15807303	28255043	G	ADD	544	-1.52	-2.202	0.02809
4	Gga_rs14424356	7270432	G	ADD	544	1.651	2.202	0.02811
4	GGaluGA244419	7305919	G	ADD	544	1.651	2.202	0.02811
13	GGaluGA093132	7379385	A	ADD	544	1.4	2.201	0.02812
1	GGaluGA031916	94360011	G	ADD	544	-1.576	-2.201	0.02815
2	GGaluGA134291	14232919	G	ADD	544	1.622	2.201	0.02817
6	Gga_rs14561934	4297989	A	ADD	544	-1.416	-2.2	0.02819
9	Gga_rs14661396	12048057	G	ADD	544	1.392	2.2	0.0282
2	GGaluGA138741	28280925	A	ADD	544	-1.629	-2.2	0.02821
5	Gga_rs14528521	31431338	A	ADD	544	1.467	2.2	0.02823
7	GGaluGA318162	29318621	C	ADD	544	1.349	2.2	0.02823
5	GGaluGA273551	8403945	A	ADD	544	-4.425	-2.2	0.02825
22	GGaluGA186485	3064289	A	ADD	544	1.562	2.2	0.02826
1	Gga_rs13854171	40516621	A	ADD	544	1.584	2.199	0.02827
23	Gga_rs15192358	498924	G	ADD	544	1.684	2.199	0.02827
13	Gga_rs15679734	7073905	A	ADD	544	-1.916	-2.199	0.02829
4	Gga_rs14428854	11642538	G	ADD	544	-2.197	-2.199	0.02831
2	GGaluGA134566	14840083	G	ADD	544	-1.345	-2.199	0.02833
2	GGaluGA129617	1030609	A	ADD	544	1.397	2.198	0.02834
8	Gga_rs16619223	2861280	C	ADD	544	-1.565	-2.198	0.02836
1	GGaluGA026144	79802858	A	ADD	544	-2.202	-2.198	0.02839
2	Gga_rs13669513	37965850	C	ADD	544	-2.109	-2.198	0.02839
6	Gga_rs14573767	12020990	A	ADD	544	1.539	2.197	0.02843
26	GGaluGA197601	4117583	A	ADD	544	-2.083	-2.197	0.02843
E22	GGaluGA344878	430872	A	ADD	544	-2.301	-2.196	0.02849
2	GGaluGA157894	92915757	A	ADD	544	-1.896	-2.196	0.02853
10	Gga_rs3137147	21324822	A	ADD	544	1.42	2.196	0.02855
4	Gga_rs14422240	4592179	C	ADD	544	1.38	2.195	0.02856
12	Gga_rs14031498	1803933	A	ADD	544	1.542	2.195	0.02862
5	Gga_rs16519981	59488578	G	ADD	544	-1.398	-2.194	0.02863
4	Gga_rs16018726	92228629	G	ADD	544	-1.506	-2.194	0.02865
9	Gga_rs14663335	10433290	G	ADD	544	1.882	2.193	0.02872
13	Gga_rs14992905	2642404	G	ADD	544	1.485	2.193	0.02872
3	Gga_rs14357997	52167618	A	ADD	544	1.417	2.193	0.02874
3	Gga_rs16291207	68199923	A	ADD	544	2.077	2.193	0.02876
6	Gga_rs14577045	16887719	G	ADD	533	-1.397	-2.193	0.02876
6	GGaluGA301114	21712605	G	ADD	544	1.374	2.192	0.02877
2	Gga_rs15865269	2397668	A	ADD	544	1.723	2.192	0.0288
26	Gga_rs14298302	1745019	A	ADD	544	-2.721	-2.192	0.02882
5	GGaluGA282466	35884687	G	ADD	544	1.347	2.192	0.02883
2	GGaluGA144880	44575383	A	ADD	544	-3.366	-2.192	0.02884
2	GGaluGA164857	119938109	A	ADD	544	1.946	2.191	0.02885
2	GGaluGA132913	8727852	G	ADD	544	2.327	2.191	0.02887
Z	Gga_rs16777751	69011896	C	ADD	544	2.813	2.191	0.02888
9	GGaluGA338960	12652689	G	ADD	544	-1.467	-2.191	0.02889
5	Gga_rs16486362	32644668	G	ADD	544	1.374	2.191	0.02891
9	GGaluGA338839	12218049	G	ADD	544	-1.42	-2.19	0.02893
1	GGaluGA027243	83020448	A	ADD	544	3.542	2.19	0.02898
1	GGaluGA062400	194394339	G	ADD	544	-2.852	-2.189	0.02905
1	Gga_rs13842417	28967412	C	ADD	544	-1.728	-2.188	0.0291
13	Gga_rs15680269	6939957	C	ADD	543	-1.378	-2.188	0.02912
0	GGaluGA000939	0	A	ADD	543	2.304	2.187	0.02915
1	Gga_rs13687937	100239541	A	ADD	544	-1.382	-2.187	0.02918
Z	Gga_rs16124433	67009733	C	ADD	544	-1.453	-2.187	0.02918
6	Gga_rs15776828	10984952	A	ADD	539	-1.399	-2.186	0.02921
13	GGaluGA092447	5154844	G	ADD	544	1.477	2.186	0.02921
13	Gga_rs14062065	13462246	G	ADD	544	-1.423	-2.186	0.02921
3	Gga_rs16213380	1399459	A	ADD	544	1.498	2.186	0.02925
3	GGaluGA224956	62693188	G	ADD	544	-1.373	-2.186	0.02928
12	Gga_rs13621683	2889589	A	ADD	544	1.715	2.186	0.02928
0	GGaluGA001695	0	A	ADD	544	-2.413	-2.185	0.02933
1	GGaluGA052198	162523341	G	ADD	544	-1.439	-2.185	0.02934
2	Gga_rs14240817	122583601	G	ADD	543	-1.449	-2.184	0.02938
6	Gga_rs13567146	16024490	A	ADD	544	-1.907	-2.184	0.0294
10	GGaluGA072732	20918174	A	ADD	544	-1.814	-2.184	0.02941
1	Gga_rs13893510	86659743	A	ADD	544	-1.515	-2.184	0.02943
1	Gga_rs13780010	160119931	G	ADD	544	3.045	2.183	0.02946
2	Gga_rs14160559	31799891	G	ADD	544	-1.542	-2.183	0.02947
4	Gga_rs15540496	36350529	A	ADD	544	-2.314	-2.183	0.0295
Z	Gga_rs14748677	59086297	G	ADD	543	-1.426	-2.183	0.0295
26	Gga_rs14298585	2077663	A	ADD	540	-1.816	-2.182	0.02951
2	GGaluGA134672	15068236	G	ADD	543	-1.431	-2.182	0.02953
4	Gga_rs14461903	47282424	A	ADD	544	1.484	2.182	0.02956
2	GGaluGA129286	480359	A	ADD	544	-1.419	-2.182	0.02957
2	Gga_rs14175008	44933697	A	ADD	542	1.666	2.181	0.02959
3	Gga_rs14398023	97227680	G	ADD	544	1.489	2.181	0.02959
13	Gga_rs14053266	5460212	A	ADD	544	1.444	2.181	0.0296
1	Gga_rs13844786	31442306	G	ADD	544	-1.468	-2.181	0.02961
3	GGaluGA226848	69478370	G	ADD	543	1.968	2.18	0.02968
5	Gga_rs16463613	10843294	G	ADD	544	1.427	2.18	0.02968
20	Gga_rs16171706	9858365	A	ADD	544	-1.87	-2.18	0.02969
2	GGaluGA139118	29604619	G	ADD	544	2.065	2.18	0.0297
13	Gga_rs15681069	6596860	A	ADD	544	-1.759	-2.179	0.02974
9	GGaluGA338204	10557765	A	ADD	544	-1.614	-2.179	0.02978
17	Gga_rs13799190	3747667	G	ADD	541	1.52	2.179	0.0298
0	GGaluGA000486	0	G	ADD	544	3.25	2.178	0.02983
10	GGaluGA069533	13215398	G	ADD	544	-1.789	-2.178	0.02983
4	Gga_rs14425095	8082565	A	ADD	544	-1.622	-2.178	0.02984
13	GGaluGA091570	3222952	A	ADD	544	1.376	2.178	0.02985
5	Gga_rs16515424	56697148	G	ADD	544	-1.743	-2.178	0.02986
4	Gga_rs14427292	10101281	A	ADD	544	1.988	2.177	0.02989
0	GGaluGA345543	0	A	ADD	544	-1.443	-2.177	0.0299
2	Gga_rs14261927	147474360	G	ADD	543	-1.507	-2.177	0.02992
1	Gga_rs13970814	172780030	C	ADD	544	-1.442	-2.177	0.02993
2	Gga_rs15084298	36426461	G	ADD	544	1.465	2.177	0.02994
11	Gga_rs14967235	19304388	C	ADD	542	1.385	2.177	0.02994
6	GGaluGA301625	23753349	A	ADD	544	1.416	2.176	0.02996
21	Gga_rs15182197	2697967	G	ADD	544	-1.459	-2.176	0.02996
2	Gga_rs14212733	86979675	C	ADD	544	1.37	2.176	0.02998
6	GGaluGA293610	2695420	A	ADD	544	-2.3	-2.176	0.02999
4	GGaluGA254549	39685604	A	ADD	544	-1.435	-2.175	0.03003
20	GGaluGA177648	5309035	G	ADD	544	-1.367	-2.175	0.03005
25	Gga_rs16070133	84394	A	ADD	544	-1.822	-2.175	0.03008
2	Gga_rs15948791	35401751	A	ADD	533	-1.456	-2.175	0.03009
3	Gga_rs16333070	103821236	A	ADD	544	-1.396	-2.175	0.03009
1	Gga_rs13963388	160203992	A	ADD	542	2.229	2.175	0.0301
1	GGaluGA031905	94289282	A	ADD	544	-1.438	-2.174	0.03013
20	Gga_rs14272417	4912539	G	ADD	543	1.377	2.174	0.03015
24	Gga_rs13604387	1550815	C	ADD	543	-1.938	-2.174	0.03017
3	GGaluGA236378	102714178	G	ADD	544	-1.603	-2.173	0.0302
3	Gga_rs16339611	109001793	G	ADD	544	-1.473	-2.173	0.03023
23	Gga_rs15200521	3473079	A	ADD	544	3.402	2.173	0.03023
4	Gga_rs13642123	5879696	A	ADD	544	1.715	2.172	0.03032
9	Gga_rs16678701	22860960	G	ADD	544	1.597	2.171	0.03033
6	Gga_rs15773013	9265437	G	ADD	544	1.442	2.171	0.03038
24	Gga_rs16198389	5226855	A	ADD	543	1.677	2.171	0.0304
1	Gga_rs13915475	108256294	G	ADD	544	1.513	2.17	0.03041
3	GGaluGA226779	69292423	G	ADD	544	1.623	2.17	0.03041
6	Gga_rs16542601	12397948	C	ADD	544	1.89	2.17	0.03047
10	Gga_rs14952953	19997368	A	ADD	544	-2.347	-2.17	0.03047
2	Gga_rs14199111	67763549	A	ADD	544	-2.14	-2.169	0.03048
2	Gga_rs14238715	119889353	C	ADD	543	1.928	2.169	0.03048
3	GGaluGA203599	2976123	G	ADD	544	2.065	2.169	0.03049
1	Gga_rs13863191	50215360	G	ADD	544	-2.299	-2.169	0.03051
4	Gga_rs14435058	17041365	G	ADD	544	-1.552	-2.169	0.03052
3	Gga_rs13690131	67558628	A	ADD	544	1.827	2.168	0.03058
10	GGaluGA073540	22234056	A	ADD	544	-1.544	-2.168	0.03058
12	GGaluGA088375	17051472	G	ADD	544	1.458	2.168	0.03058
3	Gga_rs15375140	68102977	A	ADD	543	-1.382	-2.168	0.03062
2	Gga_rs14210361	83539060	A	ADD	544	-2.705	-2.167	0.03064
12	Gga_rs13621019	1437537	A	ADD	544	1.56	2.167	0.03064
0	GGaluGA001559	0	G	ADD	544	2.314	2.167	0.03065
0	GGaluGA001558	0	A	ADD	544	2.314	2.167	0.03065
4	Gga_rs16392347	39240342	A	ADD	544	1.458	2.167	0.03066
12	Gga_rs15637241	4749196	A	ADD	544	-2.848	-2.167	0.03066
13	Gga_rs14989946	5340123	A	ADD	544	1.405	2.167	0.03066
23	Gga_rs10723731	555182	G	ADD	544	1.656	2.167	0.03067
18	Gga_rs14112084	6173480	A	ADD	544	-4.565	-2.167	0.03068
13	Gga_rs15680979	6625927	A	ADD	544	-1.684	-2.167	0.0307
20	Gga_rs16172003	10185690	G	ADD	544	2.345	2.166	0.03073
1	GGaluGA056246	177766639	A	ADD	544	-1.73	-2.166	0.03076
6	Gga_rs14558712	1870663	A	ADD	544	1.52	2.166	0.03076
3	Gga_rs14362293	56561036	A	ADD	544	1.514	2.166	0.03077
13	Gga_rs14992574	2985464	A	ADD	544	2.039	2.166	0.03077
8	Gga_rs16649423	29348833	A	ADD	544	2.838	2.165	0.0308
9	Gga_rs15950373	11269524	A	ADD	544	-1.474	-2.165	0.03084
13	Gga_rs14057588	1640154	A	ADD	544	1.376	2.164	0.03087
10	Gga_rs15580409	13940888	G	ADD	543	1.464	2.163	0.03095
21	Gga_rs14282027	1392325	A	ADD	544	-2.634	-2.163	0.03095
4	GGaluGA249682	24676253	G	ADD	544	2.046	2.163	0.03096
15	Gga_rs15761214	564123	A	ADD	544	-1.529	-2.163	0.03096
15	Gga_rs14086714	615618	G	ADD	544	-1.529	-2.163	0.03096
15	Gga_rs14086782	802596	A	ADD	544	-1.529	-2.163	0.03096
5	Gga_rs13593212	57298316	A	ADD	544	-2.873	-2.163	0.03097
20	Gga_rs15169856	1764280	A	ADD	544	1.393	2.163	0.03098
12	Gga_rs10722234	4938377	A	ADD	544	-3.179	-2.163	0.03101
3	Gga_rs14317513	7449136	A	ADD	540	-1.926	-2.162	0.03104
6	Gga_rs14581835	21743168	A	ADD	544	-1.382	-2.162	0.03104
6	Gga_rs13758416	21753669	A	ADD	544	-1.382	-2.162	0.03104
6	GGaluGA301127	21770649	A	ADD	544	-1.382	-2.162	0.03104
19	Gga_rs15050264	8114535	A	ADD	544	-1.418	-2.162	0.03106
3	Gga_rs14337976	34791774	G	ADD	544	1.569	2.162	0.03109
3	Gga_rs14337983	34803734	A	ADD	544	1.569	2.162	0.03109
9	GGaluGA334574	3408411	G	ADD	543	-1.768	-2.162	0.03109
2	Gga_rs13759194	152559184	G	ADD	544	-1.778	-2.161	0.0311
5	GGaluGA285358	44395826	A	ADD	544	1.429	2.161	0.03111
9	Gga_rs14660648	3534095	A	ADD	538	1.34	2.161	0.03112
25	Gga_rs16740382	74072	A	ADD	542	1.425	2.161	0.03112
21	Gga_rs15184455	5843025	C	ADD	544	-2.418	-2.161	0.03115
12	Gga_rs15674057	19773533	A	ADD	544	-1.372	-2.161	0.03116
5	Gga_rs14515961	13524749	G	ADD	544	-1.353	-2.16	0.03118
2	GGaluGA166834	128195028	A	ADD	544	2.229	2.16	0.03119
2	GGaluGA157189	91250822	G	ADD	526	1.434	2.16	0.0312
4	Gga_rs14451310	36456640	A	ADD	544	1.557	2.16	0.0312
18	Gga_rs14105826	679660	G	ADD	544	1.425	2.16	0.03121
21	Gga_rs16178267	1825502	A	ADD	544	2.067	2.159	0.03132
1	Gga_rs13947813	143186097	G	ADD	544	-3.542	-2.158	0.03135
2	Gga_rs15118651	80353871	A	ADD	544	-2.647	-2.158	0.03135
2	Gga_rs14207912	80754042	A	ADD	544	-2.174	-2.158	0.03135
6	GGaluGA299927	18372724	G	ADD	544	2.182	2.158	0.03138
1	Gga_rs13938625	134276847	A	ADD	544	-2.624	-2.157	0.03144
6	Gga_rs14559183	2186794	G	ADD	544	1.37	2.156	0.03152
21	Gga_rs16181415	4447429	G	ADD	544	2.07	2.156	0.03153
4	GGaluGA269840	89576027	C	ADD	528	1.534	2.156	0.03154
23	Gga_rs14287728	481204	G	ADD	544	1.521	2.156	0.03156
5	Gga_rs14509903	603676	A	ADD	544	1.396	2.155	0.03157
17	Gga_rs15027789	9168679	A	ADD	543	2.77	2.155	0.03163
1	Gga_rs15190652	5543120	A	ADD	544	1.737	2.155	0.03164
1	Gga_rs15418118	132344670	C	ADD	544	-1.408	-2.154	0.03172
2	Gga_rs15929847	27958237	A	ADD	544	-1.682	-2.153	0.03172
2	GGaluGA164581	119030845	A	ADD	544	1.624	2.154	0.03172
3	GGaluGA225255	64382440	A	ADD	544	-1.35	-2.153	0.03173
3	Gga_rs16287013	64403287	G	ADD	544	-1.35	-2.153	0.03173
Z	Gga_rs14760964	29090725	G	ADD	533	-2.051	-2.153	0.03175
24	GGaluGA191032	1674259	G	ADD	544	1.464	2.153	0.03176
18	Gga_rs13508120	6069783	A	ADD	544	2.236	2.153	0.03177
1	GGaluGA021440	63230947	A	ADD	544	-1.524	-2.153	0.03178
26	Gga_rs14300913	4327561	A	ADD	544	1.425	2.153	0.03178
23	Gga_rs16082620	2408042	G	ADD	544	-1.41	-2.152	0.03186
28	GGaluGA201326	1180742	A	ADD	544	1.565	2.152	0.03186
0	GGaluGA001135	0	A	ADD	528	1.454	2.152	0.03189
1	Gga_rs13955359	151489529	A	ADD	543	-1.789	-2.151	0.03193
17	GGaluGA114302	4641507	A	ADD	544	1.697	2.151	0.03195
7	GGaluGA308075	1378219	G	ADD	544	1.421	2.15	0.03199
13	GGaluGA091131	2504910	G	ADD	537	-1.581	-2.15	0.032
14	GGaluGA100179	3392366	A	ADD	544	1.4	2.15	0.03203
4	Gga_rs14437758	23295771	G	ADD	544	-1.365	-2.149	0.03204
3	Gga_rs15390041	76300402	G	ADD	544	2.292	2.149	0.03205
6	Gga_rs14574910	13176533	G	ADD	544	-1.355	-2.149	0.03205
1	Gga_rs15256241	48996291	A	ADD	544	-2.33	-2.149	0.03206
1	Gga_rs13861848	49056299	A	ADD	544	-2.33	-2.149	0.03206
1	Gga_rs14819988	49060939	A	ADD	544	-2.33	-2.149	0.03206
6	GGaluGA304797	30739935	G	ADD	544	1.574	2.149	0.03207
12	Gga_rs14048959	19477902	G	ADD	544	-1.822	-2.149	0.03211
2	Gga_rs13636075	83800057	A	ADD	544	2.078	2.148	0.03213
17	Gga_rs15789119	10469093	A	ADD	544	-1.452	-2.148	0.03214
17	Gga_rs15789075	10485403	G	ADD	544	-1.452	-2.148	0.03214
4	Gga_rs14492530	80416307	A	ADD	544	-1.457	-2.148	0.0322
4	Gga_rs14438359	24205318	A	ADD	544	-1.709	-2.147	0.03221
4	Gga_rs14438360	24217387	G	ADD	544	-1.709	-2.147	0.03221
18	Gga_rs14112029	6115016	A	ADD	544	3.14	2.147	0.03221
24	Gga_rs16199183	5971333	A	ADD	544	1.35	2.147	0.03224
1	Gga_rs13936306	131677028	C	ADD	544	-1.409	-2.147	0.03226
11	Gga_rs15623610	18852755	G	ADD	544	-1.348	-2.147	0.03227
26	GGaluGA195922	1783060	G	ADD	544	-1.424	-2.147	0.03227
5	Gga_rs14529433	32139374	A	ADD	544	2.864	2.147	0.03228
2	GGaluGA167245	129826000	C	ADD	544	1.479	2.146	0.03229
4	GGaluGA253981	37672034	G	ADD	544	1.377	2.146	0.03229
13	GGaluGA093255	7618614	G	ADD	544	1.816	2.146	0.03231
0	GGaluGA000269	0	A	ADD	543	1.492	2.146	0.03233
11	Gga_rs14019487	4496723	G	ADD	544	-2.059	-2.146	0.03233
11	Gga_rs14019488	4498015	A	ADD	544	-2.059	-2.146	0.03233
8	Gga_rs15927133	22027141	G	ADD	544	1.432	2.146	0.03234
14	GGaluGA103374	9773706	G	ADD	544	-2.113	-2.146	0.03235
19	Gga_rs15046792	3934141	A	ADD	544	4.3	2.145	0.03237
12	Gga_rs14983658	15441467	G	ADD	544	-1.546	-2.145	0.03239
1	Gga_rs13557474	184146909	A	ADD	544	1.641	2.145	0.03241
4	Gga_rs16351030	2797924	A	ADD	544	1.452	2.145	0.03241
12	Gga_rs14048983	19506297	G	ADD	544	-1.839	-2.145	0.03242
2	GGaluGA172286	147544176	A	ADD	542	1.479	2.144	0.03244
3	Gga_rs14327159	24886125	A	ADD	544	-1.484	-2.144	0.03244
14	GGaluGA100284	3674891	A	ADD	544	1.493	2.144	0.03245
1	GGaluGA006468	16038284	A	ADD	531	2	2.144	0.03246
1	Gga_rs13776658	79830421	G	ADD	544	-1.702	-2.144	0.03247
1	GGaluGA056751	178936020	G	ADD	544	1.869	2.144	0.03247
4	Gga_rs14461041	46664483	G	ADD	544	1.562	2.144	0.03247
1	Gga_rs14906152	157416768	A	ADD	544	1.438	2.144	0.03249
4	Gga_rs14452371	37504620	G	ADD	543	1.313	2.144	0.0325
12	Gga_rs14048205	18731685	G	ADD	544	-1.913	-2.143	0.03253
18	Gga_rs15832432	8750972	A	ADD	544	-1.927	-2.143	0.03253
2	Gga_rs16733024	99418	A	ADD	543	-1.539	-2.143	0.03254
14	GGaluGA104878	13883445	A	ADD	544	-1.826	-2.143	0.03254
3	Gga_rs14341073	37188899	G	ADD	544	1.841	2.143	0.03256
10	GGaluGA066083	1838356	G	ADD	544	1.423	2.143	0.03258
13	Gga_rs13726933	6193674	A	ADD	544	-2.458	-2.142	0.03263
1	GGaluGA059301	184632695	G	ADD	544	-2.012	-2.142	0.03264
0	GGaluGA001435	0	A	ADD	544	-1.611	-2.141	0.03274
9	Gga_rs16671445	15881955	G	ADD	544	1.513	2.141	0.03274
4	GGaluGA250956	30308783	G	ADD	544	-1.418	-2.14	0.03279
1	GGaluGA025265	72775426	G	ADD	544	1.333	2.14	0.03282
8	Gga_rs14634481	3088292	G	ADD	544	-1.78	-2.14	0.03282
1	Gga_rs10723487	50118596	C	ADD	536	-2.118	-2.14	0.03283
5	Gga_rs14515153	12876628	G	ADD	544	-1.832	-2.14	0.03283
7	Gga_rs16607715	32021615	G	ADD	544	1.371	2.139	0.03291
25	GGaluGA194673	1931459	A	ADD	544	1.514	2.139	0.03291
3	GGaluGA224151	59167561	A	ADD	544	-2.154	-2.139	0.03292
12	GGaluGA084029	7723910	A	ADD	544	-1.478	-2.138	0.03293
8	Gga_rs16648396	28608487	G	ADD	544	2.238	2.138	0.03294
5	Gga_rs14742228	12754368	A	ADD	544	-1.416	-2.138	0.03296
3	Gga_rs13691867	71938090	A	ADD	544	1.474	2.137	0.03303
9	Gga_rs13608395	15673485	C	ADD	544	-2.757	-2.137	0.03306
1	Gga_rs14790338	8318781	A	ADD	544	-1.386	-2.136	0.03312
25	Gga_rs16688183	1101217	G	ADD	544	-2.325	-2.136	0.03313
25	Gga_rs16688142	1120382	A	ADD	544	-2.325	-2.136	0.03313
2	Gga_rs14730377	102274498	G	ADD	543	-1.788	-2.135	0.0332
2	Gga_rs14128842	2683793	C	ADD	544	-1.432	-2.135	0.03323
3	Gga_rs15253815	1420385	A	ADD	544	1.471	2.134	0.03327
2	Gga_rs14181578	50098362	A	ADD	544	-1.524	-2.134	0.03332
1	Gga_rs13958875	162315444	A	ADD	528	-1.323	-2.134	0.03334
Z	Gga_rs16100380	19270618	A	ADD	544	-1.379	-2.133	0.03336
6	GGaluGA301028	21327509	G	ADD	544	2.103	2.133	0.03341
13	Gga_rs14051840	6802634	A	ADD	544	-1.394	-2.133	0.03341
14	Gga_rs3137556	9017192	G	ADD	544	-1.709	-2.132	0.03342
10	GGaluGA066076	1829197	A	ADD	543	1.549	2.132	0.03343
17	GGaluGA112576	1523804	G	ADD	544	-1.384	-2.132	0.03343
5	Gga_rs14525840	28409236	G	ADD	544	1.538	2.132	0.03346
2	GGaluGA129724	1294357	G	ADD	544	-1.417	-2.132	0.03347
2	Gga_rs14209766	82912113	G	ADD	544	-1.582	-2.132	0.03347
1	Gga_rs15249967	46337798	A	ADD	544	1.792	2.132	0.03349
20	GGaluGA180309	10225774	A	ADD	543	-1.512	-2.131	0.03351
1	Gga_rs15539275	190232930	G	ADD	540	1.84	2.13	0.0336
3	Gga_rs15454097	108647415	G	ADD	544	-1.334	-2.13	0.03362
5	GGaluGA277040	17529612	A	ADD	544	3.522	2.13	0.03362
2	Gga_rs14140663	13548345	A	ADD	541	1.886	2.13	0.03364
10	Gga_rs13615525	1739614	A	ADD	544	-1.34	-2.13	0.03364
2	Gga_rs14160181	31500633	A	ADD	544	-1.884	-2.129	0.03367
1	GGaluGA045696	138442937	G	ADD	544	1.642	2.129	0.03368
6	Gga_rs15813081	30660064	A	ADD	544	-1.426	-2.129	0.03368
7	Gga_rs16577935	5068131	G	ADD	524	-1.68	-2.129	0.03373
11	Gga_rs14960179	6007327	C	ADD	544	-1.553	-2.129	0.03374
1	Gga_rs13858114	45269269	A	ADD	544	-2.967	-2.128	0.03376
1	Gga_rs13624592	136012293	A	ADD	544	1.819	2.128	0.03378
2	Gga_rs14179733	48535476	G	ADD	544	1.356	2.128	0.03381
5	GGaluGA281344	30464616	G	ADD	544	-1.436	-2.128	0.03381
12	Gga_rs13715988	18638327	A	ADD	544	-2.222	-2.128	0.03381
21	Gga_rs14285723	6048060	G	ADD	544	-1.728	-2.127	0.03385
1	Gga_rs15190761	5390843	A	ADD	544	-1.355	-2.127	0.03386
24	GGaluGA190946	1521936	G	ADD	544	-1.892	-2.126	0.03395
10	GGaluGA068660	10573304	G	ADD	541	-1.393	-2.126	0.03397
14	GGaluGA101400	5481700	A	ADD	544	1.389	2.126	0.03399
27	Gga_rs15242584	3533018	A	ADD	543	-1.365	-2.125	0.034
9	Gga_rs16655354	11470525	A	ADD	544	1.391	2.125	0.03402
9	GGaluGA338557	11471460	G	ADD	544	1.391	2.125	0.03402
4	Gga_rs15563206	47606560	G	ADD	544	-1.333	-2.125	0.03404
1	GGaluGA053398	170113452	G	ADD	544	-1.697	-2.125	0.03405
12	GGaluGA086427	12842081	A	ADD	544	1.455	2.125	0.03406
12	Gga_rs15646703	8100295	A	ADD	544	-1.386	-2.125	0.03407
1	Gga_rs13989332	189474919	G	ADD	544	1.492	2.124	0.03409
14	Gga_rs15006726	4470404	A	ADD	544	2.158	2.124	0.03412
1	Gga_rs14790004	9212768	C	ADD	541	1.332	2.123	0.03419
2	Gga_rs16049271	84174042	A	ADD	544	1.842	2.123	0.03421
1	GGaluGA021665	63786238	G	ADD	544	-2.441	-2.123	0.03423
12	GGaluGA085086	10108836	A	ADD	544	-2.207	-2.122	0.03425
17	Gga_rs15807089	1501092	G	ADD	544	-1.395	-2.122	0.03425
4	Gga_rs16409206	52412281	C	ADD	544	-1.919	-2.122	0.03428
1	Gga_rs15265578	53468028	G	ADD	544	-3.15	-2.122	0.03431
2	Gga_rs15990155	50623780	A	ADD	544	-1.705	-2.122	0.03431
2	Gga_rs15990227	50670751	G	ADD	544	-1.705	-2.122	0.03431
0	GGaluGA001276	0	G	ADD	544	1.935	2.122	0.03432
6	Gga_rs14558395	1630802	G	ADD	544	1.727	2.122	0.03432
12	Gga_rs13610984	8517331	A	ADD	544	3.6	2.121	0.03434
2	Gga_rs14219244	93338521	A	ADD	544	1.458	2.121	0.03435
2	Gga_rs13669852	38993171	A	ADD	544	-1.39	-2.121	0.03441
1	Gga_rs13860121	47405719	G	ADD	544	1.434	2.12	0.03443
3	Gga_rs16231001	19041026	A	ADD	543	-2.36	-2.12	0.03447
6	GGaluGA304738	30630941	C	ADD	544	1.697	2.12	0.0345
4	Gga_rs14434938	16923316	G	ADD	544	-1.797	-2.119	0.03451
2	Gga_rs14218810	92961911	A	ADD	544	1.704	2.119	0.03455
15	GGaluGA106190	991050	A	ADD	544	-1.482	-2.119	0.03457
15	Gga_rs15761880	999763	A	ADD	544	-1.482	-2.119	0.03457
15	Gga_rs14086837	1023384	G	ADD	544	-1.482	-2.119	0.03457
15	Gga_rs14086857	1035494	A	ADD	544	-1.482	-2.119	0.03457
1	Gga_rs13851675	38213959	A	ADD	544	2.299	2.118	0.03459
10	Gga_rs14000513	1045747	A	ADD	544	-1.5	-2.118	0.0346
14	Gga_rs14071723	3522353	A	ADD	544	1.683	2.118	0.0346
1	GGaluGA052354	163890883	A	ADD	544	1.684	2.118	0.03461
4	GGaluGA244375	7020375	A	ADD	540	-2.376	-2.118	0.03461
21	GGaluGA184877	5401450	A	ADD	544	1.341	2.118	0.03465
4	GGaluGA247783	15964692	G	ADD	544	-1.41	-2.118	0.03467
5	Gga_rs13755428	26311934	A	ADD	544	1.558	2.118	0.03467
12	GGaluGA082757	4990403	A	ADD	544	-3.075	-2.118	0.03467
5	GGaluGA273728	8850785	A	ADD	544	-1.322	-2.117	0.03473
4	Gga_rs14427903	10747435	G	ADD	544	1.473	2.116	0.03479
19	Gga_rs14120253	4940236	G	ADD	544	-2.638	-2.116	0.03479
14	GGaluGA103399	9803546	C	ADD	542	-1.497	-2.116	0.0348
13	Gga_rs13727084	5526974	A	ADD	540	-1.334	-2.115	0.03485
2	Gga_rs14141524	14239593	A	ADD	544	1.527	2.115	0.03487
13	GGaluGA096920	15170396	A	ADD	544	-2.284	-2.115	0.03488
6	Gga_rs14583240	23977131	G	ADD	544	-2.78	-2.115	0.0349
12	Gga_rs14032645	2879508	G	ADD	544	1.587	2.115	0.03491
14	GGaluGA100354	3840092	G	ADD	543	1.458	2.115	0.03493
12	Gga_rs14042607	12876682	A	ADD	543	1.452	2.114	0.03496
25	Gga_rs14689922	1160368	A	ADD	512	-1.393	-2.114	0.035
1	Gga_rs13686069	121723170	G	ADD	544	-3.685	-2.114	0.03501
2	Gga_rs14159234	30844175	A	ADD	544	1.79	2.113	0.03505
12	GGaluGA083407	6489892	A	ADD	538	3.219	2.113	0.03505
6	GGaluGA294125	3903076	A	ADD	544	1.328	2.113	0.03506
18	Gga_rs10725855	4451094	A	ADD	544	-1.444	-2.113	0.03506
4	Gga_rs14492084	79906640	G	ADD	544	-1.474	-2.113	0.0351
4	Gga_rs14454305	39872731	A	ADD	544	-2.343	-2.112	0.03512
2	GGaluGA134881	15626059	A	ADD	544	-1.485	-2.112	0.03514
13	Gga_rs14050540	7750619	G	ADD	544	-1.95	-2.111	0.03519
1	Gga_rs13551127	169839817	G	ADD	544	-1.741	-2.111	0.03526
5	Gga_rs14525420	27975420	G	ADD	544	-1.988	-2.111	0.03526
13	GGaluGA093849	8891990	A	ADD	544	-1.564	-2.111	0.03526
10	Gga_rs14955585	22440830	G	ADD	544	2.49	2.11	0.03528
4	GGaluGA250328	26581208	A	ADD	544	2.503	2.11	0.03532
3	Gga_rs14394185	93641767	C	ADD	544	-1.366	-2.11	0.03534
4	Gga_rs14462697	47815499	G	ADD	544	1.388	2.109	0.03537
1	Gga_rs14886443	133326723	A	ADD	544	-1.827	-2.109	0.03541
1	Gga_rs13894482	87296197	C	ADD	544	-1.4	-2.109	0.03542
4	Gga_rs16450767	90245965	C	ADD	544	-2.109	-2.108	0.03545
24	Gga_rs15226163	5929819	A	ADD	544	-1.643	-2.108	0.03545
Z	Gga_rs16760915	18245797	G	ADD	544	2.41	2.108	0.03545
2	GGaluGA138031	24498497	A	ADD	544	-2.431	-2.108	0.03546
4	GGaluGA263349	67357744	G	ADD	544	-4.088	-2.108	0.03547
5	Gga_rs13593147	57160203	G	ADD	544	-2.902	-2.108	0.03547
1	Gga_rs13852268	38934825	A	ADD	544	2.301	2.108	0.0355
Z	GGaluGA350520	31709751	A	ADD	544	-1.414	-2.108	0.03552
17	Gga_rs15801521	3968138	A	ADD	544	1.442	2.107	0.03553
2	Gga_rs10729001	38822770	G	ADD	541	2.467	2.107	0.03555
3	Gga_rs14334084	31506420	A	ADD	543	1.814	2.107	0.03556
Z	Gga_rs14767978	50438228	G	ADD	544	4.166	2.107	0.03556
7	Gga_rs16614296	36719377	A	ADD	544	-3.765	-2.107	0.03557
Z	GGaluGA350180	28322214	C	ADD	544	-2.038	-2.107	0.03558
12	GGaluGA084092	8037402	A	ADD	544	1.616	2.107	0.03559
4	Gga_rs14453905	39593070	G	ADD	544	-2.345	-2.107	0.0356
18	Gga_rs16347756	10125631	A	ADD	544	-1.693	-2.107	0.03561
1	GGaluGA052257	163149325	A	ADD	544	1.577	2.106	0.03562
6	Gga_rs14567777	7449811	A	ADD	544	-2.266	-2.106	0.03565
3	Gga_rs14406569	105896010	G	ADD	544	1.351	2.106	0.03566
1	GGaluGA003899	6335098	G	ADD	544	1.391	2.106	0.03567
Z	GGaluGA347224	7585604	G	ADD	544	-1.728	-2.106	0.0357
2	Gga_rs13778347	117230515	G	ADD	543	2.186	2.105	0.03572
5	Gga_rs15655174	9148508	A	ADD	544	-1.706	-2.105	0.03573
3	GGaluGA222603	54425336	G	ADD	544	1.584	2.104	0.0358
4	Gga_rs13577759	27996844	A	ADD	544	-1.33	-2.104	0.03585
19	Gga_rs15048301	5534019	G	ADD	544	1.326	2.104	0.03587
5	Gga_rs10727556	61322207	A	ADD	544	1.599	2.103	0.03589
3	GGaluGA215354	33396906	G	ADD	544	1.55	2.103	0.0359
1	Gga_rs13909613	101909269	G	ADD	544	1.802	2.102	0.03599
1	GGaluGA036881	111591250	A	ADD	544	-1.39	-2.102	0.036
7	GGaluGA311997	12631641	G	ADD	544	-1.794	-2.102	0.03603
1	Gga_rs15207831	24186010	G	ADD	544	-1.773	-2.102	0.03605
5	Gga_rs14530197	32953626	G	ADD	544	-1.385	-2.102	0.03605
2	Gga_rs16707887	101288152	A	ADD	544	1.827	2.101	0.03607
2	GGaluGA174244	154310233	A	ADD	522	1.482	2.101	0.03608
12	Gga_rs13620867	899117	A	ADD	544	1.583	2.1	0.03615
2	Gga_rs14127951	1965635	A	ADD	544	-1.4	-2.1	0.03616
2	Gga_rs14143308	15718290	A	ADD	544	-1.432	-2.1	0.03616
15	Gga_rs15761272	628816	G	ADD	544	1.404	2.1	0.03616
20	GGaluGA176826	3984136	A	ADD	544	1.943	2.1	0.03618
21	GGaluGA184061	3738475	A	ADD	544	1.434	2.1	0.03618
1	Gga_rs13959613	164010378	G	ADD	544	1.481	2.1	0.03619
2	Gga_rs14142545	15030364	A	ADD	544	1.617	2.1	0.03619
27	Gga_rs13716518	1053850	A	ADD	544	-3.365	-2.1	0.0362
3	GGaluGA218351	42647007	G	ADD	544	-1.433	-2.099	0.03629
7	Gga_rs14598310	1397598	A	ADD	544	1.345	2.099	0.0363
4	Gga_rs14449786	35277715	G	ADD	543	-1.462	-2.099	0.03631
12	Gga_rs14033370	3896201	G	ADD	544	-1.419	-2.099	0.03631
1	Gga_rs13556618	181833035	G	ADD	544	2.516	2.098	0.03634
24	Gga_rs16198786	5627886	A	ADD	544	2.999	2.098	0.03635
2	Gga_rs14158169	29847342	C	ADD	544	1.984	2.098	0.03639
6	Gga_rs14691615	3221436	G	ADD	543	1.47	2.098	0.0364
Z	GGaluGA354409	59551707	A	ADD	540	1.361	2.097	0.03642
7	Gga_rs14618139	26116421	A	ADD	544	1.38	2.097	0.03643
4	Gga_rs16353767	4518044	G	ADD	544	-1.459	-2.097	0.03645
2	GGaluGA139769	31480324	A	ADD	544	-1.537	-2.097	0.03646
24	Gga_rs15226414	5980610	C	ADD	542	-3.819	-2.097	0.03646
1	Gga_rs13557384	183953230	G	ADD	544	-1.694	-2.096	0.03651
9	Gga_rs16680382	24047537	A	ADD	544	1.411	2.096	0.03656
2	Gga_rs14146540	18702478	A	ADD	544	2.004	2.096	0.03657
3	GGaluGA228703	76154638	G	ADD	544	1.543	2.095	0.03659
23	Gga_rs16190707	4550184	G	ADD	544	-1.421	-2.095	0.03662
11	Gga_rs15618942	13693164	A	ADD	544	2.436	2.095	0.03663
4	GGaluGA258261	50855827	G	ADD	544	1.798	2.095	0.03664
20	Gga_rs13632676	5893399	G	ADD	544	2.469	2.095	0.03664
1	Gga_rs13852223	38808865	C	ADD	544	2.79	2.095	0.03665
1	Gga_rs14811908	38911376	C	ADD	544	2.79	2.095	0.03665
1	GGaluGA013089	39402308	A	ADD	544	2.79	2.095	0.03665
1	Gga_rs13852634	39437928	C	ADD	544	2.79	2.095	0.03665
3	Gga_rs14340060	36442115	G	ADD	544	1.387	2.094	0.03668
2	Gga_rs14132018	5421556	A	ADD	535	1.38	2.094	0.03669
10	GGaluGA069444	12973366	A	ADD	544	1.363	2.094	0.03669
1	Gga_rs13747282	27010562	A	ADD	544	-1.841	-2.094	0.0367
4	Gga_rs14492568	80460662	A	ADD	544	1.385	2.094	0.03672
3	GGaluGA216649	37165065	G	ADD	544	1.813	2.094	0.03676
1	Gga_rs15260402	50584245	G	ADD	544	-1.363	-2.093	0.03679
20	GGaluGA174582	323325	G	ADD	544	-1.401	-2.093	0.0368
2	Gga_rs14133811	6710177	G	ADD	542	-1.453	-2.093	0.03682
26	Gga_rs14300231	3581939	A	ADD	544	-1.557	-2.093	0.03683
8	Gga_rs16640187	22830393	G	ADD	544	-1.454	-2.093	0.03685
6	Gga_rs15800423	25524855	G	ADD	544	-3.243	-2.093	0.03686
1	GGaluGA002380	922789	G	ADD	541	-1.493	-2.092	0.03687
1	Gga_rs13851574	38141350	G	ADD	544	1.419	2.092	0.03688
11	GGaluGA074200	1167511	G	ADD	506	1.664	2.093	0.03688
6	GGaluGA297810	11904639	G	ADD	544	-1.553	-2.092	0.0369
2	GGaluGA129269	439466	A	ADD	544	-1.6	-2.092	0.03693
3	Gga_rs14373746	71466739	A	ADD	544	1.654	2.092	0.03693
6	GGaluGA301058	21456114	G	ADD	543	1.322	2.091	0.03697
14	Gga_rs15758920	14814405	A	ADD	537	-1.66	-2.091	0.03697
3	GGaluGA236130	101613260	A	ADD	544	1.27	2.091	0.03699
7	Gga_rs14631859	37931040	A	ADD	544	1.341	2.091	0.03699
3	Gga_rs16301143	77355076	G	ADD	544	2.277	2.091	0.037
5	Gga_rs14509884	628531	G	ADD	543	1.344	2.091	0.03701
1	Gga_rs14863939	102658232	A	ADD	544	1.604	2.09	0.03704
26	Gga_rs13605948	1912578	A	ADD	544	2.224	2.09	0.0371
6	Gga_rs14582346	22624141	G	ADD	544	1.288	2.09	0.03712
2	GGaluGA140290	32765933	A	ADD	544	-1.425	-2.089	0.0372
26	Gga_rs14299983	3351132	G	ADD	543	-1.716	-2.089	0.03721
3	Gga_rs14372838	70648138	A	ADD	544	1.719	2.088	0.03722
12	GGaluGA089745	19613988	A	ADD	544	1.924	2.088	0.03723
1	GGaluGA003967	6545087	A	ADD	544	1.403	2.088	0.03724
4	Gga_rs16391860	38550366	A	ADD	544	-1.462	-2.088	0.03725
2	Gga_rs14159919	31317751	G	ADD	544	-1.365	-2.088	0.03726
2	Gga_rs14238834	119948911	G	ADD	544	1.401	2.088	0.03726
8	Gga_rs14634293	2851880	A	ADD	543	1.33	2.088	0.03727
9	Gga_rs14670557	4340305	A	ADD	544	1.33	2.088	0.03729
1	GGaluGA014589	45377082	A	ADD	541	1.446	2.088	0.0373
3	Gga_rs16286470	63784515	G	ADD	544	1.346	2.087	0.03734
3	Gga_rs14390704	89951492	A	ADD	544	-1.383	-2.087	0.03734
1	Gga_rs13942606	137858053	A	ADD	544	1.357	2.087	0.03737
21	Gga_rs16180774	3901213	A	ADD	542	-1.557	-2.087	0.03738
1	Gga_rs13981588	181958540	G	ADD	544	3.989	2.087	0.03739
14	Gga_rs14079234	11998629	G	ADD	544	1.913	2.086	0.03743
4	Gga_rs16371633	21515326	A	ADD	544	1.494	2.086	0.03746
26	Gga_rs14298473	1929462	A	ADD	544	1.452	2.086	0.03746
5	Gga_rs13755986	27590870	A	ADD	544	1.366	2.085	0.03752
6	GGaluGA297235	10607702	G	ADD	544	2.314	2.085	0.03754
14	Gga_rs14071674	3479192	A	ADD	544	-1.456	-2.085	0.03754
4	GGaluGA243077	3690668	G	ADD	544	-1.349	-2.085	0.03755
2	GGaluGA139900	31829817	G	ADD	544	-1.344	-2.085	0.03756
[truncated: 42,141 more rows]
