# Supplementary material for: The Identification of Loci for Immune Traits in Chickens Using a Genome-Wide Association Study
Source: PLoS One. 2015 Mar 30;10(3):e0117269. doi: 10.1371/journal.pone.0117269 (PMC4378930; doi:10.1371/journal.pone.0117269)
Supplement: S5 Table — (XLSX) [file pone.0117269.s005.xlsx]

## Sheet: SRBC Antibody Titer
Table S5. Raw linear regression result for SRBC Antibody Titer
CHR	SNP	BP	A1	TEST	NMISS	BETA	STAT	P
19	GGaluGA128939	9229902	A	ADD	618	-0.3196	-4.597	5.21e-06
19	GGaluGA128957	9272295	A	ADD	618	-0.3196	-4.597	5.21e-06
19	Gga_rs15050742	9306653	A	ADD	618	-0.3196	-4.597	5.21e-06
1	Gga_rs13905265	95938436	A	ADD	618	-0.3898	-4.474	9.15e-06
11	Gga_rs14025779	13991523	A	ADD	618	0.2982	4.415	1.19e-05
11	Gga_rs15619912	14576402	G	ADD	618	0.2984	4.372	1.45e-05
19	Gga_rs10725789	9162804	C	ADD	615	-0.3098	-4.251	2.46e-05
19	Gga_rs13576070	9265157	G	ADD	618	-0.3121	-4.136	4.02e-05
1	Gga_rs13907209	98680358	A	ADD	618	-0.3712	-4.115	4.41e-05
1	Gga_rs13907411	98949817	G	ADD	618	-0.3693	-4.095	4.78e-05
19	Gga_rs14124034	9462804	A	ADD	618	-0.295	-4.052	5.72e-05
11	GGaluGA078042	14349058	A	ADD	618	0.2714	4.017	6.63e-05
11	Gga_rs14965124	13531246	A	ADD	618	0.2749	3.978	7.78e-05
11	Gga_rs14965369	14480331	G	ADD	618	0.2704	3.967	8.14e-05
11	Gga_rs14025978	14463528	G	ADD	618	0.2672	3.955	8.54e-05
11	Gga_rs14025913	14245919	A	ADD	618	-0.2793	-3.899	0.0001073
11	Gga_rs15619718	14367624	G	ADD	618	0.2626	3.883	0.0001143
11	Gga_rs13613938	14450260	A	ADD	618	-0.2644	-3.859	0.0001256
3	GGaluGA215464	33832508	A	ADD	618	0.325	3.832	0.00014
11	Gga_rs14965316	14306399	A	ADD	618	-0.2584	-3.76	0.0001863
11	Gga_rs13613961	14560502	G	ADD	618	0.2607	3.743	0.0001989
20	GGaluGA179024	8276925	A	ADD	618	0.3335	3.687	0.0002466
1	GGaluGA018727	55506758	G	ADD	618	-0.2519	-3.651	0.0002839
5	Gga_rs14533325	39166716	G	ADD	616	0.387	3.624	0.0003138
3	Gga_rs16250317	34372181	G	ADD	618	0.2672	3.623	0.0003148
9	GGaluGA335987	5733909	A	ADD	618	0.2417	3.612	0.0003289
9	Gga_rs14668811	5794021	G	ADD	618	0.2657	3.588	0.0003602
1	Gga_rs13904009	94950670	G	ADD	618	0.2448	3.502	0.0004955
1	Gga_rs15372107	108957875	A	ADD	607	-0.2464	-3.491	0.0005172
11	Gga_rs14025589	13564629	A	ADD	618	-0.2483	-3.485	0.0005275
1	Gga_rs13510120	107290073	A	ADD	618	-0.2517	-3.484	0.0005291
5	GGaluGA272203	1553354	G	ADD	618	0.2431	3.473	0.0005506
4	Gga_rs16445693	86151119	C	ADD	618	0.2483	3.469	0.0005588
12	Gga_rs15662662	14861197	A	ADD	617	-0.2424	-3.461	0.0005751
1	Gga_rs15325880	86128956	G	ADD	618	-0.2509	-3.437	0.0006269
1	Gga_rs15351840	98553929	G	ADD	618	-0.2561	-3.433	0.0006368
20	GGaluGA174582	323325	G	ADD	618	-0.2438	-3.427	0.0006513
11	Gga_rs15621390	16096398	G	ADD	618	-0.2986	-3.426	0.0006524
3	GGaluGA239721	111068512	A	ADD	618	-0.5661	-3.419	0.0006698
13	Gga_rs14050247	8040122	A	ADD	618	-0.2445	-3.413	0.0006838
3	GGaluGA216016	35506417	A	ADD	617	0.2355	3.401	0.0007146
1	Gga_rs13907141	98595920	G	ADD	616	-0.254	-3.4	0.0007183
12	Gga_rs14969435	692795	A	ADD	618	-0.2537	-3.377	0.0007783
13	GGaluGA095118	11676609	A	ADD	618	-0.2363	-3.365	0.0008125
Z	Gga_rs16779196	71351329	C	ADD	618	0.299	3.363	0.0008198
4	Gga_rs15479590	4449064	A	ADD	618	0.5486	3.359	0.0008313
4	Gga_rs13644096	12106638	G	ADD	618	0.2277	3.356	0.000839
1	Gga_rs13862750	49859914	A	ADD	618	0.3514	3.351	0.0008535
13	Gga_rs15698305	11421581	A	ADD	618	-0.2309	-3.347	0.0008674
1	Gga_rs15352621	99030270	G	ADD	616	-0.2848	-3.342	0.0008825
6	GGaluGA305574	32417125	G	ADD	617	0.2421	3.337	0.0008987
1	GGaluGA036165	109518301	A	ADD	618	0.2295	3.333	0.0009109
3	Gga_rs14349560	47072252	G	ADD	618	0.3867	3.328	0.0009266
2	Gga_rs13540778	19969742	A	ADD	618	0.2208	3.313	0.0009772
14	Gga_rs16712989	11885083	C	ADD	618	0.2415	3.31	0.0009891
11	Gga_rs14965049	13278805	A	ADD	618	0.2205	3.309	0.0009901
5	Gga_rs14528386	31283976	G	ADD	618	-0.3966	-3.308	0.0009934
23	Gga_rs15204278	4543031	G	ADD	618	-0.2185	-3.304	0.001009
1	GGaluGA054416	172550286	C	ADD	618	0.251	3.3	0.001023
11	Gga_rs14027023	16664246	G	ADD	618	-0.3202	-3.298	0.00103
1	Gga_rs13686924	95755629	A	ADD	618	-0.285	-3.291	0.001055
2	GGaluGA132545	7593944	G	ADD	618	0.3181	3.285	0.001079
9	GGaluGA338424	11130639	G	ADD	618	0.2249	3.284	0.00108
12	Gga_rs13620802	821644	A	ADD	618	-0.2401	-3.274	0.001121
2	Gga_rs15913177	20596521	G	ADD	618	0.275	3.272	0.001128
12	GGaluGA080650	489087	A	ADD	617	-0.2709	-3.271	0.00113
23	Gga_rs14290409	3774688	A	ADD	618	-0.2517	-3.256	0.001191
3	Gga_rs14338770	35296915	G	ADD	618	-0.2338	-3.253	0.001206
19	GGaluGA125704	3352022	G	ADD	618	-0.2729	-3.249	0.001222
1	GGaluGA032065	94839916	C	ADD	618	0.2238	3.247	0.001232
13	GGaluGA094249	10018061	A	ADD	617	-0.2221	-3.245	0.001237
13	Gga_rs14059894	11687729	G	ADD	616	-0.2301	-3.245	0.00124
3	Gga_rs13723465	35388441	G	ADD	618	-0.2223	-3.243	0.001249
12	Gga_rs14030352	750050	A	ADD	618	-0.2317	-3.241	0.001257
23	GGaluGA187627	1243605	A	ADD	618	-0.2216	-3.24	0.001262
9	GGaluGA338441	11177961	A	ADD	617	0.218	3.235	0.001282
1	GGaluGA007603	22333683	A	ADD	618	0.3794	3.234	0.001288
2	Gga_rs14148146	20193473	G	ADD	618	-0.2205	-3.233	0.001291
11	GGaluGA078167	15131363	G	ADD	618	0.3008	3.227	0.001315
11	Gga_rs15618413	13238469	A	ADD	617	0.2169	3.223	0.001337
8	GGaluGA329994	22778610	A	ADD	617	-0.3946	-3.222	0.00134
Z	Gga_rs14782382	70952134	G	ADD	618	-0.2236	-3.222	0.00134
3	Gga_rs16291207	68199923	A	ADD	618	-0.3296	-3.212	0.001388
12	Gga_rs14030598	876617	G	ADD	618	-0.2481	-3.202	0.001437
17	Gga_rs14103096	2862954	G	ADD	618	-0.2418	-3.201	0.00144
26	Gga_rs14300986	4364909	A	ADD	618	-0.5278	-3.197	0.001458
6	Gga_rs13582405	32904266	A	ADD	618	0.2183	3.195	0.001469
20	GGaluGA174778	739954	G	ADD	618	-0.2712	-3.195	0.001472
1	GGaluGA032321	95313516	A	ADD	607	-0.2788	-3.194	0.001476
20	Gga_rs15174881	7359019	G	ADD	618	0.3592	3.183	0.001533
12	Gga_rs14045257	15454432	G	ADD	618	-0.2311	-3.179	0.00155
11	GGaluGA078145	14976175	A	ADD	618	0.2101	3.175	0.001573
23	Gga_rs16189708	3801619	A	ADD	618	-0.2421	-3.173	0.001583
1	GGaluGA032919	96327303	G	ADD	618	-0.2327	-3.167	0.001616
1	Gga_rs15349510	96359959	G	ADD	618	-0.2327	-3.167	0.001616
26	GGaluGA196699	2851022	A	ADD	618	-0.2695	-3.152	0.0017
3	Gga_rs10730591	91145597	A	ADD	618	0.2912	3.15	0.001714
11	Gga_rs16734616	15403494	G	ADD	618	-0.3153	-3.148	0.001722
11	Gga_rs15619971	14603095	A	ADD	614	-0.2145	-3.144	0.001744
12	GGaluGA087861	15945522	G	ADD	618	-0.2215	-3.142	0.00176
2	Gga_rs13539310	15949847	G	ADD	618	0.2416	3.141	0.001763
12	Gga_rs14030433	794819	A	ADD	618	-0.2426	-3.139	0.001777
5	GGaluGA283188	38774986	C	ADD	618	0.2878	3.129	0.001839
2	Gga_rs14231855	110856334	A	ADD	618	0.2819	3.128	0.00184
4	GGaluGA268526	86430535	G	ADD	618	0.2391	3.128	0.001846
1	Gga_rs14711234	21868946	A	ADD	618	0.5027	3.127	0.00185
23	GGaluGA188072	2446557	G	ADD	604	-0.2721	-3.125	0.001864
5	GGaluGA282373	34968530	A	ADD	618	0.2156	3.124	0.00187
11	GGaluGA078697	16960396	A	ADD	617	0.2216	3.122	0.001881
23	Gga_rs16190531	4411307	A	ADD	618	-0.2088	-3.12	0.001895
2	Gga_rs15911262	19890994	A	ADD	618	-0.2122	-3.12	0.001896
23	GGaluGA188915	3763462	A	ADD	618	-0.2517	-3.119	0.001903
1	Gga_rs13924664	117009999	A	ADD	617	0.2621	3.118	0.001907
1	Gga_rs14919383	176119639	A	ADD	618	0.2272	3.116	0.001918
12	GGaluGA080689	571930	G	ADD	618	-0.4214	-3.116	0.001921
11	Gga_rs14018178	1519255	G	ADD	618	0.2136	3.11	0.001958
1	GGaluGA039290	118100910	A	ADD	618	0.3629	3.107	0.001977
23	GGaluGA188136	2553363	A	ADD	618	-0.2746	-3.104	0.001998
1	Gga_rs14859923	96081964	C	ADD	618	0.228	3.102	0.002011
12	GGaluGA082554	4268223	A	ADD	618	-0.3722	-3.101	0.002018
7	Gga_rs14623073	30370552	C	ADD	618	0.2321	3.099	0.002032
1	GGaluGA002189	605709	G	ADD	618	-0.2451	-3.088	0.002105
11	GGaluGA077991	14012925	A	ADD	618	-0.2173	-3.088	0.002109
11	Gga_rs14965211	14041491	G	ADD	618	-0.2173	-3.088	0.002109
20	Gga_rs15172465	4853365	A	ADD	618	0.2823	3.085	0.002125
1	Gga_rs14699132	23400888	A	ADD	618	0.3766	3.075	0.002196
1	GGaluGA036101	109362427	A	ADD	615	0.2286	3.074	0.002204
13	Gga_rs15698531	11500654	A	ADD	617	-0.2172	-3.072	0.002224
3	Gga_rs14369246	67679954	A	ADD	616	-0.3257	-3.069	0.00224
4	Gga_rs15618698	77929939	G	ADD	618	0.3932	3.061	0.002302
11	Gga_rs15615944	11015338	A	ADD	618	0.4669	3.059	0.002319
13	GGaluGA093336	7777317	A	ADD	618	-0.2242	-3.056	0.002337
1	Gga_rs13905340	96007002	G	ADD	618	-0.2166	-3.05	0.00239
14	Gga_rs15734199	8540233	A	ADD	599	-0.2276	-3.049	0.0024
11	Gga_rs14956859	70391	C	ADD	618	-0.411	-3.043	0.002443
11	Gga_rs13689140	250413	A	ADD	618	-0.411	-3.043	0.002443
1	Gga_rs15431695	137945663	G	ADD	598	-0.3639	-3.039	0.002476
Z	Gga_rs16776697	66460641	G	ADD	618	-0.3857	-3.035	0.002511
1	GGaluGA039326	118196813	A	ADD	618	0.3488	3.031	0.00254
13	GGaluGA094253	10039702	A	ADD	610	-0.2035	-3.029	0.00256
23	Gga_rs16188528	2847502	G	ADD	618	-0.312	-3.027	0.002572
4	Gga_rs16436440	78533891	A	ADD	618	0.4648	3.023	0.002608
9	GGaluGA339837	14728748	A	ADD	618	0.2091	3.021	0.002623
19	GGaluGA123518	20384	A	ADD	605	0.2076	3.012	0.002705
23	Gga_rs14288720	1348380	A	ADD	618	0.3946	3.005	0.002766
9	GGaluGA337326	8677734	A	ADD	618	-0.2534	-3.002	0.002787
9	Gga_rs14661976	11534611	G	ADD	617	-0.4021	-2.998	0.00283
9	Gga_rs14665818	8427594	A	ADD	618	-0.21	-2.997	0.002835
Z	Gga_rs14782138	70784547	G	ADD	618	-0.2379	-2.996	0.002845
1	Gga_rs13909310	101598051	A	ADD	617	-0.2358	-2.991	0.002888
1	GGaluGA062982	197506998	G	ADD	618	0.2032	2.991	0.002888
6	Gga_rs14593349	32708092	A	ADD	617	0.4029	2.989	0.00291
7	Gga_rs14609697	14977162	A	ADD	618	-0.2166	-2.989	0.00291
2	Gga_rs13673035	45581807	A	ADD	618	-0.2116	-2.987	0.002931
1	GGaluGA039546	119012778	A	ADD	618	0.3595	2.984	0.002962
11	Gga_rs14026979	16601085	A	ADD	618	-0.5732	-2.983	0.002963
12	Gga_rs14033979	4626741	G	ADD	617	-0.3016	-2.983	0.00297
20	GGaluGA177084	4489850	G	ADD	618	0.219	2.972	0.00307
0	GGaluGA001501	0	A	ADD	618	0.3958	2.971	0.003085
2	Gga_rs14147208	19373799	G	ADD	618	0.2086	2.97	0.00309
9	Gga_rs15953039	9875756	A	ADD	618	0.2094	2.97	0.003094
4	Gga_rs13644639	13502961	A	ADD	618	0.223	2.969	0.003109
4	Gga_rs14490909	78124069	G	ADD	618	0.3699	2.966	0.00313
13	Gga_rs15699292	11750970	A	ADD	617	-0.199	-2.966	0.003131
11	GGaluGA078162	15122357	A	ADD	618	0.3609	2.963	0.003159
14	GGaluGA103072	8941190	A	ADD	618	0.212	2.961	0.003186
23	GGaluGA188918	3766458	A	ADD	618	-0.2203	-2.959	0.003203
17	Gga_rs15803230	2985701	A	ADD	618	-0.2044	-2.957	0.003224
9	GGaluGA335535	5051822	G	ADD	618	-0.2003	-2.956	0.003235
4	Gga_rs14490865	77903879	A	ADD	618	0.3698	2.955	0.003247
4	Gga_rs15633060	85218106	G	ADD	618	0.2069	2.955	0.003249
0	GGaluGA001229	0	G	ADD	618	-0.2747	-2.953	0.003272
1	GGaluGA020456	61349213	A	ADD	618	-0.2065	-2.951	0.003285
23	Gga_rs15197278	2590542	A	ADD	618	0.2146	2.95	0.003294
9	Gga_rs14674524	15214434	G	ADD	618	-0.2199	-2.948	0.003319
7	Gga_rs15874611	29533035	G	ADD	614	0.2213	2.945	0.003353
12	Gga_rs14034479	5029728	A	ADD	618	-0.2846	-2.942	0.003387
Z	Gga_rs29004800	66768768	A	ADD	618	0.2212	2.939	0.003411
20	Gga_rs14268285	1085735	A	ADD	618	-0.2411	-2.936	0.003454
21	GGaluGA184773	5129069	G	ADD	618	-0.1928	-2.935	0.003465
3	GGaluGA239605	110612118	A	ADD	618	-0.3242	-2.923	0.003594
20	Gga_rs14267667	377026	A	ADD	618	0.2369	2.923	0.003599
14	Gga_rs13743612	8985284	A	ADD	618	0.2247	2.921	0.003616
14	Gga_rs13743615	8992808	G	ADD	618	0.2247	2.921	0.003616
13	Gga_rs14060322	12033311	G	ADD	617	-0.2053	-2.918	0.003657
7	Gga_rs14610948	17223472	A	ADD	616	0.2257	2.914	0.003698
10	Gga_rs14014730	22210437	G	ADD	618	0.2261	2.914	0.0037
26	GGaluGA196927	3144700	A	ADD	617	-0.208	-2.913	0.003713
1	GGaluGA033104	97259626	A	ADD	618	0.249	2.911	0.003732
4	Gga_rs15494462	11442136	A	ADD	618	-0.2688	-2.911	0.003734
11	Gga_rs14720851	14403962	A	ADD	618	0.233	2.907	0.003778
19	Gga_rs14123947	9190787	G	ADD	618	0.284	2.907	0.003779
2	GGaluGA162930	111295167	G	ADD	616	0.2358	2.906	0.003794
25	GGaluGA194629	1853685	A	ADD	618	-0.2087	-2.906	0.003796
11	GGaluGA078506	16395088	A	ADD	618	-0.2115	-2.903	0.003829
11	Gga_rs14965064	13354200	G	ADD	618	-0.2775	-2.903	0.003832
11	Gga_rs14025518	13376311	A	ADD	618	-0.2775	-2.903	0.003832
11	Gga_rs14025535	13403191	G	ADD	618	-0.2775	-2.903	0.003832
17	GGaluGA113505	3022405	A	ADD	618	0.2338	2.902	0.003841
19	Gga_rs14123949	9192780	A	ADD	617	0.2839	2.899	0.003879
Z	Gga_rs16778754	70777835	A	ADD	617	-0.2845	-2.898	0.003884
3	GGaluGA214455	31380271	G	ADD	618	-0.439	-2.894	0.003944
19	Gga_rs14123951	9219993	A	ADD	618	0.2831	2.893	0.003945
4	Gga_rs14490681	77265644	G	ADD	618	0.4012	2.893	0.00395
5	Gga_rs15702908	39766891	A	ADD	618	-0.2141	-2.892	0.003961
3	GGaluGA215500	33977310	G	ADD	618	-0.2133	-2.891	0.00397
6	Gga_rs13582250	32533613	A	ADD	618	0.2058	2.891	0.003972
2	GGaluGA130686	3720706	G	ADD	618	-0.5715	-2.891	0.003975
22	Gga_rs14693675	2832361	G	ADD	618	-0.4837	-2.891	0.003979
1	Gga_rs13687098	96091764	G	ADD	618	0.2115	2.889	0.004006
7	Gga_rs16598305	25572100	G	ADD	616	-0.2191	-2.888	0.004018
20	Gga_rs16157883	340984	A	ADD	618	0.2321	2.887	0.004023
21	GGaluGA184849	5336545	A	ADD	618	0.2213	2.887	0.004031
11	Gga_rs14019493	4548363	A	ADD	618	0.2017	2.886	0.004044
1	GGaluGA062862	197111001	A	ADD	617	-0.2271	-2.885	0.004051
23	Gga_rs15204387	4598833	A	ADD	618	-0.2007	-2.883	0.004075
21	Gga_rs15184087	5142890	A	ADD	618	-0.1969	-2.882	0.00409
4	GGaluGA266505	80378643	G	ADD	618	0.2076	2.88	0.004121
9	Gga_rs13766695	5384498	A	ADD	618	0.2518	2.875	0.004178
11	Gga_rs15618831	13584876	C	ADD	618	0.2299	2.873	0.004211
0	GGaluGA001752	0	A	ADD	618	0.2392	2.872	0.004216
11	Gga_rs14026470	15676256	G	ADD	618	-0.2008	-2.87	0.004252
21	GGaluGA184513	4640996	A	ADD	614	0.1917	2.868	0.004268
1	Gga_rs13654671	58350548	G	ADD	618	-0.5	-2.868	0.004272
4	Gga_rs16436382	78322698	A	ADD	618	0.4227	2.867	0.004291
4	Gga_rs14490936	78353982	A	ADD	618	0.4227	2.867	0.004291
2	GGaluGA133982	13373363	A	ADD	618	0.2759	2.863	0.004335
2	GGaluGA129867	1690338	A	ADD	618	0.216	2.862	0.004348
4	Gga_rs13644937	14484930	A	ADD	618	-0.1928	-2.858	0.004412
4	Gga_rs15629037	83152742	C	ADD	618	-0.2211	-2.854	0.004462
24	Gga_rs16195218	2604621	G	ADD	618	0.2081	2.854	0.004468
11	Gga_rs14027017	16664736	A	ADD	618	-0.5287	-2.849	0.004532
11	Gga_rs15620858	15585088	G	ADD	618	-0.2962	-2.846	0.004571
11	GGaluGA078524	16451488	A	ADD	618	-0.2206	-2.845	0.004586
3	Gga_rs10729530	68646186	A	ADD	618	0.1918	2.844	0.004598
9	Gga_rs15949367	11591855	C	ADD	617	0.1996	2.844	0.004607
11	Gga_rs13614010	15464048	G	ADD	617	-0.2959	-2.84	0.00466
1	Gga_rs13908645	100443718	A	ADD	616	-0.2351	-2.84	0.004667
0	GGaluGA360395	0	A	ADD	618	0.2022	2.839	0.004679
1	Gga_rs15507086	177072148	G	ADD	618	-0.5164	-2.838	0.00469
1	Gga_rs15350546	97267369	G	ADD	617	0.2492	2.838	0.004693
5	Gga_rs14532983	38799348	A	ADD	618	0.233	2.837	0.00471
14	GGaluGA102701	7774638	G	ADD	615	0.2529	2.836	0.004723
9	GGaluGA335410	4856084	A	ADD	618	-0.5288	-2.836	0.004724
2	Gga_rs15066034	15250091	G	ADD	618	0.2472	2.835	0.004729
7	GGaluGA311188	10399341	G	ADD	618	0.3907	2.832	0.004781
1	GGaluGA033324	98785934	C	ADD	618	-0.2324	-2.826	0.00486
3	Gga_rs14386283	84619961	C	ADD	618	-0.2408	-2.825	0.004883
4	Gga_rs14489791	75530957	A	ADD	618	-0.2531	-2.824	0.004902
1	Gga_rs15350490	97199660	A	ADD	618	0.2475	2.823	0.004905
3	Gga_rs14327641	25221960	C	ADD	618	-0.3432	-2.822	0.004926
12	Gga_rs14033928	4573244	A	ADD	616	0.2116	2.821	0.004936
20	Gga_rs16163131	3705141	A	ADD	603	-0.1985	-2.82	0.004967
2	Gga_rs14151158	22641812	G	ADD	618	0.4188	2.813	0.005059
20	GGaluGA177115	4546609	G	ADD	618	0.2081	2.812	0.005074
23	Gga_rs15196875	2513549	G	ADD	618	0.208	2.812	0.00508
1	GGaluGA007235	20496511	G	ADD	618	0.37	2.812	0.005085
5	Gga_rs15704241	40216613	C	ADD	618	0.297	2.81	0.005107
9	GGaluGA340393	15491678	G	ADD	618	0.2343	2.809	0.005123
1	Gga_rs13912167	104817130	A	ADD	618	0.2016	2.805	0.005188
12	Gga_rs15642373	6559297	G	ADD	618	-0.3765	-2.803	0.005222
17	Gga_rs14098505	8501648	A	ADD	616	0.3237	2.803	0.005229
4	Gga_rs14430393	12915292	A	ADD	618	0.2035	2.802	0.005243
2	Gga_rs14150801	22405398	G	ADD	618	0.4194	2.8	0.005263
20	Gga_rs16168016	7424115	G	ADD	618	0.437	2.799	0.005294
26	Gga_rs15231967	2592784	A	ADD	618	0.1996	2.799	0.005294
12	Gga_rs14030564	864753	A	ADD	618	-0.2084	-2.798	0.005301
7	GGaluGA318388	29713333	A	ADD	618	0.1952	2.798	0.005304
3	Gga_rs14337599	34525410	G	ADD	618	0.3046	2.797	0.005312
22	GGaluGA186114	2009477	A	ADD	618	0.4711	2.796	0.005329
9	Gga_rs13607998	14779352	G	ADD	618	-0.1859	-2.795	0.005355
2	GGaluGA162801	110898242	A	ADD	618	0.2622	2.795	0.005357
5	Gga_rs14533983	39834537	G	ADD	618	-0.2091	-2.794	0.005361
14	Gga_rs14697360	7836172	A	ADD	618	0.215	2.794	0.005372
12	Gga_rs14034321	4872517	A	ADD	618	-0.181	-2.794	0.005374
8	GGaluGA329112	21241368	A	ADD	618	0.2388	2.793	0.005377
4	Gga_rs16445392	85858579	A	ADD	617	-0.2003	-2.791	0.005426
Z	Gga_rs14685600	73229613	A	ADD	608	0.1921	2.79	0.005431
20	Gga_rs14267675	416131	A	ADD	618	0.2303	2.789	0.005445
Z	Gga_rs14782127	70757320	G	ADD	618	-0.265	-2.787	0.005479
20	GGaluGA178928	8120264	G	ADD	618	0.2007	2.786	0.005496
5	Gga_rs15344450	5249672	A	ADD	618	-0.2222	-2.784	0.005532
1	Gga_rs13554512	177458783	G	ADD	618	-0.3523	-2.783	0.005558
23	Gga_rs14289094	2528167	G	ADD	618	0.2056	2.782	0.005566
23	Gga_rs16190707	4550184	G	ADD	618	-0.2022	-2.775	0.005684
Z	Gga_rs14776351	65646033	A	ADD	618	0.2045	2.775	0.005685
4	GGaluGA265856	77698426	A	ADD	618	0.3728	2.774	0.005701
1	Gga_rs15347027	95344483	A	ADD	618	-0.2115	-2.774	0.005713
27	Gga_rs15240617	2621988	A	ADD	618	-0.2693	-2.773	0.005716
14	Gga_rs16734029	12378501	A	ADD	618	0.237	2.773	0.005726
1	Gga_rs13916555	109125010	G	ADD	618	-0.2614	-2.77	0.00578
27	Gga_rs16088437	1471756	A	ADD	618	0.4607	2.767	0.00583
17	Gga_rs15033038	3172546	A	ADD	618	0.2295	2.766	0.005838
13	Gga_rs14058218	9203573	A	ADD	617	0.1841	2.766	0.005844
13	GGaluGA095276	11973661	A	ADD	618	-0.2166	-2.764	0.005881
1	Gga_rs13924689	117047356	C	ADD	616	0.2333	2.764	0.005887
10	Gga_rs15569167	6674294	A	ADD	618	-0.3068	-2.764	0.005887
4	Gga_rs14495766	83280616	G	ADD	618	-0.2155	-2.762	0.005924
3	Gga_rs14337610	34539602	G	ADD	618	0.3049	2.761	0.00594
5	Gga_rs16725669	20088172	G	ADD	618	0.1922	2.76	0.005945
3	Gga_rs14337197	34208204	A	ADD	618	0.1913	2.76	0.005955
20	Gga_rs14267757	582983	G	ADD	618	-0.2192	-2.76	0.005955
24	GGaluGA191190	1883312	A	ADD	617	0.2093	2.758	0.005981
4	Gga_rs14470222	53986968	G	ADD	618	-0.2291	-2.757	0.006004
19	GGaluGA128722	8549169	A	ADD	617	-0.2645	-2.757	0.006005
4	GGaluGA256957	47431870	G	ADD	618	-0.188	-2.757	0.006008
18	Gga_rs15811780	1311376	C	ADD	616	-0.1941	-2.757	0.006012
1	GGaluGA032313	95298220	A	ADD	618	-0.2102	-2.757	0.006014
12	Gga_rs14035047	5542475	C	ADD	613	0.2202	2.756	0.006018
9	GGaluGA341015	16460729	G	ADD	618	0.2174	2.753	0.006082
28	Gga_rs16092487	2682132	G	ADD	618	-0.1999	-2.753	0.006089
3	GGaluGA230391	81328284	C	ADD	618	-0.2125	-2.752	0.006106
1	Gga_rs14080338	709551	A	ADD	618	-0.2191	-2.75	0.006127
17	GGaluGA114339	4771688	A	ADD	618	-0.1901	-2.749	0.00615
9	Gga_rs15948658	11943632	G	ADD	618	-0.1864	-2.748	0.006169
Z	Gga_rs14783598	7651553	G	ADD	618	-0.3212	-2.748	0.006176
20	Gga_rs16157889	382745	A	ADD	618	0.2269	2.747	0.006184
20	Gga_rs16157891	395261	A	ADD	618	0.2269	2.747	0.006184
26	Gga_rs14301184	4608729	A	ADD	616	-0.2495	-2.745	0.006228
14	Gga_rs14076772	8844921	A	ADD	618	0.2669	2.745	0.006235
26	Gga_rs16202051	2714848	A	ADD	582	0.1853	2.745	0.006242
10	Gga_rs13999642	3641201	A	ADD	618	0.2371	2.74	0.00632
11	Gga_rs14965121	13526412	G	ADD	617	-0.1831	-2.74	0.006323
5	Gga_rs10725979	19169384	A	ADD	617	0.3919	2.74	0.006329
5	Gga_rs14533589	39435743	A	ADD	613	0.2301	2.738	0.006371
6	Gga_rs16536585	7936253	G	ADD	618	-0.204	-2.737	0.006377
26	GGaluGA196999	3236970	A	ADD	618	-0.2445	-2.736	0.006391
11	GGaluGA074535	1714912	G	ADD	616	-0.1914	-2.736	0.006402
9	GGaluGA337953	9832779	A	ADD	618	0.2028	2.735	0.006426
11	Gga_rs14742166	12952629	C	ADD	618	-0.2644	-2.734	0.006431
4	Gga_rs14747814	77342638	A	ADD	618	0.303	2.733	0.006451
13	Gga_rs14701015	15981038	A	ADD	618	-0.1984	-2.731	0.006488
4	Gga_rs14710787	78797460	G	ADD	618	-0.2467	-2.727	0.00657
3	Gga_rs15436041	99373228	A	ADD	618	-0.1974	-2.727	0.006576
14	Gga_rs14069432	1346681	C	ADD	618	0.2241	2.726	0.006586
4	GGaluGA267988	85189644	A	ADD	618	0.1909	2.726	0.006598
19	Gga_rs14123915	8974480	A	ADD	618	0.2403	2.725	0.006607
19	Gga_rs13576055	9002666	G	ADD	618	0.2403	2.725	0.006607
19	Gga_rs15050682	9041288	G	ADD	618	0.2403	2.725	0.006607
12	GGaluGA087718	15501600	G	ADD	616	-0.1985	-2.724	0.006626
11	GGaluGA074444	1549113	G	ADD	618	-0.1878	-2.722	0.00667
13	GGaluGA095055	11549728	C	ADD	617	-0.1892	-2.718	0.006763
20	Gga_rs16169499	8298044	A	ADD	618	0.2936	2.712	0.006872
22	GGaluGA186375	2809920	A	ADD	613	-0.6697	-2.712	0.006879
11	Gga_rs16727564	17360948	C	ADD	618	-0.1881	-2.711	0.00689
9	Gga_rs13741134	2160214	A	ADD	618	0.5677	2.711	0.006905
13	Gga_rs14058373	9590037	G	ADD	618	0.1854	2.71	0.00692
9	GGaluGA340058	15032378	A	ADD	618	0.2605	2.709	0.006927
3	GGaluGA227585	71026549	A	ADD	617	0.3404	2.707	0.006983
6	Gga_rs16565704	32511485	A	ADD	618	-0.2039	-2.707	0.006983
1	GGaluGA051233	158611185	G	ADD	618	0.1883	2.706	0.006998
9	Gga_rs16669848	14823020	A	ADD	618	0.1864	2.705	0.007013
3	Gga_rs14336735	33720566	A	ADD	618	-0.2012	-2.704	0.007047
19	Gga_rs14118583	3238493	A	ADD	618	-0.2671	-2.703	0.007054
17	GGaluGA113466	2917019	G	ADD	618	-0.236	-2.703	0.007063
2	Gga_rs14214495	88312722	G	ADD	617	0.2272	2.703	0.007066
2	Gga_rs14158889	30603454	G	ADD	617	0.3686	2.701	0.007095
12	Gga_rs13609369	4875945	C	ADD	607	-0.1844	-2.701	0.007109
9	Gga_rs14661396	12048057	G	ADD	618	0.1831	2.7	0.00712
1	Gga_rs15287792	62902587	C	ADD	618	-0.2222	-2.7	0.007123
23	GGaluGA188190	2638142	G	ADD	618	-0.2686	-2.7	0.007133
17	Gga_rs15027465	9621982	A	ADD	618	0.3164	2.698	0.007164
17	Gga_rs15027463	9624491	C	ADD	618	0.3164	2.698	0.007164
20	GGaluGA174965	1079074	A	ADD	618	-0.2175	-2.697	0.007181
1	Gga_rs13911922	104593123	A	ADD	618	-0.2015	-2.697	0.007183
26	Gga_rs15236381	4437206	A	ADD	618	0.2567	2.697	0.007189
3	Gga_rs16224799	8143867	A	ADD	618	0.3863	2.697	0.007195
2	GGaluGA136330	19991181	G	ADD	618	-0.1846	-2.696	0.007204
20	Gga_rs14268835	1618884	G	ADD	618	-0.3272	-2.696	0.007212
3	Gga_rs13702883	105361153	A	ADD	618	0.1859	2.694	0.007262
12	GGaluGA087651	15238240	G	ADD	618	-0.2121	-2.691	0.007307
9	Gga_rs14674101	14853605	G	ADD	618	-0.2335	-2.691	0.007313
4	Gga_rs14429537	12173917	G	ADD	617	-0.1945	-2.691	0.007322
7	Gga_rs14622272	29648525	A	ADD	618	-0.1956	-2.691	0.007324
4	Gga_rs14417935	1478216	A	ADD	618	-0.2931	-2.69	0.007343
12	Gga_rs15643316	6874335	A	ADD	618	-0.2091	-2.689	0.007362
3	Gga_rs13722705	33476406	A	ADD	618	-0.2898	-2.688	0.007382
27	Gga_rs16719312	2910985	G	ADD	618	0.1787	2.687	0.007402
7	GGaluGA315973	24421581	G	ADD	618	-0.2681	-2.686	0.007423
7	Gga_rs15883397	33795201	A	ADD	618	-0.1817	-2.682	0.007515
1	Gga_rs13688256	101635667	A	ADD	618	0.1874	2.682	0.007517
1	Gga_rs15354669	100313786	C	ADD	618	-0.1831	-2.68	0.007558
26	Gga_rs15232010	2606401	G	ADD	618	-0.1834	-2.68	0.00757
1	Gga_rs13917047	109495419	A	ADD	618	0.192	2.677	0.007619
19	Gga_rs15050850	9596573	A	ADD	618	0.236	2.677	0.007626
19	Gga_rs15050875	9730805	G	ADD	618	0.236	2.677	0.007626
1	Gga_rs13975133	176256942	A	ADD	618	0.1879	2.675	0.007671
12	Gga_rs14969153	389842	A	ADD	617	0.1959	2.674	0.007704
17	GGaluGA113461	2884497	A	ADD	618	-0.2978	-2.672	0.00773
6	Gga_rs16530552	5379693	G	ADD	618	0.3055	2.671	0.007757
4	Gga_rs16364147	13172670	G	ADD	613	-0.1831	-2.67	0.007793
6	Gga_rs14564638	6028884	A	ADD	618	-0.1856	-2.669	0.007797
12	Gga_rs14037182	7123359	A	ADD	618	0.1919	2.668	0.007836
11	Gga_rs14966327	17062291	G	ADD	618	-0.2373	-2.667	0.007847
11	Gga_rs14026872	16311548	G	ADD	618	-0.389	-2.667	0.007856
19	Gga_rs15045976	3148952	G	ADD	618	-0.2339	-2.667	0.007861
12	GGaluGA081478	2022678	G	ADD	618	-0.2506	-2.666	0.007876
11	Gga_rs14025331	13085155	G	ADD	618	-0.1838	-2.666	0.007878
5	Gga_rs14524565	27199277	A	ADD	618	0.2602	2.665	0.007891
11	Gga_rs10723288	1698401	G	ADD	618	-0.188	-2.665	0.007892
20	GGaluGA176233	2987838	G	ADD	618	-0.2441	-2.664	0.007921
1	Gga_rs13957911	156546583	G	ADD	618	-0.2746	-2.664	0.007927
1	GGaluGA062785	196690724	A	ADD	618	0.2156	2.663	0.007937
2	Gga_rs14141352	14098296	A	ADD	618	-0.3841	-2.661	0.007985
1	Gga_rs13923156	115665690	A	ADD	618	0.2074	2.66	0.008018
9	Gga_rs16680382	24047537	A	ADD	618	-0.1899	-2.659	0.008036
12	Gga_rs14031971	2181962	G	ADD	615	-0.2632	-2.659	0.008039
8	GGaluGA321985	1008909	A	ADD	617	0.2528	2.658	0.008068
27	GGaluGA199843	3095410	A	ADD	618	0.2595	2.658	0.008071
12	Gga_rs14034842	5394346	G	ADD	618	-0.1798	-2.657	0.008077
3	Gga_rs16292094	68871581	C	ADD	618	-0.1856	-2.657	0.008081
1	GGaluGA020967	62249645	A	ADD	617	-0.2228	-2.656	0.008109
7	Gga_rs14611601	18640474	G	ADD	617	0.2216	2.655	0.008146
19	Gga_rs14118702	3325581	G	ADD	618	-0.2918	-2.653	0.008181
7	GGaluGA313692	16825937	G	ADD	618	-0.198	-2.653	0.008192
12	Gga_rs15664515	16230014	A	ADD	618	0.3239	2.652	0.008205
2	GGaluGA161185	105935569	A	ADD	618	0.1882	2.651	0.008228
9	GGaluGA337598	9139427	A	ADD	617	0.185	2.651	0.008228
14	Gga_rs15718028	1167019	G	ADD	618	0.1878	2.65	0.008267
2	GGaluGA130484	3205313	G	ADD	618	0.1898	2.648	0.008312
9	GGaluGA338542	11430205	G	ADD	592	0.1979	2.647	0.008328
27	GGaluGA198698	1491480	A	ADD	618	-0.2055	-2.647	0.008337
0	GGaluGA001585	0	A	ADD	617	-0.1917	-2.647	0.008341
11	Gga_rs16065152	13515190	A	ADD	618	-0.179	-2.646	0.008345
9	Gga_rs13608283	15401887	G	ADD	618	0.2097	2.646	0.008353
1	Gga_rs15371984	108922949	A	ADD	618	-0.193	-2.645	0.008386
14	GGaluGA103101	9000257	G	ADD	618	0.2008	2.645	0.008388
1	Gga_rs15327761	87083486	A	ADD	618	0.2128	2.645	0.008389
3	Gga_rs13721926	31435311	A	ADD	618	-0.2143	-2.643	0.008416
7	Gga_rs13739182	2366635	A	ADD	618	-0.2069	-2.641	0.008468
6	Gga_rs16536796	8278309	A	ADD	618	-0.1851	-2.636	0.008605
5	Gga_rs16489549	36725452	A	ADD	618	-0.1849	-2.635	0.008634
Z	Gga_rs14781413	69841377	A	ADD	618	-0.2158	-2.634	0.008659
1	GGaluGA035935	108886423	G	ADD	618	-0.189	-2.633	0.008675
18	Gga_rs13506030	615438	A	ADD	618	0.4945	2.633	0.008681
8	Gga_rs14650906	22738074	G	ADD	611	0.1892	2.632	0.008696
11	GGaluGA077920	13438139	A	ADD	618	-0.1859	-2.63	0.008744
2	GGaluGA163814	115531083	G	ADD	616	-0.3451	-2.63	0.008755
5	Gga_rs16493711	40038558	G	ADD	612	0.2081	2.628	0.0088
19	Gga_rs14122484	7163216	G	ADD	618	-0.1921	-2.628	0.0088
4	Gga_rs15614463	70986408	G	ADD	618	-0.4054	-2.628	0.008815
9	Gga_rs14665761	8479712	A	ADD	617	-0.2203	-2.626	0.008843
19	Gga_rs14124053	9504605	A	ADD	618	-0.2716	-2.625	0.008873
2	Gga_rs14160383	31652354	C	ADD	618	-0.3914	-2.625	0.008878
1	GGaluGA037666	113502083	A	ADD	618	0.1988	2.625	0.008888
1	GGaluGA025759	75270618	G	ADD	615	-0.2598	-2.624	0.00891
28	Gga_rs14307786	3933214	G	ADD	618	0.1787	2.622	0.008946
25	Gga_rs14710054	1382096	A	ADD	618	-0.1976	-2.622	0.008956
4	Gga_rs14489711	75434013	A	ADD	618	0.1872	2.621	0.008971
Z	Gga_rs16778823	70890996	A	ADD	618	-0.1986	-2.621	0.008979
20	GGaluGA176629	3678507	A	ADD	618	-0.2518	-2.618	0.009065
5	GGaluGA278269	22187113	G	ADD	618	0.1898	2.616	0.009104
3	Gga_rs16318167	91082744	G	ADD	618	0.2658	2.616	0.009116
21	Gga_rs16181867	5121460	G	ADD	618	-0.2	-2.614	0.009166
2	Gga_rs14137061	9532620	A	ADD	617	0.2325	2.613	0.009205
9	GGaluGA334254	2882275	G	ADD	618	0.1938	2.613	0.009207
5	Gga_rs15697640	36494880	G	ADD	617	-0.231	-2.612	0.009214
23	GGaluGA189394	4498410	A	ADD	617	0.1829	2.612	0.009233
8	GGaluGA332254	27863700	A	ADD	618	-0.2531	-2.61	0.009278
1	Gga_rs13922690	115238862	A	ADD	603	0.2071	2.609	0.009302
4	GGaluGA267520	83598607	A	ADD	618	-0.1952	-2.609	0.009303
13	Gga_rs14994963	10202471	G	ADD	618	0.1831	2.608	0.009322
9	Gga_rs3137321	16988370	A	ADD	618	0.2227	2.603	0.009463
12	Gga_rs15629554	856238	A	ADD	618	-0.1842	-2.603	0.009466
11	Gga_rs14026585	15850523	G	ADD	618	-0.2721	-2.602	0.009495
11	Gga_rs15621178	15874311	G	ADD	618	-0.2721	-2.602	0.009495
9	Gga_rs13765367	8636380	A	ADD	618	0.1897	2.601	0.009507
4	Gga_rs16391860	38550366	A	ADD	618	0.1954	2.601	0.009523
1	GGaluGA049021	148870241	G	ADD	618	0.2178	2.601	0.009531
28	GGaluGA202818	4221560	G	ADD	618	0.1847	2.599	0.00958
8	GGaluGA329954	22682464	A	ADD	618	0.1968	2.599	0.009585
2	Gga_rs14147566	19639235	G	ADD	618	0.1746	2.598	0.009607
7	Gga_rs14625172	31735780	A	ADD	618	-0.175	-2.597	0.009618
7	Gga_rs14625197	31750035	A	ADD	618	-0.175	-2.597	0.009618
5	Gga_rs14558247	62069880	G	ADD	618	0.2743	2.597	0.00964
1	Gga_rs13912093	104711941	G	ADD	618	0.1951	2.594	0.009702
1	Gga_rs3137407	49907097	G	ADD	618	0.1797	2.593	0.009743
28	GGaluGA202797	4190937	G	ADD	617	0.2275	2.592	0.009775
3	Gga_rs14347666	45432782	C	ADD	618	0.3114	2.591	0.009793
7	Gga_rs14625632	32189406	A	ADD	618	-0.1666	-2.591	0.009802
11	GGaluGA078070	14511608	A	ADD	617	0.1768	2.589	0.009861
1	Gga_rs13967150	170065774	C	ADD	618	-0.3519	-2.588	0.009873
20	GGaluGA175734	2226209	A	ADD	618	-0.2066	-2.588	0.009895
2	GGaluGA162445	110094825	A	ADD	618	0.1803	2.588	0.009896
1	Gga_rs15318279	82340709	G	ADD	618	-0.1802	-2.587	0.009916
2	GGaluGA151656	67295807	G	ADD	618	-0.1782	-2.586	0.009927
13	GGaluGA094200	9806499	A	ADD	618	0.18	2.586	0.009931
14	Gga_rs15009124	6931674	A	ADD	618	0.1758	2.586	0.009937
1	Gga_rs14814275	41447937	G	ADD	618	-0.1849	-2.586	0.009943
2	Gga_rs14139121	11527345	C	ADD	618	0.2642	2.585	0.00996
10	Gga_rs14949060	14401914	G	ADD	618	-0.1909	-2.584	0.009986
11	GGaluGA078157	15077585	A	ADD	618	-0.1724	-2.584	0.009994
11	GGaluGA078132	14872687	A	ADD	618	-0.1824	-2.584	0.01001
12	Gga_rs14038825	8806045	A	ADD	618	-0.2034	-2.581	0.01009
2	Gga_rs14142750	15253718	G	ADD	618	0.326	2.579	0.01013
3	Gga_rs14382237	81086824	A	ADD	618	-0.1855	-2.578	0.01016
1	Gga_rs13849839	36532257	A	ADD	616	-0.1836	-2.578	0.01018
10	GGaluGA065404	694600	A	ADD	618	0.3383	2.577	0.01019
19	GGaluGA128666	8444199	A	ADD	618	-0.3104	-2.577	0.01019
10	Gga_rs14955570	22391315	A	ADD	618	0.209	2.577	0.0102
5	GGaluGA282400	35263968	A	ADD	617	-0.1914	-2.577	0.01021
17	Gga_rs29007497	2473686	A	ADD	618	-0.1752	-2.576	0.01023
1	Gga_rs15279200	59008592	A	ADD	617	-0.3489	-2.575	0.01025
Z	Gga_rs14782072	70701411	G	ADD	618	0.1869	2.574	0.01028
4	Gga_rs16435778	76976005	C	ADD	618	0.3	2.573	0.01031
9	GGaluGA335771	5472337	A	ADD	618	-0.186	-2.573	0.01031
11	GGaluGA074680	1935947	C	ADD	618	-0.1776	-2.573	0.01031
4	Gga_rs14453131	38552073	A	ADD	617	0.1939	2.572	0.01033
2	Gga_rs14139566	12458160	G	ADD	618	0.2154	2.572	0.01035
1	Gga_rs15259339	50079597	G	ADD	618	0.1945	2.571	0.01037
2	Gga_rs15136055	105741226	A	ADD	618	0.1848	2.571	0.01038
1	Gga_rs10730062	115849848	G	ADD	618	0.1925	2.569	0.01042
1	GGaluGA033393	99134080	A	ADD	618	-0.2241	-2.569	0.01043
Z	GGaluGA347218	7559444	A	ADD	618	-0.2253	-2.569	0.01043
13	Gga_rs16074130	8888130	A	ADD	618	0.2535	2.568	0.01047
3	Gga_rs10731872	33533472	G	ADD	618	-0.2264	-2.567	0.01048
1	Gga_rs13922295	114820746	G	ADD	617	0.2027	2.567	0.0105
10	GGaluGA069042	12121953	A	ADD	618	-0.2806	-2.567	0.0105
27	Gga_rs16075535	3849773	G	ADD	618	-0.1964	-2.566	0.01052
2	Gga_rs14148315	20279309	C	ADD	618	-0.2428	-2.566	0.01053
11	GGaluGA079756	20137547	G	ADD	618	-0.1852	-2.566	0.01053
5	GGaluGA283596	39954155	A	ADD	618	0.2063	2.566	0.01054
0	GGaluGA080463	0	A	ADD	618	0.2487	2.564	0.01057
5	Gga_rs14548981	54210650	A	ADD	618	-0.1775	-2.564	0.01057
10	GGaluGA066489	4129247	G	ADD	604	0.1756	2.561	0.01067
19	GGaluGA128834	8803659	G	ADD	615	-0.1894	-2.561	0.01067
19	Gga_rs14123697	8602097	G	ADD	618	-0.3051	-2.561	0.01068
11	GGaluGA077907	13364730	A	ADD	617	0.1796	2.56	0.01071
17	GGaluGA114337	4764485	G	ADD	618	0.178	2.558	0.01077
3	Gga_rs14338379	35090623	A	ADD	618	0.2033	2.557	0.01079
8	Gga_rs14639014	7778166	A	ADD	618	0.2235	2.557	0.01079
20	Gga_rs15169006	574466	C	ADD	618	-0.2257	-2.557	0.01081
2	GGaluGA133985	13394172	G	ADD	618	0.3269	2.556	0.01082
19	GGaluGA128679	8490443	A	ADD	617	-0.3047	-2.555	0.01085
3	GGaluGA227545	70937270	A	ADD	618	0.3211	2.555	0.01086
3	Gga_rs13691600	70955035	A	ADD	618	0.3211	2.555	0.01086
9	GGaluGA341213	16752393	A	ADD	617	0.2279	2.554	0.01089
23	Gga_rs14290494	3837232	A	ADD	618	-0.1817	-2.554	0.0109
4	Gga_rs14492530	80416307	A	ADD	618	0.1817	2.553	0.01093
1	Gga_rs15264976	53029932	A	ADD	618	-0.1774	-2.552	0.01096
7	Gga_rs14616807	24829148	G	ADD	617	-0.1789	-2.552	0.01096
14	Gga_rs14078021	10140950	A	ADD	618	-0.3642	-2.551	0.01098
1	Gga_rs13916864	109391018	G	ADD	616	-0.1765	-2.55	0.01101
11	Gga_rs15625967	20180214	A	ADD	618	-0.2134	-2.549	0.01103
3	GGaluGA225926	66477767	A	ADD	618	-0.2495	-2.548	0.01107
2	GGaluGA162921	111268096	G	ADD	618	0.2281	2.548	0.01108
3	Gga_rs14338182	34942978	G	ADD	618	-0.1998	-2.548	0.01109
4	Gga_rs15497914	12766763	A	ADD	618	-0.1779	-2.548	0.01109
0	GGaluGA000209	0	A	ADD	618	0.2225	2.547	0.0111
2	Gga_rs15891993	11578475	A	ADD	618	-0.1783	-2.546	0.01113
2	Gga_rs14139143	11584528	A	ADD	618	-0.1783	-2.546	0.01113
12	GGaluGA083870	7198659	A	ADD	618	-0.1736	-2.545	0.01118
1	Gga_rs13851675	38213959	A	ADD	618	0.2975	2.544	0.0112
2	GGaluGA159232	99308498	A	ADD	618	0.1806	2.544	0.01121
2	Gga_rs14148434	20316195	G	ADD	618	-0.2191	-2.544	0.01122
2	GGaluGA163239	113298479	G	ADD	618	0.1825	2.542	0.01127
5	GGaluGA282438	35762967	A	ADD	618	-0.1823	-2.542	0.01127
9	Gga_rs14659988	2971763	G	ADD	617	0.3039	2.542	0.01127
13	Gga_rs14060148	11892344	A	ADD	618	-0.2061	-2.541	0.01129
6	Gga_rs16557468	27064743	A	ADD	618	-0.1939	-2.541	0.0113
5	GGaluGA283085	38477888	G	ADD	618	-0.1997	-2.538	0.0114
4	Gga_rs14490249	76319764	G	ADD	618	0.2791	2.537	0.01142
5	Gga_rs14514573	11660228	A	ADD	618	0.1869	2.536	0.01145
4	GGaluGA246314	12283762	A	ADD	599	0.1885	2.536	0.01146
13	Gga_rs14059239	10923389	C	ADD	617	-0.1734	-2.536	0.01147
11	GGaluGA076357	8609260	G	ADD	618	0.2097	2.535	0.01148
20	GGaluGA179003	8230369	A	ADD	618	0.3122	2.535	0.0115
18	GGaluGA119305	3234887	G	ADD	613	-0.2186	-2.534	0.01152
1	Gga_rs13909390	101681777	G	ADD	618	0.1765	2.534	0.01153
4	Gga_rs14695219	75691633	C	ADD	617	-0.2287	-2.534	0.01153
20	Gga_rs13631154	2317283	A	ADD	618	0.1734	2.533	0.01154
3	Gga_rs16315014	88925370	A	ADD	618	0.1927	2.532	0.01158
28	Gga_rs14307755	3887144	A	ADD	618	-0.1807	-2.532	0.01159
27	Gga_rs16731462	2903835	A	ADD	618	0.1769	2.531	0.01161
1	GGaluGA039211	117753394	G	ADD	618	0.1939	2.531	0.01162
7	GGaluGA310175	5131340	G	ADD	617	-0.2236	-2.531	0.01162
1	GGaluGA020749	61902738	G	ADD	618	-0.1711	-2.529	0.01168
18	Gga_rs15812966	1669568	A	ADD	618	-0.1936	-2.529	0.01168
12	GGaluGA082721	4850183	A	ADD	617	0.202	2.527	0.01174
13	GGaluGA090706	1888656	A	ADD	618	0.2072	2.527	0.01174
5	Gga_rs14514900	12268123	G	ADD	618	-0.178	-2.527	0.01176
4	GGaluGA265996	78889376	C	ADD	618	0.2735	2.526	0.01179
2	GGaluGA133164	9725002	A	ADD	618	0.1817	2.526	0.0118
11	Gga_rs15620364	15112143	G	ADD	618	-0.1946	-2.525	0.01182
26	GGaluGA196470	2555773	A	ADD	618	0.2181	2.525	0.01182
18	GGaluGA119092	2873714	A	ADD	618	0.1961	2.524	0.01184
6	Gga_rs13564485	7982743	A	ADD	618	0.1812	2.524	0.01185
9	Gga_rs13608799	16742451	G	ADD	618	0.225	2.524	0.01185
17	GGaluGA113322	2700441	A	ADD	618	0.1919	2.523	0.01188
12	Gga_rs15648045	8843965	A	ADD	617	0.4458	2.522	0.0119
11	GGaluGA073916	733958	A	ADD	618	0.1741	2.522	0.01193
3	Gga_rs14389097	88538826	A	ADD	617	-0.2516	-2.522	0.01194
23	Gga_rs16190743	4586385	G	ADD	618	-0.1764	-2.52	0.01198
1	GGaluGA062960	197419347	A	ADD	618	0.2273	2.519	0.01201
1	Gga_rs13995730	197481921	A	ADD	618	0.1837	2.519	0.01201
6	GGaluGA294256	4097410	A	ADD	610	0.2387	2.519	0.01203
3	Gga_rs14366585	64492175	A	ADD	617	-0.2491	-2.518	0.01206
1	GGaluGA021292	62957204	G	ADD	618	-0.1983	-2.518	0.01207
10	Gga_rs14010837	17088650	A	ADD	618	0.21	2.517	0.0121
9	Gga_rs14671504	3849390	G	ADD	617	0.1725	2.515	0.01214
3	GGaluGA226927	69674479	G	ADD	618	0.2614	2.515	0.01216
5	Gga_rs14545113	50843149	A	ADD	618	-0.1734	-2.514	0.01218
1	GGaluGA019329	58044156	G	ADD	618	-0.4316	-2.514	0.0122
13	Gga_rs14058785	10490057	G	ADD	618	0.1845	2.514	0.0122
17	GGaluGA114324	4733301	A	ADD	618	0.1765	2.514	0.0122
6	Gga_rs13561923	4488227	C	ADD	618	0.2204	2.511	0.01228
20	GGaluGA179117	8449697	G	ADD	618	0.176	2.511	0.01228
4	Gga_rs15634423	85973459	A	ADD	610	0.1931	2.51	0.01233
8	Gga_rs16620868	4066138	A	ADD	618	0.1795	2.51	0.01233
4	Gga_rs14471184	54833472	A	ADD	618	-0.1712	-2.509	0.01238
17	Gga_rs13744813	4692725	A	ADD	618	-0.2394	-2.507	0.01242
10	Gga_rs14010538	16423765	C	ADD	618	0.2318	2.507	0.01244
11	GGaluGA074981	3817660	A	ADD	608	0.1714	2.504	0.01255
1	GGaluGA019619	58689270	G	ADD	618	-0.437	-2.503	0.01257
2	Gga_rs15104122	59648986	G	ADD	618	0.2477	2.503	0.01258
12	Gga_rs14973452	5212385	G	ADD	618	-0.2379	-2.503	0.01258
1	GGaluGA062818	196822778	G	ADD	617	0.1845	2.501	0.01263
2	Gga_rs14213599	87717314	A	ADD	618	0.2219	2.501	0.01264
28	Gga_rs14307750	3876050	G	ADD	613	-0.1785	-2.5	0.0127
1	Gga_rs14791656	18305782	G	ADD	618	0.1897	2.499	0.01273
22	Gga_rs14684608	2367220	G	ADD	618	-0.1978	-2.499	0.01273
4	GGaluGA268200	85648478	A	ADD	618	-0.1954	-2.497	0.01277
8	GGaluGA330069	22917102	A	ADD	618	-0.2415	-2.497	0.01277
20	GGaluGA179841	9478850	A	ADD	618	0.2035	2.497	0.01277
19	GGaluGA128126	7393443	A	ADD	618	-0.248	-2.497	0.01278
23	Gga_rs16191077	4851129	G	ADD	618	0.1986	2.497	0.01278
1	GGaluGA036208	109616318	A	ADD	615	0.1808	2.497	0.0128
3	Gga_rs15319439	34696417	G	ADD	618	0.3551	2.497	0.0128
5	GGaluGA282455	35839982	G	ADD	618	0.1714	2.497	0.0128
0	GGaluGA001559	0	G	ADD	618	0.2872	2.496	0.01282
0	GGaluGA001558	0	A	ADD	618	0.2872	2.496	0.01282
2	Gga_rs14149670	21264159	A	ADD	618	-0.178	-2.495	0.01287
23	Gga_rs14288744	1361537	A	ADD	618	0.3228	2.494	0.01288
2	GGaluGA156566	88187788	A	ADD	618	0.2236	2.493	0.01292
1	Gga_rs13923053	115589964	A	ADD	618	0.2313	2.493	0.01294
1	GGaluGA038474	115623574	A	ADD	618	0.2313	2.493	0.01294
7	GGaluGA313048	15041309	G	ADD	618	-0.181	-2.491	0.013
14	Gga_rs14071389	3201402	A	ADD	618	-0.1902	-2.491	0.013
1	GGaluGA022156	64885562	A	ADD	618	-0.2052	-2.491	0.01301
3	GGaluGA231703	85467314	A	ADD	618	0.23	2.489	0.01307
25	Gga_rs14720180	1843484	A	ADD	618	-0.1842	-2.488	0.0131
13	Gga_rs15696421	10754008	A	ADD	618	0.1648	2.488	0.01312
1	Gga_rs13823853	2974479	G	ADD	617	0.2178	2.486	0.01319
3	Gga_rs16306544	81169529	A	ADD	617	0.1631	2.485	0.01321
4	Gga_rs14430897	13346104	A	ADD	618	0.1743	2.482	0.01334
Z	Gga_rs15992604	72219724	A	ADD	617	0.2276	2.481	0.01337
3	Gga_rs16249639	33701913	A	ADD	618	0.2643	2.48	0.01339
0	GGaluGA001370	0	G	ADD	618	-0.1725	-2.48	0.0134
0	GGaluGA001724	0	G	ADD	618	0.5442	2.48	0.0134
17	Gga_rs14103310	2582685	G	ADD	618	-0.2756	-2.479	0.01342
1	Gga_rs13919862	112001110	G	ADD	617	-0.1954	-2.479	0.01345
7	Gga_rs14624745	31288343	A	ADD	618	-0.1774	-2.479	0.01346
0	GGaluGA001487	0	A	ADD	618	-0.2459	-2.478	0.01348
9	Gga_rs14669176	5489666	G	ADD	618	-0.1763	-2.478	0.01348
5	Gga_rs14558249	62077686	A	ADD	618	0.2782	2.478	0.01349
7	GGaluGA311225	10554036	A	ADD	618	0.4623	2.478	0.01349
7	Gga_rs13738232	17753247	G	ADD	618	0.2523	2.477	0.01353
2	GGaluGA132939	8800702	A	ADD	618	0.1971	2.475	0.01358
10	Gga_rs13704690	22376864	G	ADD	618	0.1854	2.475	0.01358
1	Gga_rs13510102	107248316	A	ADD	618	-0.1769	-2.475	0.0136
23	Gga_rs16189294	3498640	A	ADD	618	-0.2186	-2.475	0.0136
9	Gga_rs14662996	10608064	G	ADD	618	-0.1753	-2.474	0.01362
13	GGaluGA094282	10178789	A	ADD	617	0.1707	2.474	0.01362
23	GGaluGA189607	4908388	A	ADD	618	0.2188	2.473	0.01366
0	GGaluGA001304	0	A	ADD	618	-0.3223	-2.473	0.01367
2	Gga_rs14147632	19699145	A	ADD	618	0.1682	2.473	0.01367
9	GGaluGA337560	9070520	G	ADD	618	-0.2076	-2.473	0.01367
1	GGaluGA031968	94521476	A	ADD	617	0.1711	2.472	0.01372
7	GGaluGA315581	23809188	A	ADD	616	-0.1798	-2.471	0.01376
5	GGaluGA274916	11971646	A	ADD	618	-0.2394	-2.47	0.01379
3	GGaluGA225704	65945132	C	ADD	602	0.191	2.47	0.0138
4	Gga_rs10729213	33265260	G	ADD	618	0.3437	2.469	0.01381
2	GGaluGA162663	110659865	A	ADD	618	0.1943	2.468	0.01387
9	GGaluGA336109	5896006	A	ADD	618	0.173	2.468	0.01387
1	GGaluGA039018	116836340	G	ADD	618	0.2816	2.466	0.01395
4	Gga_rs16455118	94230043	C	ADD	615	0.2931	2.465	0.01396
3	Gga_rs15016206	14235749	A	ADD	618	-0.174	-2.465	0.01397
3	Gga_rs14339096	35555718	A	ADD	618	0.2069	2.463	0.01404
14	Gga_rs15011345	9906227	A	ADD	618	-0.1892	-2.462	0.0141
1	Gga_rs13977770	178686296	A	ADD	618	-0.1965	-2.461	0.01411
1	Gga_rs13980795	181245090	G	ADD	617	0.1833	2.462	0.01411
1	GGaluGA025529	73723515	A	ADD	618	0.1665	2.461	0.01412
2	Gga_rs14147622	19683425	A	ADD	600	0.1676	2.461	0.01415
5	Gga_rs10730743	12608016	A	ADD	618	-0.205	-2.46	0.01415
5	Gga_rs14512851	10394655	A	ADD	617	0.4123	2.46	0.01418
2	GGaluGA161614	107119549	A	ADD	618	-0.2141	-2.459	0.0142
1	Gga_rs13981588	181958540	G	ADD	618	0.5024	2.458	0.01425
9	Gga_rs14671575	12573017	G	ADD	618	0.1865	2.457	0.01429
4	Gga_rs13665169	82341610	G	ADD	618	-0.1777	-2.456	0.01431
14	Gga_rs14075905	7530640	C	ADD	618	0.1701	2.456	0.01433
4	GGaluGA247529	15177339	A	ADD	618	-0.4079	-2.456	0.01434
1	Gga_rs15348610	96039222	A	ADD	618	0.1733	2.455	0.01436
11	GGaluGA074850	2390498	A	ADD	616	-0.1753	-2.455	0.01438
9	GGaluGA337526	9040866	A	ADD	618	0.1732	2.454	0.0144
7	GGaluGA318144	29269547	A	ADD	618	0.4419	2.454	0.01441
11	GGaluGA074845	2380874	G	ADD	618	-0.1752	-2.454	0.01442
11	Gga_rs14018856	2407530	A	ADD	618	-0.1752	-2.454	0.01442
11	GGaluGA074854	2409237	A	ADD	618	-0.1752	-2.454	0.01442
11	GGaluGA074863	2444282	A	ADD	618	-0.1752	-2.454	0.01442
11	Gga_rs14018866	2469831	G	ADD	618	-0.1752	-2.454	0.01442
11	Gga_rs14018869	2480119	A	ADD	618	-0.1752	-2.454	0.01442
11	Gga_rs14018878	2499334	G	ADD	618	-0.1752	-2.454	0.01442
11	Gga_rs14018893	2529477	G	ADD	618	-0.1752	-2.454	0.01442
11	Gga_rs14018924	2669923	A	ADD	618	-0.1752	-2.454	0.01442
11	Gga_rs14018990	3352571	A	ADD	618	-0.1752	-2.454	0.01442
9	GGaluGA343198	22430051	A	ADD	618	0.2992	2.453	0.01443
11	Gga_rs14018794	2238309	G	ADD	618	-0.1683	-2.453	0.01443
Z	Gga_rs14779328	66858308	A	ADD	618	0.1982	2.453	0.01446
Z	GGaluGA347281	7723600	A	ADD	618	-0.2804	-2.452	0.01447
3	GGaluGA232964	90902982	A	ADD	618	0.2534	2.451	0.01452
1	GGaluGA034138	102250177	C	ADD	617	-0.1919	-2.451	0.01453
2	Gga_rs15895583	13781560	A	ADD	618	-0.2968	-2.45	0.01455
20	Gga_rs15171039	3237825	G	ADD	618	-0.2788	-2.45	0.01455
11	GGaluGA074073	983610	A	ADD	618	0.1757	2.449	0.01461
Z	GGaluGA347313	7795364	G	ADD	618	-0.2915	-2.449	0.01461
Z	GGaluGA347318	7806216	A	ADD	618	-0.2915	-2.449	0.01461
11	Gga_rs14966332	17051805	A	ADD	618	-0.1899	-2.449	0.01462
17	GGaluGA113354	2759129	A	ADD	571	-0.1669	-2.449	0.01462
4	GGaluGA247085	13940861	G	ADD	618	-0.2134	-2.447	0.01466
1	GGaluGA004374	7779924	G	ADD	618	-0.1741	-2.447	0.01469
1	GGaluGA051936	160778440	A	ADD	618	0.1868	2.447	0.0147
1	Gga_rs15364423	105697267	A	ADD	618	-0.2096	-2.446	0.01473
1	Gga_rs15364451	105701134	A	ADD	618	-0.2096	-2.446	0.01473
5	Gga_rs14508809	1566038	G	ADD	618	0.1888	2.446	0.01474
24	Gga_rs13604101	937823	G	ADD	618	-0.1688	-2.445	0.01477
1	Gga_rs15373481	109548475	G	ADD	617	-0.2131	-2.444	0.01481
19	Gga_rs15854480	8498693	A	ADD	615	-0.2943	-2.444	0.01483
2	Gga_rs14128403	2284567	A	ADD	618	0.3502	2.443	0.01484
5	Gga_rs13590139	50714489	A	ADD	618	0.1974	2.442	0.01487
12	Gga_rs14045323	15537458	G	ADD	618	-0.1923	-2.442	0.01487
3	Gga_rs14382808	81685104	A	ADD	618	-0.2205	-2.442	0.01488
1	GGaluGA033650	100451029	G	ADD	618	0.1635	2.442	0.01489
1	GGaluGA049088	149015022	G	ADD	618	-0.1956	-2.441	0.01494
11	Gga_rs15625557	20037228	A	ADD	618	-0.1859	-2.44	0.01497
1	Gga_rs13808626	105416434	G	ADD	618	0.2303	2.44	0.01498
13	GGaluGA093449	8115038	G	ADD	618	0.1745	2.439	0.01502
1	Gga_rs13658912	69486118	A	ADD	618	-0.2232	-2.438	0.01505
9	GGaluGA337713	9351637	A	ADD	618	0.2748	2.438	0.01505
4	Gga_rs10722820	13112258	G	ADD	618	-0.1839	-2.437	0.01507
0	GGaluGA001185	0	A	ADD	618	0.3176	2.437	0.01509
19	Gga_rs15839299	2391298	G	ADD	618	-0.1912	-2.437	0.0151
28	GGaluGA202358	2668019	A	ADD	618	-0.1756	-2.437	0.0151
23	Gga_rs14288639	1282112	G	ADD	618	-0.3094	-2.437	0.01511
21	GGaluGA184260	4140463	A	ADD	618	-0.3547	-2.436	0.01512
26	Gga_rs10722894	2976358	A	ADD	605	-0.1928	-2.435	0.01516
2	Gga_rs15096843	47396174	A	ADD	618	-0.1871	-2.435	0.01518
Z	Gga_rs16128772	7976164	A	ADD	617	-0.2813	-2.434	0.0152
5	GGaluGA292985	62003134	G	ADD	618	0.3297	2.434	0.01522
Z	Gga_rs16776833	66748597	A	ADD	617	0.1731	2.433	0.01526
4	Gga_rs16696925	78952430	A	ADD	618	0.3377	2.433	0.01527
Z	Gga_rs16778105	69609933	A	ADD	618	0.1655	2.433	0.01527
10	Gga_rs14006722	13204325	A	ADD	618	-0.2552	-2.431	0.01533
13	GGaluGA094581	10597529	A	ADD	618	0.1925	2.431	0.01535
13	GGaluGA096429	13914867	G	ADD	618	-0.1794	-2.43	0.01538
14	Gga_rs13743691	9208367	G	ADD	616	-0.1713	-2.43	0.01538
17	Gga_rs14103485	2447240	C	ADD	617	0.4029	2.43	0.0154
4	Gga_rs14491657	79564176	A	ADD	618	0.3555	2.426	0.01554
9	Gga_rs13606961	12590286	A	ADD	616	0.2359	2.426	0.01554
4	Gga_rs16412408	54731059	A	ADD	618	-0.1898	-2.426	0.01556
11	Gga_rs14961614	8311943	A	ADD	618	-0.4625	-2.425	0.01557
23	GGaluGA189645	4981802	A	ADD	618	0.2065	2.425	0.01558
12	Gga_rs14033809	4398968	A	ADD	618	0.1922	2.424	0.01564
4	Gga_rs14500293	87200092	G	ADD	618	-0.2164	-2.424	0.01565
9	Gga_rs14664472	9484031	A	ADD	618	0.1732	2.423	0.01566
14	Gga_rs14070516	2258823	A	ADD	618	-0.3872	-2.423	0.01568
4	Gga_rs14489727	75470799	G	ADD	618	-0.2161	-2.423	0.01569
2	Gga_rs16096068	110177429	A	ADD	618	0.1691	2.422	0.01573
27	Gga_rs14303761	3371112	A	ADD	618	0.1732	2.421	0.01575
25	GGaluGA194596	1812007	A	ADD	618	0.1716	2.421	0.01577
Z	Gga_rs16779754	7704166	A	ADD	618	-0.2874	-2.421	0.01577
27	Gga_rs16040742	3039016	G	ADD	618	0.2027	2.421	0.01578
3	GGaluGA225580	65690181	G	ADD	618	-0.1647	-2.419	0.01583
10	Gga_rs14000513	1045747	A	ADD	618	0.1839	2.419	0.01583
12	GGaluGA084324	8798132	A	ADD	618	-0.1899	-2.419	0.01586
6	Gga_rs14564623	6024720	A	ADD	618	0.3393	2.419	0.01587
26	Gga_rs16203513	3777843	A	ADD	618	-0.2159	-2.418	0.01589
10	Gga_rs14000501	1050929	A	ADD	618	0.1804	2.417	0.01593
11	GGaluGA077173	10743067	A	ADD	618	0.3996	2.417	0.01594
27	Gga_rs14302672	2660161	A	ADD	618	-0.3861	-2.417	0.01594
12	Gga_rs13620768	660914	A	ADD	618	-0.1839	-2.417	0.01596
2	Gga_rs15118286	78848843	A	ADD	605	-0.2831	-2.416	0.01599
19	Gga_rs14122699	7413213	A	ADD	618	-0.563	-2.415	0.01601
7	GGaluGA313704	16852999	A	ADD	618	0.1712	2.415	0.01604
17	Gga_rs15032073	4699380	G	ADD	617	-0.3384	-2.414	0.01607
23	Gga_rs15203512	4291485	G	ADD	618	-0.1698	-2.414	0.01607
9	Gga_rs14658722	1666568	A	ADD	618	0.2969	2.411	0.0162
5	Gga_rs13585311	33459435	A	ADD	586	-0.1947	-2.411	0.01621
9	GGaluGA343072	22113161	G	ADD	618	0.2783	2.411	0.01621
9	Gga_rs14680356	22155411	A	ADD	618	0.2783	2.411	0.01621
1	Gga_rs13960435	157136974	G	ADD	618	-0.2213	-2.41	0.01623
1	GGaluGA027066	82503720	G	ADD	618	-0.1637	-2.408	0.01634
4	Gga_rs14418883	165443	A	ADD	618	0.3151	2.408	0.01634
4	Gga_rs14418878	194964	C	ADD	618	0.3151	2.408	0.01634
4	GGaluGA240742	226022	A	ADD	618	0.3151	2.408	0.01634
22	Gga_rs15187178	246705	A	ADD	618	-0.2197	-2.407	0.01636
28	GGaluGA202819	4226042	G	ADD	618	0.1691	2.407	0.01636
5	Gga_rs14525349	27889689	G	ADD	618	0.1873	2.407	0.01639
1	Gga_rs10729419	195048803	A	ADD	617	0.1736	2.406	0.0164
1	Gga_rs14877428	118953956	G	ADD	618	0.2021	2.406	0.01642
10	Gga_rs14007776	14055282	G	ADD	610	0.1625	2.406	0.01642
1	GGaluGA038435	115551464	A	ADD	618	0.2237	2.405	0.01646
1	Gga_rs13554224	176629254	A	ADD	618	-0.2171	-2.405	0.01646
18	GGaluGA119106	2892150	A	ADD	617	0.1912	2.405	0.01646
3	Gga_rs14339253	35661940	A	ADD	618	0.1796	2.405	0.01647
13	Gga_rs14059330	10977389	A	ADD	618	-0.2091	-2.405	0.01647
14	Gga_rs15721927	2672618	A	ADD	618	-0.193	-2.404	0.01651
18	Gga_rs10722543	3377149	A	ADD	618	-0.1959	-2.404	0.01651
17	Gga_rs14097369	9832761	A	ADD	618	0.337	2.404	0.01653
17	Gga_rs13661130	9859340	G	ADD	618	0.337	2.404	0.01653
17	Gga_rs14097354	9887163	G	ADD	618	0.337	2.404	0.01653
17	Gga_rs14097346	9902012	G	ADD	618	0.337	2.404	0.01653
17	Gga_rs14097344	9909552	G	ADD	618	0.337	2.404	0.01653
13	Gga_rs14058677	10091804	G	ADD	618	-0.2053	-2.403	0.01656
4	Gga_rs14433766	16073592	C	ADD	618	-0.2269	-2.403	0.01657
5	GGaluGA283332	39128449	A	ADD	618	0.2146	2.403	0.01657
5	Gga_rs10727556	61322207	A	ADD	618	0.1986	2.403	0.01657
20	Gga_rs16169400	8258331	G	ADD	618	0.1927	2.402	0.01659
1	Gga_rs13917207	109637890	A	ADD	618	-0.2075	-2.401	0.01665
2	Gga_rs13619752	63958558	A	ADD	618	-0.1745	-2.4	0.01669
5	Gga_rs14527953	30734424	A	ADD	618	0.1914	2.4	0.01671
28	Gga_rs15251351	3015178	A	ADD	618	0.1752	2.4	0.01671
20	GGaluGA175418	1787645	G	ADD	618	-0.1668	-2.399	0.01672
1	GGaluGA034521	103947347	G	ADD	618	-0.1722	-2.399	0.01673
19	Gga_rs16076497	17449	A	ADD	618	-0.1656	-2.399	0.01674
7	GGaluGA316113	24725504	G	ADD	618	-0.197	-2.399	0.01675
13	GGaluGA094415	10395393	A	ADD	618	-0.1806	-2.398	0.01676
5	Gga_rs16491073	38010910	A	ADD	618	0.1719	2.398	0.01678
27	Gga_rs16206896	1405070	A	ADD	618	0.1824	2.398	0.01679
1	Gga_rs13685867	121335580	G	ADD	618	0.4274	2.396	0.01686
6	GGaluGA297725	11671342	A	ADD	618	-0.1801	-2.396	0.01686
17	Gga_rs14103702	2257476	A	ADD	618	0.2281	2.396	0.01687
6	GGaluGA303084	26683393	A	ADD	618	0.193	2.395	0.01691
1	Gga_rs14714425	3843082	C	ADD	618	0.1766	2.395	0.01693
1	Gga_rs13986065	185804643	A	ADD	618	-0.174	-2.394	0.01696
4	Gga_rs14430753	13200533	A	ADD	618	0.1655	2.393	0.01702
14	Gga_rs15742076	13279411	A	ADD	618	-0.2489	-2.393	0.01702
2	Gga_rs14214450	88267287	A	ADD	618	-0.3052	-2.391	0.01708
1	Gga_rs13828098	17562943	C	ADD	618	0.1713	2.391	0.01709
10	GGaluGA066669	4379013	G	ADD	617	0.191	2.391	0.01709
Z	GGaluGA354528	60601645	G	ADD	618	-0.4608	-2.391	0.01709
Z	GGaluGA354533	60712987	G	ADD	618	-0.4608	-2.391	0.01709
7	GGaluGA320651	35948384	A	ADD	618	0.2954	2.391	0.01712
20	Gga_rs15178994	11772647	A	ADD	618	0.3617	2.391	0.01712
1	Gga_rs13942782	138216261	G	ADD	618	-0.1954	-2.39	0.01714
1	GGaluGA034535	103984169	G	ADD	617	-0.1719	-2.389	0.01718
1	Gga_rs13874145	61396169	A	ADD	618	-0.1653	-2.388	0.01722
5	Gga_rs16506563	50759075	G	ADD	618	0.3291	2.387	0.01728
12	Gga_rs13610692	7555478	G	ADD	611	0.1594	2.387	0.01729
14	GGaluGA103931	11715721	A	ADD	618	0.1975	2.386	0.01733
27	Gga_rs16075529	3838940	A	ADD	618	-0.172	-2.386	0.01736
17	GGaluGA113836	3741130	A	ADD	618	0.1657	2.385	0.01738
6	GGaluGA295094	6047705	G	ADD	618	-0.1689	-2.384	0.01744
5	Gga_rs13756653	12398207	A	ADD	618	0.2061	2.383	0.01746
5	GGaluGA274990	12408165	G	ADD	618	0.2061	2.383	0.01746
6	Gga_rs14586321	27025934	A	ADD	618	-0.163	-2.382	0.01753
1	Gga_rs15360737	103918365	A	ADD	618	-0.1705	-2.38	0.01761
10	Gga_rs13677390	4547890	G	ADD	617	0.177	2.38	0.01762
3	Gga_rs16319377	91790630	G	ADD	609	0.1799	2.379	0.01765
12	GGaluGA082650	4672477	G	ADD	618	0.1798	2.379	0.01765
4	Gga_rs14418813	360213	A	ADD	618	0.2881	2.379	0.01767
24	GGaluGA193346	5401044	C	ADD	618	-0.1603	-2.379	0.01768
25	Gga_rs16048502	1821933	C	ADD	617	0.1778	2.378	0.01769
27	GGaluGA200266	4008428	G	ADD	618	0.2174	2.377	0.01774
13	Gga_rs14993230	2292999	A	ADD	617	-0.163	-2.377	0.01776
28	GGaluGA202612	3650054	A	ADD	618	-0.2318	-2.377	0.01776
1	Gga_rs13873909	61219627	A	ADD	618	-0.1727	-2.377	0.01777
9	GGaluGA337207	8394354	G	ADD	618	-0.1794	-2.377	0.01778
11	Gga_rs14958797	2019257	C	ADD	618	-0.1858	-2.377	0.01778
11	Gga_rs15619473	14172387	G	ADD	618	0.2066	2.376	0.01779
1	Gga_rs13850115	36804157	C	ADD	618	-0.1654	-2.376	0.01781
1	Gga_rs13687975	100357508	A	ADD	618	0.1701	2.376	0.01781
1	GGaluGA016187	49754862	A	ADD	618	0.1976	2.376	0.01782
24	Gga_rs15210964	963255	A	ADD	618	0.1605	2.375	0.01784
3	Gga_rs14340617	36863481	G	ADD	618	-0.178	-2.374	0.0179
11	Gga_rs15602813	2338929	G	ADD	618	0.1618	2.374	0.01791
11	Gga_rs13628422	2350952	G	ADD	618	0.1618	2.374	0.01791
3	Gga_rs14386676	84959670	A	ADD	618	-0.2231	-2.374	0.01792
2	Gga_rs14140593	13284957	A	ADD	618	-0.16	-2.373	0.01797
Z	Gga_rs14684720	73593177	A	ADD	618	0.1726	2.372	0.01798
13	Gga_rs14052525	6346796	A	ADD	618	-0.1887	-2.371	0.01803
3	Gga_rs16270033	48663627	C	ADD	618	-0.2237	-2.371	0.01806
Z	GGaluGA347224	7585604	G	ADD	618	-0.2106	-2.37	0.01808
1	Gga_rs14912587	170271220	A	ADD	618	-0.1651	-2.37	0.01811
4	Gga_rs15617637	76422532	A	ADD	618	0.4377	2.369	0.01813
9	Gga_rs14666250	8026983	A	ADD	618	-0.1775	-2.369	0.01815
14	GGaluGA104033	12130258	A	ADD	617	-0.2259	-2.369	0.01815
1	Gga_rs13895804	88370702	G	ADD	618	0.1641	2.368	0.01819
4	Gga_rs14482882	66815362	G	ADD	618	0.4466	2.368	0.01822
1	Gga_rs13908167	99797086	G	ADD	618	-0.1749	-2.367	0.01823
23	Gga_rs14290342	3734056	G	ADD	618	0.1699	2.367	0.01823
23	GGaluGA189755	5147758	G	ADD	618	0.157	2.367	0.01823
1	Gga_rs14935625	193780595	A	ADD	618	0.1873	2.367	0.01825
6	GGaluGA304678	30512709	A	ADD	618	0.1847	2.367	0.01825
1	Gga_rs15285202	61839946	G	ADD	618	-0.1724	-2.366	0.01828
9	GGaluGA340483	15692060	A	ADD	618	0.2375	2.366	0.01828
5	Gga_rs14557058	61135163	A	ADD	618	0.1957	2.366	0.01829
3	GGaluGA230412	81398731	A	ADD	618	-0.2504	-2.366	0.01831
1	Gga_rs15475529	158740120	G	ADD	617	-0.1669	-2.365	0.01834
1	Gga_rs13836154	22644540	A	ADD	618	0.2125	2.365	0.01836
3	Gga_rs15327476	39043397	G	ADD	618	0.1783	2.365	0.01836
14	Gga_rs15732851	7492472	G	ADD	597	0.3879	2.365	0.01836
4	GGaluGA247540	15239806	A	ADD	617	-0.3336	-2.364	0.01837
5	GGaluGA282746	37043568	G	ADD	618	-0.1782	-2.364	0.0184
1	Gga_rs13960604	157278330	A	ADD	618	-0.1715	-2.364	0.01841
13	Gga_rs15697610	11218231	G	ADD	618	0.1618	2.362	0.01849
13	Gga_rs14058769	10482511	A	ADD	618	-0.1599	-2.362	0.01851
4	Gga_rs14482973	66850995	A	ADD	617	0.4506	2.361	0.01852
5	GGaluGA282372	34949516	A	ADD	617	0.1667	2.361	0.01852
13	Gga_rs10728486	10197877	A	ADD	618	0.1565	2.361	0.01853
1	Gga_rs13967310	170159714	G	ADD	618	-0.1816	-2.36	0.01858
1	Gga_rs13952565	148911384	A	ADD	618	-0.1772	-2.36	0.0186
5	Gga_rs15655784	9433248	A	ADD	618	0.2367	2.359	0.01862
Z	Gga_rs14782065	70680978	A	ADD	618	0.1732	2.359	0.01864
23	Gga_rs14291015	4513702	G	ADD	618	0.1584	2.359	0.01866
2	Gga_rs15085161	37513949	A	ADD	618	-0.3393	-2.358	0.0187
17	Gga_rs15801863	3677160	G	ADD	616	-0.1736	-2.357	0.01875
7	Gga_rs14610968	17286145	A	ADD	618	0.1688	2.356	0.01881
12	Gga_rs13609440	5062967	G	ADD	618	-0.1708	-2.355	0.01882
7	Gga_rs15874206	29444204	A	ADD	617	0.1977	2.355	0.01883
23	Gga_rs15197220	2578550	G	ADD	618	-0.1785	-2.355	0.01886
19	Gga_rs14123147	7968502	C	ADD	617	-0.1806	-2.354	0.01887
12	GGaluGA084229	8553180	G	ADD	618	0.1872	2.354	0.01889
1	Gga_rs13944276	139926395	A	ADD	618	-0.174	-2.354	0.0189
2	Gga_rs15909065	19112121	C	ADD	618	-0.163	-2.353	0.01894
23	Gga_rs14289082	1864349	A	ADD	618	-0.2263	-2.353	0.01895
1	Gga_rs10728031	113579840	A	ADD	618	0.1739	2.353	0.01896
4	Gga_rs14439165	25271726	A	ADD	618	-0.1552	-2.352	0.01898
4	GGaluGA262050	62448009	A	ADD	618	0.1961	2.352	0.01899
19	GGaluGA125913	3705242	A	ADD	618	-0.2061	-2.352	0.01899
2	GGaluGA152773	69580100	G	ADD	617	0.3077	2.35	0.01907
19	Gga_rs14124009	9395583	A	ADD	618	0.1614	2.349	0.01913
10	Gga_rs14012834	20126450	A	ADD	618	0.3075	2.348	0.01921
4	Gga_rs14489474	74904650	G	ADD	618	-0.1576	-2.346	0.01927
9	GGaluGA340370	15457438	A	ADD	618	0.2881	2.347	0.01927
19	GGaluGA128894	8929255	A	ADD	618	0.1873	2.346	0.01928
19	Gga_rs15855444	8994922	G	ADD	618	0.1873	2.346	0.01928
2	GGaluGA158908	97920130	A	ADD	618	-0.2138	-2.346	0.01931
10	Gga_rs15587351	17309049	G	ADD	618	0.1646	2.346	0.01931
23	GGaluGA188999	3874157	A	ADD	618	0.185	2.346	0.01931
5	GGaluGA283331	39117611	G	ADD	618	0.1759	2.345	0.01932
2	GGaluGA130063	2109122	G	ADD	618	-0.1972	-2.345	0.01933
28	Gga_rs14307687	3783015	G	ADD	618	0.1619	2.345	0.01933
4	GGaluGA267366	82975522	G	ADD	618	-0.172	-2.345	0.01934
7	Gga_rs14620322	28060309	A	ADD	618	-0.1612	-2.345	0.01936
14	GGaluGA103043	8863896	A	ADD	618	0.1657	2.344	0.01937
7	Gga_rs14612059	19585173	A	ADD	618	0.1646	2.344	0.01938
14	Gga_rs14068680	13676977	G	ADD	616	0.1566	2.344	0.0194
11	Gga_rs13613970	14642269	G	ADD	617	-0.1594	-2.344	0.01941
4	GGaluGA255186	41115754	A	ADD	618	-0.3092	-2.343	0.01945
4	Gga_rs15544835	38527730	A	ADD	618	0.1722	2.343	0.01946
3	Gga_rs15286215	20517074	G	ADD	618	-0.2915	-2.342	0.01949
14	Gga_rs14073979	5672932	A	ADD	617	0.1645	2.342	0.01949
9	Gga_rs15966223	4572167	A	ADD	618	-0.2345	-2.342	0.0195
13	Gga_rs14049609	875947	A	ADD	610	-0.172	-2.342	0.01953
13	Gga_rs15706550	15678112	A	ADD	616	-0.1693	-2.341	0.01955
7	GGaluGA318920	31027254	A	ADD	618	0.2135	2.341	0.01956
0	GGaluGA001588	0	G	ADD	611	0.1654	2.34	0.01958
1	GGaluGA003835	6013298	G	ADD	618	-0.1835	-2.34	0.01958
1	Gga_rs15460654	152086562	G	ADD	604	-0.3253	-2.34	0.0196
28	GGaluGA202649	3744493	G	ADD	618	-0.1815	-2.339	0.01966
28	GGaluGA202650	3747817	A	ADD	618	-0.1815	-2.339	0.01966
14	Gga_rs14070646	2366089	G	ADD	618	-0.3821	-2.338	0.0197
13	GGaluGA097197	15828507	G	ADD	618	-0.1767	-2.338	0.01973
24	Gga_rs10724460	399221	G	ADD	618	-0.2186	-2.337	0.01974
2	Gga_rs15071327	20456663	A	ADD	618	-0.1839	-2.337	0.01977
6	GGaluGA295007	5817034	A	ADD	618	-0.1701	-2.336	0.01982
20	GGaluGA179802	9427493	G	ADD	618	-0.1844	-2.335	0.01985
1	Gga_rs15277300	58370247	A	ADD	618	-0.2852	-2.335	0.01987
1	Gga_rs13845400	32120486	A	ADD	616	0.2187	2.334	0.01991
1	Gga_rs13922768	115328281	A	ADD	618	0.2026	2.334	0.01991
1	Gga_rs15463995	155227613	C	ADD	618	-0.1984	-2.334	0.01993
20	Gga_rs16168349	7612749	G	ADD	618	-0.168	-2.334	0.01993
11	Gga_rs14018889	2518695	A	ADD	618	-0.1671	-2.333	0.01997
12	GGaluGA080806	803836	A	ADD	618	0.1646	2.333	0.01997
21	Gga_rs14285137	5439409	A	ADD	618	-0.172	-2.333	0.01997
3	GGaluGA227397	70615454	G	ADD	618	0.4445	2.333	0.01998
3	Gga_rs15285763	20324311	A	ADD	618	-0.1608	-2.332	0.02
6	GGaluGA305921	33306370	G	ADD	618	-0.1697	-2.332	0.02
10	GGaluGA073265	21823505	A	ADD	614	0.1608	2.332	0.02
14	Gga_rs15004690	2511980	A	ADD	618	0.2742	2.331	0.02005
1	GGaluGA037575	113317085	A	ADD	618	0.2357	2.331	0.02006
1	Gga_rs15353091	99354452	G	ADD	618	-0.1999	-2.331	0.02009
1	Gga_rs13907853	99471570	C	ADD	618	-0.1999	-2.331	0.02009
24	GGaluGA192588	4018031	A	ADD	618	0.1912	2.331	0.02009
17	Gga_rs15790025	9814386	G	ADD	618	0.3145	2.33	0.0201
27	Gga_rs14716395	3002151	A	ADD	618	0.2253	2.33	0.0201
26	Gga_rs15233863	3106346	G	ADD	618	0.191	2.33	0.02011
10	GGaluGA065183	432301	A	ADD	618	0.1976	2.33	0.02014
2	Gga_rs14215279	90138509	G	ADD	610	0.3797	2.329	0.02018
4	Gga_rs14490717	77385461	A	ADD	618	0.1932	2.329	0.02018
26	Gga_rs15232531	2731183	A	ADD	618	0.1678	2.329	0.02018
1	GGaluGA051308	158819691	G	ADD	617	-0.1653	-2.328	0.02024
23	Gga_rs14291359	4959745	A	ADD	618	0.2114	2.328	0.02024
28	GGaluGA200752	315161	G	ADD	618	0.1652	2.328	0.02026
1	Gga_rs13942606	137858053	A	ADD	618	0.1633	2.327	0.02027
17	Gga_rs14104432	1481805	A	ADD	618	-0.1954	-2.327	0.02027
12	GGaluGA085079	10106126	G	ADD	618	-0.1563	-2.327	0.02029
2	GGaluGA159289	99465086	G	ADD	618	-0.2589	-2.327	0.0203
11	GGaluGA075651	6398928	G	ADD	618	-0.1647	-2.327	0.0203
2	Gga_rs14218107	92539986	G	ADD	618	-0.2163	-2.326	0.02032
1	Gga_rs13750825	36792281	G	ADD	618	0.2294	2.326	0.02035
20	Gga_rs16168394	7637409	A	ADD	618	-0.1634	-2.326	0.02036
27	GGaluGA200419	4316016	G	ADD	618	0.1696	2.325	0.0204
7	Gga_rs14605602	11075743	A	ADD	618	0.2496	2.324	0.02044
19	Gga_rs14119498	3935507	A	ADD	618	0.1699	2.324	0.02045
2	GGaluGA135257	16661710	A	ADD	607	0.285	2.324	0.02046
25	Gga_rs16688189	1096388	A	ADD	617	-0.1776	-2.324	0.02048
14	GGaluGA103399	9803546	C	ADD	616	-0.1791	-2.323	0.0205
4	GGaluGA267091	82321227	G	ADD	618	-0.1678	-2.323	0.02052
20	Gga_rs15175588	8325310	A	ADD	618	0.1885	2.323	0.02052
23	Gga_rs15197025	2535980	A	ADD	618	-0.2182	-2.322	0.02056
9	GGaluGA337458	8968985	A	ADD	617	-0.2826	-2.321	0.02062
12	Gga_rs14031900	2129566	A	ADD	618	-0.1764	-2.321	0.02063
14	Gga_rs13743554	8759103	G	ADD	618	0.1689	2.321	0.02064
1	Gga_rs16064807	194928395	G	ADD	618	-0.1621	-2.32	0.02065
7	Gga_rs13599343	32530779	A	ADD	611	-0.1455	-2.32	0.02068
4	GGaluGA241793	1826087	A	ADD	618	-0.2388	-2.32	0.02069
25	GGaluGA194627	1845248	A	ADD	618	-0.1771	-2.319	0.0207
5	Gga_rs16474679	21570653	G	ADD	618	0.1639	2.319	0.02072
9	GGaluGA337771	9445763	A	ADD	618	0.1615	2.319	0.02072
6	Gga_rs15803196	26598878	G	ADD	618	0.1613	2.318	0.02077
9	Gga_rs13763996	11148208	G	ADD	618	0.1649	2.318	0.02077
10	Gga_rs14006107	12669907	A	ADD	618	-0.1634	-2.317	0.02082
23	GGaluGA189795	5193205	A	ADD	618	0.1583	2.317	0.02083
6	Gga_rs10726099	11666191	G	ADD	618	-0.1607	-2.317	0.02084
1	Gga_rs13688969	103980479	A	ADD	618	-0.1664	-2.317	0.02085
1	Gga_rs14935823	194023233	G	ADD	618	0.1708	2.316	0.02087
12	GGaluGA081596	2214290	G	ADD	617	-0.1664	-2.316	0.02087
14	Gga_rs15735755	9167022	C	ADD	618	-0.1976	-2.316	0.02087
6	Gga_rs14562880	4976506	G	ADD	618	0.2248	2.316	0.02088
19	Gga_rs15851552	7247816	A	ADD	617	-0.2285	-2.316	0.0209
1	Gga_rs13826580	5754599	A	ADD	618	-0.1789	-2.316	0.02091
23	Gga_rs16190620	4483005	G	ADD	618	0.1724	2.316	0.02091
13	Gga_rs14994637	9618028	G	ADD	618	0.1688	2.314	0.02098
4	Gga_rs14432802	14940292	A	ADD	593	-0.1622	-2.314	0.02099
1	Gga_rs13969402	171750736	A	ADD	618	-0.1651	-2.313	0.02103
13	Gga_rs14058966	10647498	A	ADD	618	-0.1658	-2.313	0.02104
1	Gga_rs13851251	37871821	C	ADD	618	0.173	2.313	0.02106
2	GGaluGA152743	69538002	A	ADD	618	0.16	2.313	0.02107
13	GGaluGA094267	10117620	G	ADD	603	-0.1605	-2.311	0.02117
Z	GGaluGA346347	1934775	A	ADD	618	-0.1782	-2.311	0.02117
Z	Gga_rs16773032	62572186	A	ADD	618	-0.2556	-2.31	0.02121
4	Gga_rs14421697	4166529	A	ADD	617	-0.1646	-2.309	0.02127
Z	Gga_rs14780230	68528946	G	ADD	618	0.1745	2.309	0.02127
18	Gga_rs15811744	1293616	A	ADD	618	-0.1945	-2.309	0.02128
5	Gga_rs14515961	13524749	G	ADD	618	-0.1568	-2.309	0.02129
13	Gga_rs14064095	16461706	A	ADD	618	-0.2037	-2.309	0.02129
19	Gga_rs10723660	4816925	A	ADD	618	-0.2048	-2.308	0.0213
4	GGaluGA268079	85410052	G	ADD	618	0.1633	2.308	0.02133
4	GGaluGA265645	76554919	A	ADD	618	0.3726	2.307	0.02139
4	Gga_rs16454334	93797860	A	ADD	618	0.1593	2.307	0.0214
4	Gga_rs14498605	85659837	A	ADD	618	-0.1577	-2.307	0.02141
4	Gga_rs16433426	72820824	G	ADD	618	-0.153	-2.306	0.02147
13	Gga_rs13797986	13739678	G	ADD	618	-0.1589	-2.305	0.02149
5	Gga_rs14508513	1861671	A	ADD	618	-0.1856	-2.304	0.02156
26	Gga_rs16203845	4003918	G	ADD	618	0.1651	2.303	0.02158
1	Gga_rs15353759	99653337	G	ADD	618	0.1923	2.303	0.0216
14	Gga_rs16702704	15684899	A	ADD	618	-0.2817	-2.303	0.02161
12	Gga_rs14039714	9643397	G	ADD	618	0.1677	2.303	0.02162
6	Gga_rs16541659	11720615	A	ADD	618	-0.1565	-2.302	0.02164
12	GGaluGA083407	6489892	A	ADD	611	-0.3844	-2.302	0.02168
20	GGaluGA174700	637585	G	ADD	618	-0.1983	-2.302	0.02169
4	Gga_rs14497189	84500978	G	ADD	618	-0.1745	-2.301	0.0217
2	GGaluGA133635	11638530	A	ADD	618	0.3084	2.3	0.02179
1	Gga_rs15327292	86930164	A	ADD	618	-0.2485	-2.3	0.02181
1	Gga_rs15377795	111392041	A	ADD	618	0.6306	2.299	0.02183
4	Gga_rs14490732	77397800	C	ADD	618	0.1896	2.299	0.02183
11	Gga_rs14026131	14843108	A	ADD	568	-0.1657	-2.299	0.02185
Z	GGaluGA347160	7421857	A	ADD	618	-0.2044	-2.299	0.02185
19	Gga_rs15835956	1178292	G	ADD	616	-0.3997	-2.299	0.02186
2	GGaluGA153638	74933405	A	ADD	618	-0.2367	-2.298	0.02187
11	Gga_rs14018555	1842566	G	ADD	618	0.1601	2.299	0.02187
11	GGaluGA078052	14405434	G	ADD	618	0.1577	2.298	0.02187
5	Gga_rs10728553	27848813	G	ADD	618	-0.1677	-2.298	0.02188
10	GGaluGA071741	18515477	G	ADD	617	0.1774	2.298	0.02188
11	Gga_rs15623906	19046420	C	ADD	618	-0.191	-2.298	0.02188
17	Gga_rs14097039	10571844	C	ADD	618	0.332	2.298	0.02191
9	GGaluGA338718	11878242	G	ADD	616	0.1448	2.297	0.02193
9	Gga_rs14675655	16264832	A	ADD	618	-0.1608	-2.297	0.02193
1	Gga_rs13919436	111629761	A	ADD	618	0.5461	2.297	0.02194
4	GGaluGA265818	77516604	G	ADD	618	0.1932	2.297	0.02194
20	Gga_rs14269318	1959809	C	ADD	618	-0.1551	-2.297	0.02195
17	Gga_rs14097307	9982898	A	ADD	616	0.3258	2.297	0.02196
12	Gga_rs14038799	8779209	A	ADD	618	-0.1984	-2.297	0.02197
2	GGaluGA134620	14970669	A	ADD	616	0.1852	2.296	0.02201
3	Gga_rs14335265	32652411	A	ADD	618	0.2726	2.296	0.02201
13	GGaluGA093569	8326440	A	ADD	618	-0.1539	-2.296	0.02202
1	Gga_rs14802624	28554561	A	ADD	618	-0.2076	-2.295	0.02204
5	GGaluGA282386	35031584	G	ADD	618	-0.1733	-2.295	0.02207
5	GGaluGA282390	35105627	G	ADD	618	-0.1733	-2.295	0.02207
11	Gga_rs14018799	2245098	G	ADD	618	-0.1658	-2.295	0.02208
11	Gga_rs14018818	2270275	G	ADD	618	-0.1658	-2.295	0.02208
1	Gga_rs15313700	78892442	G	ADD	618	-0.2304	-2.294	0.0221
1	Gga_rs14845176	78947925	A	ADD	618	-0.2304	-2.294	0.0221
28	GGaluGA202368	2681989	A	ADD	618	0.1727	2.294	0.02213
3	Gga_rs14335127	32550105	A	ADD	618	0.2427	2.294	0.02214
1	Gga_rs15341760	92658580	A	ADD	618	0.2016	2.292	0.02222
10	Gga_rs14000161	1368910	G	ADD	617	0.1655	2.292	0.02223
9	GGaluGA334347	3019483	G	ADD	618	0.1618	2.292	0.02224
14	GGaluGA103242	9461265	A	ADD	617	-0.1623	-2.292	0.02226
10	GGaluGA071009	15941041	A	ADD	618	0.1531	2.291	0.0223
1	Gga_rs15208864	24689738	A	ADD	618	0.3811	2.291	0.02231
1	Gga_rs14932143	190026499	C	ADD	618	-0.3389	-2.291	0.02232
3	Gga_rs15324178	36556480	G	ADD	616	-0.1839	-2.291	0.02232
23	Gga_rs16191591	5188610	C	ADD	618	0.156	2.29	0.02238
4	Gga_rs15631436	84178805	A	ADD	618	0.4063	2.289	0.02239
11	Gga_rs14017512	909864	A	ADD	618	-0.1952	-2.29	0.02239
9	GGaluGA339396	13938226	G	ADD	618	0.3262	2.289	0.02243
26	GGaluGA197220	3531316	A	ADD	618	-0.3046	-2.288	0.02245
2	Gga_rs14160495	31733780	A	ADD	618	-0.2939	-2.288	0.02247
4	Gga_rs14461403	46923677	A	ADD	618	0.2765	2.287	0.02251
7	Gga_rs15836967	6480579	G	ADD	617	-0.164	-2.287	0.02251
6	Gga_rs16552535	22897757	G	ADD	618	0.2614	2.287	0.02252
2	Gga_rs15887142	9581890	G	ADD	618	0.2255	2.287	0.02255
20	Gga_rs14268329	1104445	G	ADD	618	-0.2463	-2.286	0.02258
4	GGaluGA269080	87758930	G	ADD	618	-0.1611	-2.286	0.02261
11	GGaluGA074894	2673670	G	ADD	618	0.1541	2.286	0.02262
18	Gga_rs14114575	8792550	G	ADD	618	-0.2293	-2.285	0.02263
2	Gga_rs14189456	60111466	G	ADD	618	0.2547	2.284	0.02268
2	Gga_rs14189478	60136244	G	ADD	618	0.2547	2.284	0.02268
3	Gga_rs14322444	20303940	G	ADD	618	-0.4065	-2.284	0.02268
9	GGaluGA334181	2736297	G	ADD	618	0.1583	2.285	0.02268
12	Gga_rs14031355	1675693	G	ADD	618	-0.2199	-2.284	0.02274
1	Gga_rs13851442	38004425	A	ADD	618	-0.1694	-2.283	0.02276
6	Gga_rs14575811	15557134	G	ADD	618	0.1595	2.283	0.02276
1	Gga_rs15204769	20361631	C	ADD	618	-0.1639	-2.283	0.02277
1	Gga_rs13961388	158243464	G	ADD	618	0.1586	2.283	0.02278
5	Gga_rs14351869	5493335	G	ADD	618	-0.1934	-2.282	0.02283
1	Gga_rs13554742	177940066	A	ADD	618	-0.1704	-2.281	0.02286
1	Gga_rs15377136	111166819	A	ADD	618	0.3313	2.28	0.02292
11	Gga_rs16734610	15421209	A	ADD	617	0.1716	2.28	0.02293
17	GGaluGA113709	3380467	A	ADD	618	-0.1597	-2.28	0.02298
20	Gga_rs16171100	9358727	G	ADD	617	0.1592	2.279	0.02303
14	GGaluGA103745	10620682	A	ADD	617	-0.1573	-2.278	0.02308
Z	GGaluGA353725	54376509	G	ADD	618	0.2821	2.278	0.02308
12	GGaluGA081170	1464515	G	ADD	611	-0.1609	-2.278	0.02309
4	Gga_rs16369729	17108651	C	ADD	618	-0.1706	-2.277	0.0231
22	Gga_rs13820412	3344637	A	ADD	618	0.1774	2.277	0.02312
12	GGaluGA088605	17512853	G	ADD	618	0.1609	2.276	0.02317
25	Gga_rs14732861	22533	C	ADD	615	0.2406	2.276	0.02321
2	Gga_rs14229561	107360002	G	ADD	618	-0.2154	-2.276	0.02322
1	Gga_rs13556166	180812388	A	ADD	617	0.1644	2.274	0.02328
4	GGaluGA266483	80267380	A	ADD	618	-0.2197	-2.273	0.02335
1	GGaluGA017773	53164411	G	ADD	618	-0.2012	-2.273	0.02337
20	Gga_rs16164943	4820411	A	ADD	618	-0.195	-2.272	0.02343
3	Gga_rs14412647	111092229	C	ADD	618	-0.1562	-2.27	0.02353
4	Gga_rs13645349	16085816	A	ADD	618	-0.1594	-2.27	0.02358
26	GGaluGA197566	4078403	G	ADD	617	0.1617	2.268	0.02365
26	Gga_rs16201684	2467934	A	ADD	618	-0.1593	-2.268	0.02367
4	GGaluGA265799	77431928	A	ADD	618	0.1895	2.267	0.02373
4	GGaluGA265806	77456527	G	ADD	618	0.1895	2.267	0.02373
4	Gga_rs15618448	77682870	A	ADD	618	0.1895	2.267	0.02373
3	Gga_rs14340749	36935210	A	ADD	618	-0.2134	-2.267	0.02374
27	Gga_rs16206127	2353816	A	ADD	610	0.1752	2.266	0.02377
1	Gga_rs13687937	100239541	A	ADD	618	-0.1545	-2.266	0.02379
23	Gga_rs16188618	2885532	A	ADD	618	0.1648	2.266	0.02381
26	Gga_rs16203217	3579953	G	ADD	618	-0.1964	-2.266	0.02382
3	GGaluGA235106	98851057	G	ADD	618	-0.1558	-2.265	0.02387
4	Gga_rs14465823	49949420	G	ADD	617	0.1587	2.265	0.02389
9	Gga_rs16671445	15881955	G	ADD	618	0.1733	2.265	0.02389
19	Gga_rs15854774	8620063	A	ADD	618	-0.2245	-2.264	0.02391
1	GGaluGA013469	40158695	G	ADD	618	0.1652	2.264	0.02393
5	Gga_rs14352346	4989663	G	ADD	618	-0.1986	-2.264	0.02393
3	Gga_rs14388034	86315306	G	ADD	618	-0.1596	-2.263	0.02398
2	Gga_rs15884593	8697833	A	ADD	618	0.1578	2.263	0.02399
10	Gga_rs14703430	10647843	A	ADD	618	-0.2134	-2.263	0.024
14	Gga_rs14073322	5109898	C	ADD	618	-0.1663	-2.262	0.02403
15	Gga_rs14093841	9415804	G	ADD	618	0.1796	2.262	0.02403
2	Gga_rs14206093	77802407	A	ADD	618	-0.2334	-2.262	0.02404
7	GGaluGA315476	23623374	G	ADD	618	0.1613	2.262	0.02404
Z	GGaluGA351741	39767135	A	ADD	618	0.2889	2.262	0.02404
4	Gga_rs14491923	79759826	C	ADD	618	-0.1579	-2.262	0.02405
11	Gga_rs15624358	19352318	C	ADD	616	-0.1633	-2.262	0.02406
6	Gga_rs16703818	33014314	G	ADD	591	-0.1668	-2.262	0.02407
Z	Gga_rs14776534	65880632	A	ADD	613	0.2331	2.262	0.02407
10	GGaluGA072610	20750401	G	ADD	618	0.1516	2.262	0.02408
1	Gga_rs15268626	54986703	A	ADD	618	0.3924	2.261	0.02411
12	Gga_rs14039236	9163225	A	ADD	618	-0.1532	-2.261	0.02411
2	Gga_rs14204774	75425340	C	ADD	618	-0.2424	-2.26	0.02415
1	GGaluGA003516	4123619	A	ADD	617	0.1686	2.259	0.02421
1	Gga_rs13826590	5737850	G	ADD	615	0.154	2.259	0.02421
Z	Gga_rs16760255	16665222	A	ADD	618	-0.193	-2.259	0.02426
12	Gga_rs14033962	4611156	A	ADD	618	0.1576	2.258	0.02428
11	Gga_rs15623610	18852755	G	ADD	618	0.1516	2.258	0.02429
1	Gga_rs13914321	107350951	G	ADD	617	-0.1713	-2.258	0.02432
4	Gga_rs13521814	53375709	A	ADD	618	-0.2147	-2.257	0.02435
2	GGaluGA147961	57232291	G	ADD	618	0.2509	2.257	0.02436
5	Gga_rs14530756	33713055	A	ADD	618	-0.1655	-2.257	0.02438
22	Gga_rs14286686	3688438	G	ADD	615	-0.3078	-2.257	0.02439
2	Gga_rs14129379	3166350	G	ADD	618	-0.1844	-2.256	0.02441
1	GGaluGA031999	94599377	A	ADD	618	0.1553	2.253	0.0246
4	Gga_rs14452235	37259815	G	ADD	618	0.1711	2.253	0.0246
13	GGaluGA093661	8507900	G	ADD	617	0.1735	2.253	0.0246
27	Gga_rs13620088	1668863	A	ADD	618	-0.1917	-2.253	0.02461
5	Gga_rs14528656	31552588	G	ADD	618	-0.1901	-2.253	0.02462
1	Gga_rs15240070	39999618	A	ADD	618	0.1643	2.252	0.02465
5	GGaluGA287620	51255639	G	ADD	618	-0.2082	-2.252	0.0247
4	GGaluGA265732	77015142	G	ADD	617	0.1881	2.251	0.02472
1	GGaluGA037219	112481320	G	ADD	618	-0.1592	-2.251	0.02473
5	GGaluGA281344	30464616	G	ADD	618	-0.1624	-2.251	0.02476
9	Gga_rs14668944	5617840	A	ADD	618	0.1639	2.25	0.02478
13	Gga_rs15691941	2278260	A	ADD	618	0.1524	2.25	0.02479
4	Gga_rs16352380	3551494	G	ADD	618	-0.1772	-2.25	0.02481
13	Gga_rs14051840	6802634	A	ADD	618	0.1581	2.25	0.02483
13	Gga_rs14991904	3379868	G	ADD	618	-0.2009	-2.249	0.02484
1	Gga_rs14898532	147710152	G	ADD	613	-0.1632	-2.248	0.02494
3	Gga_rs16262010	45104129	A	ADD	618	0.3275	2.248	0.02494
1	Gga_rs13834772	19473309	A	ADD	618	-0.1549	-2.248	0.02496
3	GGaluGA231811	85718352	G	ADD	618	0.213	2.247	0.02497
3	Gga_rs14394967	94264935	G	ADD	618	0.2445	2.247	0.02497
12	Gga_rs14044604	14802049	A	ADD	618	-0.2171	-2.247	0.02498
1	Gga_rs15545908	192880425	A	ADD	618	-0.3173	-2.247	0.02499
0	GGaluGA001333	0	A	ADD	618	0.1604	2.247	0.02503
4	GGaluGA258058	50328997	A	ADD	618	0.212	2.246	0.02503
4	Gga_rs16444824	85587536	G	ADD	618	-0.159	-2.246	0.02505
12	Gga_rs14033687	4258295	A	ADD	618	0.1488	2.246	0.02505
1	GGaluGA051064	158082022	G	ADD	618	-0.1938	-2.246	0.02506
4	Gga_rs14432147	14282331	A	ADD	618	-0.1596	-2.246	0.02507
14	Gga_rs14069483	1429750	A	ADD	618	0.1813	2.246	0.02508
10	Gga_rs14010565	16491029	A	ADD	617	0.1583	2.245	0.0251
26	Gga_rs15231768	2541280	G	ADD	618	-0.1611	-2.245	0.0251
4	Gga_rs14488694	72997350	A	ADD	618	-0.1488	-2.245	0.02512
4	Gga_rs14494882	82502231	G	ADD	617	-0.1489	-2.245	0.02513
12	Gga_rs14973204	4907491	A	ADD	618	-0.1573	-2.245	0.02514
Z	Gga_rs14773275	61832447	A	ADD	618	0.1673	2.244	0.02522
20	Gga_rs16174986	12114882	A	ADD	618	-0.1564	-2.243	0.02524
20	Gga_rs16158169	705707	A	ADD	618	-0.2192	-2.243	0.02525
0	GGaluGA000375	0	G	ADD	618	0.2138	2.242	0.02529
5	Gga_rs14528618	31528210	G	ADD	618	-0.1636	-2.242	0.02531
4	Gga_rs14441251	26968180	G	ADD	617	-0.1581	-2.242	0.02534
5	GGaluGA278597	23825115	A	ADD	618	0.1697	2.242	0.02534
12	Gga_rs14975805	7114249	G	ADD	618	-0.2149	-2.242	0.02534
13	Gga_rs14059821	11609245	G	ADD	617	0.1538	2.242	0.02535
1	Gga_rs13909450	101725751	A	ADD	616	-0.16	-2.241	0.02538
2	Gga_rs15141943	113285325	A	ADD	618	0.1918	2.241	0.02538
2	GGaluGA163250	113345464	A	ADD	618	0.1918	2.241	0.02538
2	GGaluGA163256	113351121	G	ADD	618	0.1918	2.241	0.02538
26	Gga_rs16202205	2814659	G	ADD	618	-0.1546	-2.241	0.02538
12	GGaluGA087437	14837813	G	ADD	616	-0.1849	-2.241	0.0254
7	Gga_rs14626019	32549739	A	ADD	618	-0.148	-2.241	0.02541
3	Gga_rs14370241	68721335	A	ADD	618	0.1659	2.239	0.02549
10	GGaluGA065739	1166531	A	ADD	618	-0.151	-2.239	0.02552
2	Gga_rs16006222	60195712	A	ADD	618	0.4755	2.238	0.02555
24	Gga_rs14697323	2327543	G	ADD	618	0.2264	2.238	0.02556
4	Gga_rs10728556	11739755	G	ADD	618	-0.1956	-2.238	0.02557
17	Gga_rs15032558	3909342	A	ADD	601	0.2053	2.237	0.02563
4	GGaluGA267964	85136398	A	ADD	618	-0.1582	-2.237	0.02568
6	Gga_rs14577195	17016063	G	ADD	618	0.1592	2.235	0.02576
25	Gga_rs13584088	875824	A	ADD	618	-0.2993	-2.235	0.02576
23	Gga_rs16190588	4463963	A	ADD	618	0.1635	2.235	0.02579
17	Gga_rs14102181	4053078	A	ADD	618	-0.1695	-2.234	0.02581
1	Gga_rs13913143	105747683	A	ADD	617	-0.1751	-2.234	0.02582
7	Gga_rs15852120	16939068	G	ADD	618	-0.1809	-2.234	0.02583
2	Gga_rs16757793	75725288	G	ADD	618	-0.2391	-2.234	0.02586
11	GGaluGA079900	20374693	A	ADD	618	-0.1976	-2.234	0.02586
1	GGaluGA033306	98694328	C	ADD	617	-0.1601	-2.233	0.02589
Z	Gga_rs14771177	54365589	A	ADD	617	0.1808	2.233	0.02589
1	Gga_rs14797961	21132853	A	ADD	618	0.1615	2.233	0.0259
1	GGaluGA008553	25658871	G	ADD	618	0.2706	2.233	0.0259
9	Gga_rs14661884	11648946	A	ADD	618	-0.3256	-2.233	0.02591
7	GGaluGA313828	17259491	G	ADD	618	-0.1601	-2.233	0.02592
2	GGaluGA149360	61608703	A	ADD	618	-0.1575	-2.233	0.02593
13	Gga_rs14064130	16487105	G	ADD	618	-0.1983	-2.231	0.02607
20	GGaluGA178979	8198520	A	ADD	618	0.3872	2.23	0.02609
11	Gga_rs14024612	11324315	G	ADD	618	0.2271	2.23	0.02613
13	GGaluGA094871	11235518	A	ADD	617	0.1528	2.229	0.02617
1	Gga_rs13884990	72480073	A	ADD	618	0.1714	2.229	0.02621
26	Gga_rs14299905	3279571	A	ADD	618	-0.1609	-2.228	0.02624
20	Gga_rs16164673	4602863	G	ADD	618	0.1579	2.228	0.02625
2	Gga_rs14176333	45904430	A	ADD	602	0.1723	2.228	0.02626
2	GGaluGA156529	88096931	G	ADD	618	-0.3292	-2.227	0.02629
26	Gga_rs14300199	3561906	G	ADD	618	0.172	2.227	0.02629
17	GGaluGA112846	2044707	G	ADD	618	-0.2484	-2.227	0.0263
2	Gga_rs16097623	110729781	G	ADD	618	-0.1607	-2.227	0.02633
4	Gga_rs15496880	12426176	G	ADD	618	-0.1563	-2.226	0.02636
5	Gga_rs14534460	40153227	G	ADD	616	0.1529	2.226	0.02638
24	Gga_rs16193173	864135	A	ADD	617	-0.1536	-2.226	0.0264
8	Gga_rs13684865	29735624	G	ADD	618	-0.1721	-2.225	0.02644
28	Gga_rs16212392	3774291	A	ADD	618	0.1514	2.224	0.0265
Z	Gga_rs16118565	62053435	G	ADD	618	0.2913	2.224	0.02651
11	Gga_rs14017471	849482	A	ADD	618	0.1649	2.223	0.02656
23	GGaluGA189203	4188846	G	ADD	618	0.1494	2.223	0.02656
5	GGaluGA289998	56361812	A	ADD	618	0.3124	2.223	0.02657
13	Gga_rs13546759	10934557	A	ADD	618	-0.204	-2.223	0.02658
20	GGaluGA175217	1474284	G	ADD	618	-0.1783	-2.222	0.02662
14	GGaluGA098751	1095812	G	ADD	618	0.1837	2.222	0.02663
13	Gga_rs15676406	1424027	C	ADD	618	0.1653	2.222	0.02664
19	Gga_rs14119331	3782123	G	ADD	618	-0.1528	-2.221	0.02674
5	Gga_rs16463386	10695939	C	ADD	618	0.2152	2.22	0.02677
12	Gga_rs14033948	4596736	A	ADD	618	0.1549	2.22	0.02677
1	Gga_rs15206178	22456640	A	ADD	618	-0.2118	-2.22	0.02681
1	GGaluGA039191	117704377	A	ADD	618	0.1713	2.219	0.02683
19	Gga_rs15045445	2714569	A	ADD	618	0.1863	2.219	0.02685
2	Gga_rs16037974	75382729	A	ADD	617	-0.2375	-2.218	0.02689
26	Gga_rs14298473	1929462	A	ADD	618	0.1652	2.218	0.02692
6	Gga_rs13566895	14577285	A	ADD	618	0.1563	2.218	0.02693
1	Gga_rs13582852	83466771	G	ADD	617	0.1851	2.218	0.02694
26	GGaluGA198041	4705182	G	ADD	618	0.1557	2.218	0.02694
3	Gga_rs14319456	5718761	G	ADD	618	0.3011	2.217	0.02698
4	Gga_rs14421037	3555572	G	ADD	618	-0.1598	-2.217	0.02699
2	GGaluGA136254	19814900	G	ADD	618	-0.1553	-2.216	0.02705
11	Gga_rs14732700	17160195	A	ADD	618	-0.178	-2.216	0.02706
1	Gga_rs15313348	79275326	G	ADD	618	-0.1668	-2.215	0.02713
5	Gga_rs14530560	33391409	A	ADD	618	-0.1872	-2.215	0.02713
5	Gga_rs14530570	33397917	A	ADD	618	-0.1872	-2.215	0.02713
1	Gga_rs13827107	4710038	A	ADD	618	0.168	2.215	0.02715
1	GGaluGA003654	4720681	G	ADD	618	0.168	2.215	0.02715
3	Gga_rs15315354	32846491	A	ADD	618	0.2589	2.215	0.02716
9	GGaluGA334045	2525524	G	ADD	618	-0.1614	-2.214	0.02717
18	Gga_rs13509208	8722904	G	ADD	609	0.1875	2.213	0.02725
13	Gga_rs14744388	8562721	C	ADD	618	0.1548	2.213	0.02729
19	GGaluGA124375	1218782	G	ADD	618	-0.3891	-2.212	0.02733
13	Gga_rs15697061	10990915	G	ADD	618	0.1543	2.212	0.02735
12	Gga_rs14035809	6114955	A	ADD	618	0.1565	2.211	0.02738
18	Gga_rs15831375	8420634	G	ADD	618	0.1596	2.211	0.02739
4	Gga_rs15617730	76646400	A	ADD	618	0.2509	2.211	0.02742
1	Gga_rs13752040	39949935	A	ADD	618	0.1924	2.211	0.02743
1	Gga_rs13915475	108256294	G	ADD	618	0.1674	2.21	0.02744
1	GGaluGA027417	83337245	G	ADD	618	0.1708	2.21	0.02749
3	Gga_rs15420030	90658452	A	ADD	618	-0.1558	-2.21	0.02751
9	Gga_rs15948757	11907809	A	ADD	618	-0.1939	-2.209	0.02753
2	Gga_rs15985854	48524596	G	ADD	618	-0.1839	-2.208	0.02761
1	GGaluGA045826	139272758	G	ADD	618	-0.2627	-2.208	0.02762
4	Gga_rs14455284	40653593	A	ADD	618	-0.1627	-2.208	0.02762
1	Gga_rs14833622	62847048	A	ADD	618	-0.1724	-2.207	0.02767
4	Gga_rs14441117	26907800	G	ADD	618	-0.1554	-2.207	0.02767
6	Gga_rs14593753	33406708	G	ADD	618	-0.1551	-2.207	0.02767
10	GGaluGA067653	6787943	G	ADD	618	0.159	2.207	0.02767
5	GGaluGA272909	5054053	A	ADD	618	0.1468	2.207	0.0277
12	GGaluGA082425	3839459	A	ADD	618	-0.1565	-2.207	0.0277
17	GGaluGA112716	1799652	A	ADD	618	0.2622	2.207	0.0277
18	GGaluGA118117	1316652	A	ADD	618	-0.1603	-2.206	0.02772
26	Gga_rs13606209	2720633	A	ADD	617	-0.2195	-2.206	0.02773
5	Gga_rs14521040	22401327	A	ADD	618	0.1513	2.206	0.02774
6	Gga_rs14593743	33341922	A	ADD	618	-0.1716	-2.206	0.02774
11	GGaluGA075570	6088842	G	ADD	618	-0.2918	-2.206	0.02774
1	Gga_rs13871531	58915669	A	ADD	618	-0.3417	-2.206	0.02778
4	Gga_rs16425301	65920557	G	ADD	618	0.1798	2.205	0.02784
13	GGaluGA096828	14827440	A	ADD	618	-0.1652	-2.205	0.02784
1	GGaluGA036681	111138561	A	ADD	618	0.4813	2.205	0.02785
14	GGaluGA098623	626616	A	ADD	618	0.2177	2.205	0.02786
14	Gga_rs10730879	666755	A	ADD	618	0.2177	2.205	0.02786
14	GGaluGA098637	680920	C	ADD	618	0.2177	2.205	0.02786
14	GGaluGA098645	751392	A	ADD	618	0.2177	2.205	0.02786
14	GGaluGA099651	2538380	A	ADD	618	0.1924	2.205	0.02786
14	Gga_rs15735757	9168426	G	ADD	617	-0.2119	-2.205	0.02786
15	Gga_rs14094153	9680988	A	ADD	618	-0.1933	-2.204	0.02787
7	Gga_rs16577728	4924855	G	ADD	618	-0.1901	-2.204	0.02789
13	GGaluGA093415	8047958	A	ADD	618	-0.1581	-2.203	0.02794
20	Gga_rs16158148	671980	G	ADD	618	-0.2148	-2.203	0.02796
20	Gga_rs16158165	692290	G	ADD	618	-0.2148	-2.203	0.02796
1	Gga_rs13924855	117269831	G	ADD	618	0.1572	2.203	0.02798
13	Gga_rs15688279	3627111	G	ADD	618	0.1584	2.203	0.02799
9	Gga_rs14674841	15485101	G	ADD	617	0.2515	2.202	0.02805
2	Gga_rs15977059	45696894	A	ADD	613	-0.1544	-2.2	0.02819
6	GGaluGA301474	23528749	G	ADD	618	0.324	2.2	0.02819
4	Gga_rs10728639	16863366	A	ADD	618	-0.1603	-2.199	0.02822
21	Gga_rs14285239	5512331	A	ADD	617	-0.1558	-2.199	0.02823
5	Gga_rs13584568	30698365	A	ADD	617	-0.162	-2.199	0.02826
9	GGaluGA337381	8787198	A	ADD	618	0.2314	2.198	0.02829
14	Gga_rs14727400	12391507	A	ADD	618	-0.1599	-2.198	0.02831
2	Gga_rs14215686	90628641	C	ADD	618	0.1724	2.197	0.02836
18	Gga_rs14114063	8290571	A	ADD	617	0.1875	2.197	0.02838
14	Gga_rs14075135	6663814	G	ADD	618	-0.1554	-2.197	0.0284
6	Gga_rs16558321	27635344	A	ADD	618	-0.2032	-2.197	0.02842
12	GGaluGA082982	5597963	A	ADD	618	-0.1511	-2.197	0.02842
Z	GGaluGA347157	7398648	A	ADD	606	-0.2021	-2.196	0.02844
19	GGaluGA128155	7449579	G	ADD	618	-0.1744	-2.196	0.02846
3	GGaluGA210255	18360240	G	ADD	618	-0.1604	-2.196	0.02847
11	Gga_rs14967302	19401067	A	ADD	618	0.1586	2.196	0.02848
25	Gga_rs14734245	1478432	A	ADD	618	0.158	2.195	0.02852
7	Gga_rs16578346	5338198	A	ADD	618	-0.1934	-2.194	0.02859
14	Gga_rs13743870	9514212	G	ADD	618	0.1633	2.194	0.0286
1	Gga_rs15204819	20435292	A	ADD	618	-0.1586	-2.194	0.02864
7	Gga_rs14624683	31245544	C	ADD	618	0.1857	2.193	0.02866
7	GGaluGA312082	12833593	G	ADD	618	-0.3388	-2.193	0.0287
2	Gga_rs13673275	46105361	A	ADD	618	0.1699	2.192	0.02874
12	Gga_rs14030816	1070412	C	ADD	618	-0.1547	-2.192	0.02877
1	Gga_rs13851564	38125185	A	ADD	618	0.1774	2.192	0.02879
2	GGaluGA132838	8458409	G	ADD	618	0.3151	2.192	0.02879
4	Gga_rs15549953	41020629	A	ADD	618	-0.1538	-2.192	0.02879
1	Gga_rs15351179	97895120	A	ADD	618	0.2174	2.191	0.0288
18	Gga_rs14114018	8226560	A	ADD	618	0.1868	2.191	0.0288
18	Gga_rs13509027	8242288	A	ADD	618	0.1868	2.191	0.0288
18	Gga_rs14114051	8283891	G	ADD	618	0.1868	2.191	0.0288
18	Gga_rs14114072	8294911	A	ADD	618	0.1868	2.191	0.0288
10	Gga_rs15574629	10778514	A	ADD	618	-0.1557	-2.191	0.02881
13	Gga_rs14990818	4329900	G	ADD	617	-0.217	-2.191	0.02882
7	Gga_rs16578670	5544448	A	ADD	618	0.1455	2.19	0.02886
10	Gga_rs13704577	21876995	A	ADD	617	0.17	2.19	0.02888
14	Gga_rs15008799	6589442	A	ADD	618	0.1548	2.19	0.02893
6	GGaluGA306784	35671994	G	ADD	618	-0.1738	-2.189	0.02896
6	GGaluGA294629	5036085	A	ADD	618	0.1837	2.189	0.02898
6	GGaluGA294630	5036101	G	ADD	618	0.1837	2.189	0.02898
3	Gga_rs15402131	81369454	G	ADD	618	0.1532	2.189	0.029
4	Gga_rs14482124	65926490	G	ADD	617	0.1786	2.188	0.02903
19	Gga_rs15836809	1447805	A	ADD	618	-0.428	-2.187	0.02909
1	GGaluGA003528	4172127	A	ADD	618	0.1471	2.187	0.02912
6	Gga_rs14586333	27039634	G	ADD	618	-0.1585	-2.186	0.02917
22	Gga_rs14738210	2882987	A	ADD	618	-0.1495	-2.186	0.02918
3	GGaluGA204653	5095690	A	ADD	618	0.1911	2.186	0.0292
25	GGaluGA194450	1480000	G	ADD	618	0.2377	2.186	0.0292
15	Gga_rs16736944	7487607	A	ADD	618	0.1459	2.185	0.02928
1	GGaluGA012724	38090108	A	ADD	618	0.1862	2.184	0.02934
2	Gga_rs14175256	45114887	A	ADD	618	0.156	2.184	0.02934
12	Gga_rs15636097	4008874	C	ADD	618	0.198	2.184	0.02934
24	Gga_rs16195139	2545082	G	ADD	618	0.2043	2.184	0.02935
17	Gga_rs14101411	5287735	G	ADD	618	0.19	2.183	0.02939
11	Gga_rs14026819	16408547	A	ADD	618	0.1539	2.183	0.02944
25	GGaluGA194249	1056727	A	ADD	617	-0.1668	-2.182	0.02947
26	Gga_rs14300614	3991244	A	ADD	618	-0.1613	-2.182	0.02948
Z	Gga_rs16776912	66878251	A	ADD	618	-0.1669	-2.182	0.02949
18	Gga_rs15036251	1225893	A	ADD	618	0.2078	2.181	0.02954
3	Gga_rs14315538	8862848	G	ADD	618	-0.1604	-2.181	0.02956
26	Gga_rs13606874	4756072	A	ADD	618	-0.1731	-2.181	0.02957
23	Gga_rs14290030	3463515	A	ADD	618	0.1611	2.181	0.0296
11	Gga_rs14021048	7273468	C	ADD	618	-0.2304	-2.18	0.02961
1	GGaluGA026089	79428146	G	ADD	618	0.1477	2.18	0.02962
7	GGaluGA315800	24100562	A	ADD	617	-0.331	-2.18	0.02962
7	Gga_rs14629449	35840221	A	ADD	618	0.1804	2.18	0.02962
7	Gga_rs13595487	23748014	A	ADD	617	-0.1478	-2.179	0.02969
12	Gga_rs15630738	1388059	G	ADD	618	-0.1566	-2.179	0.02971
1	Gga_rs16690735	3972881	A	ADD	618	-0.1524	-2.179	0.02974
1	Gga_rs13689080	104333636	A	ADD	618	0.4401	2.178	0.02977
25	GGaluGA194179	902332	A	ADD	618	0.2114	2.178	0.02977
4	GGaluGA251555	31434467	A	ADD	618	0.2086	2.178	0.02978
9	GGaluGA338635	11675204	G	ADD	618	0.1643	2.178	0.02982
11	Gga_rs15618465	13266517	A	ADD	618	-0.1581	-2.176	0.02993
4	Gga_rs14499757	86754976	G	ADD	618	0.177	2.176	0.02994
20	Gga_rs13633680	8258853	C	ADD	618	0.1657	2.176	0.02994
27	Gga_rs16040681	3148871	A	ADD	618	0.2197	2.175	0.02999
18	Gga_rs15816707	3092506	C	ADD	617	-0.1943	-2.175	0.03001
1	Gga_rs13961079	157833426	A	ADD	618	0.259	2.174	0.03009
1	Gga_rs13961103	157881593	A	ADD	618	0.259	2.174	0.03009
1	Gga_rs13827865	17994650	G	ADD	618	0.1576	2.174	0.0301
8	Gga_rs16649423	29348833	A	ADD	618	-0.2983	-2.173	0.03014
11	Gga_rs15624861	19538676	A	ADD	618	0.1617	2.173	0.03016
15	Gga_rs15026410	12417172	A	ADD	618	0.2237	2.173	0.03018
1	GGaluGA015058	46943507	G	ADD	618	0.2455	2.172	0.03022
11	GGaluGA077845	13171772	A	ADD	618	-0.18	-2.172	0.03022
Z	Gga_rs16778777	70824346	G	ADD	618	0.1612	2.172	0.03023
17	GGaluGA112884	2081800	G	ADD	618	-0.1605	-2.172	0.03026
1	Gga_rs13892754	85760677	A	ADD	618	0.225	2.171	0.03029
11	Gga_rs14024034	10751291	G	ADD	618	0.3651	2.171	0.03032
12	GGaluGA088014	16415360	C	ADD	607	0.3272	2.171	0.03032
28	GGaluGA201774	1885755	A	ADD	618	-0.1844	-2.171	0.03033
1	Gga_rs13827121	4677601	G	ADD	618	-0.1558	-2.171	0.03034
3	Gga_rs14386222	84578288	G	ADD	618	-0.1831	-2.17	0.03036
5	Gga_rs14530650	33582989	A	ADD	618	-0.1481	-2.17	0.03036
11	GGaluGA074364	1391553	A	ADD	618	0.1479	2.17	0.03041
1	GGaluGA037618	113406339	G	ADD	618	0.1641	2.169	0.03045
1	GGaluGA033672	100638641	G	ADD	618	0.1445	2.169	0.03046
5	GGaluGA280207	27741778	A	ADD	618	-0.1499	-2.169	0.03046
Z	Gga_rs14779503	67040110	A	ADD	616	0.1629	2.169	0.03046
27	Gga_rs15239453	2191325	A	ADD	618	0.1788	2.169	0.03049
1	Gga_rs10723733	60995234	A	ADD	618	-0.1503	-2.169	0.0305
2	Gga_rs13709010	66796436	G	ADD	618	0.2073	2.169	0.0305
1	Gga_rs13873789	61146145	A	ADD	596	-0.1538	-2.169	0.03052
1	GGaluGA040282	121904441	G	ADD	618	0.2136	2.168	0.03053
7	Gga_rs14616611	24700287	G	ADD	618	-0.1667	-2.168	0.03053
7	Gga_rs14599761	2413119	A	ADD	618	-0.1677	-2.168	0.03056
7	Gga_rs14627685	33991257	G	ADD	618	-0.2176	-2.168	0.03057
17	GGaluGA113277	2622915	A	ADD	618	-0.2384	-2.168	0.03057
4	Gga_rs16443197	84401884	G	ADD	618	0.4441	2.167	0.03059
4	GGaluGA262866	65980227	G	ADD	618	0.1908	2.167	0.03062
6	GGaluGA294690	5245126	G	ADD	618	0.1569	2.167	0.03063
17	GGaluGA117336	10007562	A	ADD	612	0.3147	2.167	0.03063
1	Gga_rs13910093	102283346	A	ADD	618	-0.1419	-2.166	0.03066
23	Gga_rs15202178	3866137	G	ADD	618	-0.2209	-2.167	0.03066
7	Gga_rs14610915	17058328	A	ADD	618	-0.1693	-2.166	0.03067
21	Gga_rs14283807	3388426	G	ADD	618	-0.166	-2.166	0.03067
5	Gga_rs14526821	29786024	A	ADD	617	-0.1526	-2.166	0.03068
4	GGaluGA246692	13168365	G	ADD	617	-0.1485	-2.166	0.0307
11	Gga_rs14020082	5646220	G	ADD	618	-0.1502	-2.166	0.0307
4	GGaluGA247877	16182998	G	ADD	618	-0.1627	-2.166	0.03071
9	Gga_rs14676195	16789667	G	ADD	618	-0.39	-2.166	0.03071
3	Gga_rs14335205	32598812	A	ADD	618	-0.1608	-2.166	0.03072
11	GGaluGA075661	6419259	C	ADD	618	0.1556	2.166	0.03072
26	GGaluGA197923	4505518	A	ADD	618	0.153	2.165	0.03075
9	GGaluGA333978	2366528	G	ADD	618	0.1539	2.165	0.03077
1	Gga_rs15365122	106173249	C	ADD	617	0.236	2.165	0.03079
1	GGaluGA050629	156355328	A	ADD	610	0.1877	2.165	0.0308
9	GGaluGA338855	12290455	A	ADD	618	0.1461	2.165	0.0308
12	Gga_rs14047124	17798485	A	ADD	618	0.1542	2.164	0.03085
1	Gga_rs15364586	105847074	A	ADD	618	0.2546	2.163	0.0309
9	GGaluGA334436	3169391	G	ADD	614	-0.4359	-2.163	0.0309
19	Gga_rs15845050	4594491	A	ADD	618	-0.2518	-2.163	0.0309
18	Gga_rs13507949	5638229	G	ADD	612	0.2699	2.163	0.03091
1	Gga_rs13862729	49834929	A	ADD	618	0.1549	2.163	0.03093
28	GGaluGA202802	4197461	G	ADD	618	0.1552	2.162	0.03097
2	Gga_rs14183837	55428151	A	ADD	618	0.1663	2.162	0.031
3	GGaluGA208082	13664806	G	ADD	617	-0.1672	-2.162	0.031
0	GGaluGA001435	0	A	ADD	618	0.1761	2.162	0.03101
5	Gga_rs15679363	23998282	G	ADD	618	0.1616	2.162	0.03103
12	Gga_rs14047064	17762137	A	ADD	618	0.1633	2.162	0.03103
5	Gga_rs16492632	39077662	A	ADD	618	-0.1639	-2.161	0.03104
4	Gga_rs16406711	50800052	A	ADD	618	-0.1579	-2.161	0.03105
1	Gga_rs13893510	86659743	A	ADD	618	-0.1589	-2.161	0.03111
9	Gga_rs15949136	11736199	A	ADD	616	-0.1688	-2.16	0.03117
Z	Gga_rs14267356	74457323	A	ADD	618	0.1512	2.159	0.0312
1	GGaluGA013203	39679809	A	ADD	617	0.1689	2.159	0.03126
6	Gga_rs13562115	4957224	C	ADD	618	0.1505	2.158	0.03132
1	Gga_rs15508188	177518229	A	ADD	618	-0.1533	-2.158	0.03133
20	Gga_rs13633254	7175532	A	ADD	608	0.1616	2.158	0.03134
12	Gga_rs14034687	5271426	G	ADD	566	0.1843	2.158	0.03135
24	Gga_rs15212285	1421174	G	ADD	618	-0.1463	-2.158	0.03135
4	Gga_rs15616304	74824172	A	ADD	618	-0.1741	-2.157	0.03136
20	Gga_rs13631140	2283530	A	ADD	618	-0.158	-2.157	0.03136
1	Gga_rs13867251	54905842	G	ADD	618	-0.1666	-2.157	0.03138
2	Gga_rs15161493	151013935	A	ADD	618	0.1982	2.156	0.03146
4	GGaluGA246943	13593464	A	ADD	618	-0.1645	-2.156	0.03147
0	GGaluGA345723	0	A	ADD	618	-0.3141	-2.156	0.03149
2	GGaluGA144456	43546021	C	ADD	618	-0.1859	-2.155	0.03152
23	Gga_rs14289632	3128048	A	ADD	618	-0.1461	-2.155	0.03158
6	GGaluGA294599	4904330	G	ADD	618	0.2254	2.154	0.03162
12	GGaluGA081254	1597134	G	ADD	618	0.1532	2.154	0.03162
2	GGaluGA150212	63645135	G	ADD	618	0.165	2.154	0.03164
9	Gga_rs14663860	9994407	A	ADD	618	-0.1682	-2.154	0.03164
1	Gga_rs13950189	146854104	G	ADD	618	-0.1863	-2.153	0.03167
11	Gga_rs14029444	21411587	G	ADD	617	-0.1966	-2.153	0.03168
12	Gga_rs14036348	6522134	G	ADD	618	0.15	2.153	0.03171
20	Gga_rs14269248	1862782	G	ADD	618	-0.1427	-2.153	0.03171
6	Gga_rs16569390	36551724	A	ADD	618	0.1492	2.153	0.03172
1	Gga_rs15355838	101342657	A	ADD	618	-0.1747	-2.153	0.03174
1	GGaluGA003796	5764845	A	ADD	618	0.1553	2.152	0.03176
3	Gga_rs13569581	48606750	A	ADD	618	0.2321	2.152	0.03176
4	Gga_rs15602304	66089362	G	ADD	617	0.1897	2.152	0.03177
4	Gga_rs15631717	84565288	G	ADD	618	0.4461	2.152	0.0318
3	Gga_rs14334076	31476468	A	ADD	618	-0.3048	-2.152	0.03182
23	Gga_rs15206296	5160400	A	ADD	618	0.1501	2.151	0.03186
1	Gga_rs13922267	114812567	G	ADD	618	0.1768	2.151	0.03188
1	Gga_rs13908194	99820275	G	ADD	618	0.1906	2.15	0.03192
13	Gga_rs14063594	15851027	A	ADD	618	-0.1507	-2.15	0.03192
6	GGaluGA294435	4445962	G	ADD	618	0.1863	2.15	0.03194
23	GGaluGA187181	448736	A	ADD	618	-0.1484	-2.15	0.03197
6	GGaluGA305777	32847895	A	ADD	618	0.1508	2.15	0.03198
2	Gga_rs14234920	115431959	G	ADD	618	-0.1822	-2.149	0.03199
1	Gga_rs13687451	98399313	C	ADD	618	-0.1597	-2.149	0.03202
1	GGaluGA034221	102589359	A	ADD	618	0.3021	2.149	0.03205
5	Gga_rs14513950	11124213	A	ADD	618	0.1856	2.148	0.0321
1	Gga_rs13973293	174691459	A	ADD	618	-0.1708	-2.147	0.03216
27	Gga_rs16205085	1504597	A	ADD	607	-0.1695	-2.147	0.03217
28	Gga_rs14307988	4208419	C	ADD	613	0.1541	2.147	0.03218
2	Gga_rs13793302	113447391	A	ADD	618	0.1537	2.147	0.03222
13	GGaluGA096906	15134755	A	ADD	601	-0.1556	-2.147	0.03222
6	Gga_rs14580971	20532378	A	ADD	618	-0.3658	-2.146	0.03224
17	Gga_rs13661251	9359192	A	ADD	618	0.1621	2.146	0.03225
11	GGaluGA074748	2082786	A	ADD	618	-0.1537	-2.146	0.03228
11	Gga_rs15621462	16167001	A	ADD	618	-0.2089	-2.146	0.03229
9	GGaluGA334341	3007034	G	ADD	618	0.1737	2.146	0.0323
1	GGaluGA036189	109563273	A	ADD	618	-0.1751	-2.145	0.03231
3	Gga_rs14388963	88396224	A	ADD	618	0.1924	2.145	0.03238
6	Gga_rs14582124	22293596	G	ADD	618	0.1518	2.144	0.03241
6	Gga_rs14570407	9360952	G	ADD	618	-0.1616	-2.143	0.03247
1	GGaluGA021872	64208163	G	ADD	618	-0.1672	-2.143	0.03248
12	GGaluGA081057	1306376	G	ADD	618	-0.1558	-2.143	0.03249
0	GGaluGA001351	0	G	ADD	618	0.1777	2.143	0.03251
2	GGaluGA162207	109516637	G	ADD	618	0.1495	2.143	0.03251
4	Gga_rs16405303	49847226	A	ADD	618	0.2117	2.143	0.03251
17	GGaluGA112817	1959773	A	ADD	618	0.3052	2.143	0.03253
4	Gga_rs16442442	83633112	A	ADD	618	-0.1651	-2.143	0.03254
5	GGaluGA280096	27340735	A	ADD	616	0.174	2.142	0.03256
1	Gga_rs15548443	194817260	G	ADD	616	0.2486	2.142	0.03257
17	Gga_rs15026931	10872883	A	ADD	618	0.3047	2.142	0.03261
17	Gga_rs14096925	10880887	A	ADD	618	0.3047	2.142	0.03261
5	GGaluGA283154	38609065	G	ADD	618	0.1515	2.141	0.03265
14	GGaluGA102883	8403962	G	ADD	617	0.1768	2.141	0.03267
3	Gga_rs14364634	60285125	G	ADD	618	0.1731	2.141	0.0327
23	Gga_rs15195473	1396309	A	ADD	618	-0.1508	-2.14	0.03275
3	Gga_rs16286706	63988106	A	ADD	618	-0.211	-2.139	0.03279
27	GGaluGA199929	3236034	G	ADD	618	0.1996	2.139	0.0328
2	Gga_rs14197795	66812183	G	ADD	618	-0.1817	-2.139	0.03285
14	GGaluGA098616	570140	A	ADD	617	0.2117	2.138	0.03289
4	Gga_rs16412649	54900383	A	ADD	617	-0.1522	-2.138	0.03292
6	Gga_rs14561917	4273581	A	ADD	618	-0.1616	-2.138	0.03295
21	Gga_rs16182011	5363391	C	ADD	618	0.2401	2.137	0.03296
1	Gga_rs13713070	151126459	G	ADD	618	-0.1653	-2.137	0.03297
10	Gga_rs14944577	6467463	C	ADD	607	-0.3042	-2.137	0.03297
20	GGaluGA178793	7881700	G	ADD	618	0.1626	2.136	0.03305
2	GGaluGA167445	130486515	G	ADD	618	0.162	2.136	0.03306
19	Gga_rs14122883	7684997	A	ADD	618	-0.1743	-2.136	0.03307
13	GGaluGA093775	8739823	G	ADD	618	-0.1492	-2.136	0.03309
26	GGaluGA197426	3930447	G	ADD	616	-0.2097	-2.136	0.03309
1	Gga_rs13834603	19048381	A	ADD	618	0.1892	2.136	0.0331
1	GGaluGA015940	49256793	G	ADD	618	-0.155	-2.136	0.03311
4	Gga_rs15609895	68943301	G	ADD	618	0.1486	2.135	0.03313
1	Gga_rs14869135	109158007	A	ADD	616	0.1587	2.135	0.03316
1	GGaluGA039461	118673019	A	ADD	618	0.1441	2.134	0.03324
1	Gga_rs13904249	95152337	G	ADD	618	0.1578	2.134	0.03326
8	GGaluGA332283	27974198	A	ADD	606	-0.2616	-2.134	0.03327
9	Gga_rs16652467	2920617	A	ADD	618	0.1741	2.134	0.03327
20	Gga_rs15168959	464348	G	ADD	618	0.163	2.133	0.03331
1	Gga_rs13868558	56073461	G	ADD	618	-0.1923	-2.133	0.03333
10	Gga_rs14006293	12825907	A	ADD	618	-0.2279	-2.133	0.03333
20	GGaluGA175271	1604609	A	ADD	618	0.1432	2.132	0.03336
6	Gga_rs14573158	11292084	A	ADD	618	-0.1505	-2.132	0.03338
24	Gga_rs15213273	1688766	A	ADD	618	0.1703	2.132	0.03338
1	GGaluGA029341	87429179	G	ADD	618	-0.1538	-2.132	0.03342
17	GGaluGA113753	3528696	G	ADD	618	0.1952	2.132	0.03342
15	Gga_rs14096288	12086309	A	ADD	618	-0.2649	-2.132	0.03343
3	GGaluGA210248	18323501	G	ADD	618	-0.1518	-2.132	0.03344
3	Gga_rs14366562	64439456	A	ADD	618	-0.1709	-2.132	0.03344
19	Gga_rs14116744	1764425	A	ADD	618	-0.1438	-2.131	0.03345
6	GGaluGA297450	10895511	A	ADD	618	0.1459	2.131	0.03346
5	Gga_rs14540389	46360467	A	ADD	618	0.3065	2.131	0.03351
10	Gga_rs14001356	3609147	A	ADD	618	0.1618	2.131	0.03352
5	Gga_rs14551255	56016717	G	ADD	618	0.2462	2.13	0.0336
19	GGaluGA125431	2895433	A	ADD	618	-0.1835	-2.13	0.03361
7	GGaluGA308125	1527055	C	ADD	616	-0.2149	-2.129	0.03363
1	Gga_rs13827443	4145484	A	ADD	616	-0.198	-2.129	0.03368
1	Gga_rs15544450	192336502	A	ADD	617	-0.348	-2.128	0.03371
21	Gga_rs14285253	5523036	A	ADD	618	0.1563	2.128	0.03371
20	Gga_rs13633625	8191391	A	ADD	616	0.2076	2.128	0.03373
5	Gga_rs14532773	38693998	G	ADD	618	-0.1661	-2.128	0.03377
1	Gga_rs10727935	51307829	A	ADD	618	-0.1883	-2.127	0.03381
10	GGaluGA066583	4262537	A	ADD	618	0.1471	2.127	0.03381
4	Gga_rs14422202	4543198	G	ADD	618	-0.1775	-2.127	0.03385
1	Gga_rs15273893	56816402	A	ADD	618	-0.232	-2.126	0.03388
18	Gga_rs14106320	1172845	A	ADD	618	0.374	2.126	0.03392
23	Gga_rs14289213	2675554	A	ADD	618	-0.2205	-2.126	0.03393
4	Gga_rs14489639	75258079	A	ADD	618	-0.143	-2.125	0.03397
7	GGaluGA315892	24221828	G	ADD	618	-0.1478	-2.125	0.03399
14	GGaluGA103782	10864046	G	ADD	618	0.196	2.125	0.03403
21	Gga_rs15183364	3982657	A	ADD	618	0.1754	2.124	0.03403
11	GGaluGA075045	4023447	A	ADD	618	0.1441	2.124	0.03404
14	Gga_rs14076390	8370322	G	ADD	618	-0.1527	-2.124	0.03406
2	Gga_rs13617375	58487020	C	ADD	618	0.524	2.124	0.03409
14	Gga_rs15731629	6898021	A	ADD	618	0.1439	2.124	0.0341
1	Gga_rs13893928	86862582	G	ADD	618	-0.218	-2.123	0.03412
11	GGaluGA078820	17409993	A	ADD	618	-0.1898	-2.122	0.0342
11	Gga_rs14027067	17410355	A	ADD	618	-0.1898	-2.122	0.0342
5	GGaluGA280983	29841643	A	ADD	618	-0.1548	-2.122	0.03422
1	GGaluGA004731	9991121	C	ADD	610	-0.1314	-2.122	0.03423
12	GGaluGA082842	5312041	A	ADD	618	0.1779	2.121	0.03433
6	GGaluGA301483	23535371	G	ADD	618	0.2808	2.121	0.03434
7	Gga_rs14745832	18765075	A	ADD	618	0.2177	2.121	0.03434
3	Gga_rs10728062	19985118	A	ADD	618	-0.1474	-2.121	0.03436
4	Gga_rs14729054	75771453	G	ADD	618	-0.1605	-2.121	0.03436
9	Gga_rs14674398	15118334	A	ADD	618	-0.303	-2.12	0.03439
27	Gga_rs16206522	2644347	G	ADD	618	-0.2369	-2.12	0.03439
1	Gga_rs15205470	21199368	A	ADD	616	0.1729	2.12	0.03442
4	GGaluGA247337	14491386	A	ADD	618	-0.1442	-2.12	0.03443
2	Gga_rs13533402	806628	G	ADD	618	0.1834	2.119	0.03448
28	GGaluGA201760	1865123	A	ADD	617	-0.1494	-2.119	0.03448
2	GGaluGA153789	76452553	G	ADD	618	-0.2175	-2.118	0.03454
2	GGaluGA153800	76488866	G	ADD	618	-0.2175	-2.118	0.03454
25	GGaluGA194396	1421186	G	ADD	617	-0.1497	-2.118	0.03458
13	GGaluGA096835	14846902	C	ADD	618	0.1498	2.118	0.03459
12	Gga_rs14034609	5170885	A	ADD	618	-0.1478	-2.118	0.03462
25	Gga_rs14720165	1823439	A	ADD	618	-0.1658	-2.117	0.03466
27	Gga_rs15238188	1784703	G	ADD	618	-0.2798	-2.117	0.03466
1	Gga_rs13555411	179406307	A	ADD	618	0.1442	2.117	0.03467
19	Gga_rs15043321	221161	G	ADD	618	-0.1817	-2.117	0.03467
6	Gga_rs13564507	8007263	G	ADD	618	-0.3645	-2.117	0.03469
4	Gga_rs13548980	66350309	G	ADD	618	0.1607	2.116	0.03471
3	Gga_rs14369437	67862081	G	ADD	618	-0.2088	-2.116	0.03475
10	Gga_rs14008155	14348210	G	ADD	618	0.1822	2.116	0.03475
12	Gga_rs14978914	10344865	G	ADD	618	-0.18	-2.116	0.03475
2	Gga_rs15902402	16055593	G	ADD	618	0.1638	2.115	0.0348
5	Gga_rs15703818	40092603	A	ADD	618	0.2233	2.115	0.03481
1	Gga_rs15547008	193539670	A	ADD	618	0.3254	2.115	0.03482
7	Gga_rs14610529	16327613	A	ADD	617	0.1729	2.115	0.03484
27	Gga_rs14301504	1544477	A	ADD	618	-0.1637	-2.115	0.03484
27	Gga_rs14301754	1768510	A	ADD	618	-0.1446	-2.114	0.03488
11	GGaluGA075150	4316156	A	ADD	618	0.1431	2.114	0.03489
11	Gga_rs14026302	15290177	A	ADD	618	0.1498	2.114	0.03496
13	GGaluGA091819	3521346	G	ADD	618	-0.1532	-2.113	0.03496
5	Gga_rs16026518	18953065	A	ADD	591	-0.2348	-2.114	0.03497
6	Gga_rs16533331	6591734	G	ADD	589	-0.3391	-2.113	0.03501
2	Gga_rs15906279	17425592	A	ADD	618	-0.1489	-2.113	0.03503
3	GGaluGA209282	16302073	A	ADD	618	0.1432	2.112	0.03505
17	Gga_rs14102015	4398716	G	ADD	618	-0.1828	-2.112	0.03506
10	Gga_rs14002813	6050116	A	ADD	615	-0.1452	-2.112	0.03507
23	Gga_rs14287724	455245	G	ADD	618	-0.1457	-2.112	0.03508
17	Gga_rs15801760	3724694	A	ADD	618	0.1475	2.112	0.03509
24	Gga_rs16192623	394318	A	ADD	618	-0.2913	-2.112	0.03509
20	Gga_rs14274988	7198777	G	ADD	618	0.1767	2.111	0.03514
26	Gga_rs16202228	2825428	A	ADD	618	-0.1544	-2.111	0.03515
1	Gga_rs13827504	4087306	A	ADD	618	-0.1634	-2.11	0.03522
Z	Gga_rs16127030	70455582	A	ADD	618	-0.1904	-2.11	0.03523
1	Gga_rs13854171	40516621	A	ADD	618	0.1641	2.11	0.03524
7	GGaluGA313707	16855542	G	ADD	618	0.1458	2.11	0.03526
14	GGaluGA102222	6754094	A	ADD	617	-0.1538	-2.11	0.03529
11	GGaluGA079951	20431690	G	ADD	617	0.1536	2.11	0.0353
2	GGaluGA156634	88477622	C	ADD	618	-0.2954	-2.109	0.03534
0	GGaluGA065001	0	A	ADD	618	0.1484	2.109	0.03535
4	Gga_rs13664274	80010972	A	ADD	618	0.1527	2.109	0.03536
1	GGaluGA006131	15279655	A	ADD	618	0.3981	2.108	0.03544
4	Gga_rs14429284	12011523	G	ADD	618	0.1585	2.108	0.03544
4	GGaluGA262871	66022973	A	ADD	610	0.1881	2.108	0.03546
12	Gga_rs14973050	4689676	A	ADD	617	0.1435	2.108	0.03546
10	GGaluGA066621	4312130	A	ADD	618	0.1514	2.107	0.03554
7	GGaluGA318814	30657912	G	ADD	618	0.1976	2.107	0.03556
17	GGaluGA114786	5697655	A	ADD	618	-0.2672	-2.106	0.03558
4	Gga_rs16348323	1572138	A	ADD	618	-0.1556	-2.106	0.03561
0	GGaluGA001594	0	A	ADD	595	-0.1563	-2.106	0.03562
24	Gga_rs15216998	2705606	A	ADD	618	0.3012	2.106	0.03563
12	Gga_rs14030608	887884	G	ADD	618	-0.1638	-2.105	0.03567
9	GGaluGA337776	9453053	A	ADD	618	-0.1761	-2.105	0.03573
19	Gga_rs14118500	3161679	A	ADD	618	-0.1799	-2.104	0.03578
21	Gga_rs14282235	1563267	A	ADD	618	0.1835	2.104	0.0358
1	Gga_rs13973515	174847719	A	ADD	618	0.3306	2.103	0.03583
3	Gga_rs14331271	28912593	G	ADD	614	-0.2253	-2.103	0.03583
3	GGaluGA220540	48636576	A	ADD	618	0.2316	2.104	0.03583
1	Gga_rs13875455	62736794	G	ADD	614	-0.1995	-2.103	0.03584
25	Gga_rs16682503	1600863	A	ADD	618	0.1494	2.103	0.03588
27	Gga_rs16207808	3309564	G	ADD	618	0.2118	2.103	0.03588
10	Gga_rs16699546	22228895	A	ADD	618	-0.2002	-2.102	0.03594
4	Gga_rs14454109	39774386	A	ADD	618	0.1505	2.102	0.03596
3	Gga_rs14691719	39759230	G	ADD	618	-0.1565	-2.102	0.03598
9	Gga_rs10723106	10534919	A	ADD	618	-0.153	-2.102	0.03599
13	Gga_rs13726878	6392319	A	ADD	617	-0.1348	-2.101	0.03601
Z	GGaluGA348985	19313055	G	ADD	617	-0.2199	-2.101	0.03606
8	Gga_rs14650511	22380856	G	ADD	549	0.1468	2.101	0.0361
14	Gga_rs14076471	8562162	G	ADD	618	-0.2089	-2.1	0.0361
26	Gga_rs14298916	2385799	A	ADD	618	0.1504	2.1	0.0361
7	Gga_rs15852345	17175691	G	ADD	617	0.152	2.1	0.03612
12	Gga_rs15663600	15213757	A	ADD	618	0.1564	2.1	0.03614
5	Gga_rs16267947	4937002	G	ADD	618	-0.183	-2.1	0.03615
1	Gga_rs13942915	138437069	G	ADD	618	-0.1564	-2.1	0.03617
19	Gga_rs14118021	2777832	A	ADD	617	0.1893	2.1	0.03617
7	Gga_rs15886559	35661201	G	ADD	618	0.1453	2.1	0.03618
14	Gga_rs13743855	9500187	G	ADD	618	0.1486	2.099	0.0362
0	GGaluGA360378	0	A	ADD	615	0.2296	2.099	0.03621
6	GGaluGA298784	15383409	A	ADD	618	0.1455	2.099	0.03622
2	GGaluGA138169	24904788	A	ADD	617	-0.146	-2.099	0.03626
3	Gga_rs14316922	7881890	G	ADD	618	-0.1696	-2.099	0.03626
2	Gga_rs14133302	6337646	A	ADD	618	-0.2196	-2.098	0.0363
9	GGaluGA337991	9937206	A	ADD	618	-0.1604	-2.098	0.0363
0	GGaluGA001371	0	A	ADD	618	0.1407	2.098	0.03631
11	GGaluGA074374	1412995	C	ADD	618	-0.155	-2.098	0.03635
6	Gga_rs15782791	14433260	G	ADD	617	0.1456	2.098	0.03636
14	Gga_rs14076706	8818439	A	ADD	618	0.2431	2.097	0.03639
26	Gga_rs16201530	2330363	G	ADD	596	0.1427	2.097	0.0364
1	Gga_rs13862061	49298890	A	ADD	618	0.145	2.097	0.03641
3	GGaluGA213109	27277521	A	ADD	618	0.2457	2.097	0.03642
11	Gga_rs13792518	10703365	G	ADD	617	0.1507	2.096	0.03647
9	Gga_rs14669713	5017603	C	ADD	616	0.2114	2.096	0.03648
1	GGaluGA062570	195085844	A	ADD	618	0.1604	2.095	0.03654
9	GGaluGA338204	10557765	A	ADD	618	-0.1653	-2.095	0.03654
3	Gga_rs14328749	26421628	A	ADD	618	-0.2199	-2.095	0.03656
5	Gga_rs16501305	46726519	G	ADD	618	0.3203	2.095	0.03658
13	Gga_rs13819349	14303318	G	ADD	618	0.1505	2.094	0.03665
4	Gga_rs13516461	40115709	G	ADD	618	0.1719	2.094	0.03668
1	GGaluGA008299	25017670	A	ADD	618	0.1835	2.094	0.03669
26	GGaluGA196595	2693142	A	ADD	618	-0.1488	-2.093	0.03675
24	Gga_rs14295933	4106276	G	ADD	618	0.1414	2.093	0.03677
26	Gga_rs16202133	2759975	A	ADD	613	0.2762	2.093	0.0368
9	Gga_rs15968367	3849829	G	ADD	615	0.2344	2.092	0.03681
14	GGaluGA101221	5251521	G	ADD	618	-0.1587	-2.092	0.03683
2	Gga_rs16110217	119801177	A	ADD	617	-0.152	-2.092	0.03688
0	GGaluGA001636	0	A	ADD	618	-0.1707	-2.092	0.03689
5	Gga_rs14351935	5427742	C	ADD	618	-0.1834	-2.092	0.03689
20	GGaluGA174584	326115	A	ADD	618	-0.1707	-2.092	0.03689
20	Gga_rs14267662	351587	A	ADD	618	-0.1707	-2.092	0.03689
1	Gga_rs14873827	114437187	C	ADD	618	0.1562	2.091	0.03692
4	Gga_rs15607654	68058968	G	ADD	618	0.2198	2.091	0.03693
6	Gga_rs16531852	5947746	G	ADD	618	0.1879	2.091	0.03696
5	Gga_rs15696465	34900555	G	ADD	618	-0.2374	-2.09	0.03699
5	Gga_rs16487829	34922961	A	ADD	618	-0.2374	-2.09	0.03699
7	Gga_rs13598712	31080586	G	ADD	618	0.1466	2.09	0.03705
1	Gga_rs13968687	171029535	G	ADD	618	-0.1854	-2.09	0.03706
13	Gga_rs15695201	9852040	A	ADD	618	0.145	2.089	0.03711
5	Gga_rs10729508	61452843	A	ADD	618	0.2746	2.089	0.03712
11	Gga_rs14019232	3928161	A	ADD	618	0.1449	2.089	0.03713
4	GGaluGA247405	14661070	G	ADD	618	0.166	2.089	0.03716
14	Gga_rs15717297	766398	G	ADD	618	0.1991	2.088	0.03718
2	Gga_rs14148445	20339314	A	ADD	618	-0.1615	-2.088	0.03719
2	Gga_rs14148456	20350485	G	ADD	618	-0.1615	-2.088	0.03719
8	Gga_rs14657630	29448839	A	ADD	618	-0.1517	-2.088	0.03721
1	Gga_rs13824343	2594814	A	ADD	618	0.1503	2.088	0.03723
7	Gga_rs14629399	35796632	A	ADD	618	0.2463	2.088	0.03723
6	GGaluGA294581	4821136	G	ADD	618	-0.1486	-2.088	0.03724
1	GGaluGA034101	102156087	A	ADD	618	0.1366	2.087	0.03726
1	GGaluGA053697	170785697	G	ADD	618	-0.1589	-2.087	0.03726
4	Gga_rs14469454	53246790	C	ADD	618	0.1426	2.087	0.03727
22	Gga_rs16183483	378875	G	ADD	598	0.1509	2.088	0.03727
11	Gga_rs14022075	8644896	G	ADD	618	0.1643	2.087	0.03732
11	GGaluGA077302	10968408	G	ADD	618	-0.1404	-2.087	0.03732
21	GGaluGA182847	2039668	G	ADD	618	0.1517	2.087	0.03732
4	Gga_rs14490169	76138760	A	ADD	618	0.1988	2.087	0.03733
5	Gga_rs10726377	20590616	G	ADD	618	0.1785	2.087	0.03733
3	GGaluGA215946	35327029	G	ADD	618	-0.1696	-2.086	0.03735
4	GGaluGA265605	76391929	A	ADD	618	0.1754	2.086	0.03735
4	GGaluGA254411	39230550	A	ADD	618	0.234	2.086	0.03736
5	Gga_rs15687073	28119297	C	ADD	618	0.1423	2.086	0.03738
1	Gga_rs14865264	104770306	G	ADD	618	-0.1526	-2.085	0.03745
1	GGaluGA018404	54726572	A	ADD	618	0.1622	2.085	0.03746
28	GGaluGA202014	2213095	A	ADD	618	-0.1609	-2.085	0.03748
1	GGaluGA048466	147603866	A	ADD	618	-0.1581	-2.085	0.0375
12	Gga_rs14985152	18088765	A	ADD	618	0.1501	2.085	0.0375
1	GGaluGA059750	185720190	A	ADD	618	0.1721	2.085	0.03751
21	GGaluGA182827	2003659	G	ADD	618	-0.1403	-2.084	0.03755
4	Gga_rs16436347	78227169	A	ADD	616	0.1843	2.084	0.03756
17	GGaluGA114004	4004173	A	ADD	618	-0.1611	-2.084	0.03756
1	GGaluGA025433	73265502	G	ADD	618	0.1436	2.084	0.03757
1	Gga_rs13934759	128115948	A	ADD	618	0.2579	2.084	0.03758
13	Gga_rs15678427	7592079	G	ADD	618	-0.1447	-2.084	0.03759
5	GGaluGA278428	23319745	A	ADD	618	0.181	2.084	0.0376
20	GGaluGA176531	3540433	A	ADD	617	-0.1673	-2.084	0.0376
15	GGaluGA109023	7522590	A	ADD	618	-0.1387	-2.083	0.03763
22	Gga_rs16682870	2640989	A	ADD	618	-0.1464	-2.083	0.03765
1	Gga_rs13559204	189862142	A	ADD	618	0.1579	2.083	0.03768
2	Gga_rs15063185	11381565	C	ADD	618	0.1447	2.083	0.03768
7	GGaluGA313724	16905174	A	ADD	618	-0.151	-2.082	0.03772
5	Gga_rs16488522	36049428	G	ADD	618	0.1421	2.082	0.03779
1	Gga_rs13877963	65282699	G	ADD	618	0.5576	2.082	0.0378
13	Gga_rs14059018	10684628	A	ADD	618	-0.1531	-2.082	0.0378
26	Gga_rs14416293	302113	A	ADD	618	-0.2687	-2.081	0.03781
1	Gga_rs15552989	75111481	A	ADD	618	-0.2287	-2.081	0.03782
10	Gga_rs14011057	17460918	A	ADD	618	0.1826	2.081	0.03785
7	Gga_rs15829270	2720685	A	ADD	618	-0.1987	-2.08	0.0379
9	GGaluGA339317	13849510	G	ADD	617	-0.1849	-2.08	0.0379
12	Gga_rs14044418	14594425	A	ADD	618	-0.23	-2.08	0.03797
27	Gga_rs16719035	3170332	C	ADD	618	0.1921	2.079	0.038
1	Gga_rs13555162	178871053	A	ADD	618	-0.1569	-2.079	0.03801
28	GGaluGA202816	4215719	C	ADD	614	0.1493	2.079	0.03801
1	Gga_rs13823420	3420615	A	ADD	618	0.226	2.078	0.03811
14	Gga_rs14079766	13203672	G	ADD	618	-0.1397	-2.078	0.03814
1	Gga_rs13844092	30873808	A	ADD	618	0.2017	2.078	0.03816
23	Gga_rs15199923	3361837	A	ADD	618	0.1341	2.077	0.03818
1	GGaluGA002165	554425	A	ADD	618	-0.1734	-2.077	0.0382
1	Gga_rs14801862	27785677	G	ADD	618	-0.277	-2.077	0.03821
1	Gga_rs10725537	137910714	G	ADD	617	0.1508	2.077	0.03823
10	GGaluGA069831	13772610	A	ADD	617	0.1624	2.077	0.03825
7	GGaluGA319757	33034512	G	ADD	618	-0.1849	-2.076	0.03826
11	GGaluGA078945	17767241	A	ADD	618	0.1734	2.076	0.03827
1	Gga_rs13850490	37105921	A	ADD	618	0.1421	2.076	0.03829
3	Gga_rs13721868	31246428	A	ADD	618	-0.2766	-2.076	0.03829
2	Gga_rs14153391	24485442	A	ADD	618	0.1769	2.076	0.03833
5	Gga_rs14524673	27302501	G	ADD	618	0.1682	2.076	0.03834
19	Gga_rs14115070	230548	A	ADD	618	-0.1413	-2.076	0.03835
4	Gga_rs14430176	12701065	G	ADD	618	-0.1466	-2.075	0.03837
23	Gga_rs16186519	794719	A	ADD	618	0.3389	2.075	0.03841
23	GGaluGA187373	806086	A	ADD	618	0.3389	2.075	0.03841
23	GGaluGA187377	813191	A	ADD	618	0.3389	2.075	0.03841
1	GGaluGA004470	8171584	A	ADD	618	0.1671	2.074	0.03845
10	Gga_rs14002248	5105201	G	ADD	605	-0.2351	-2.074	0.03848
14	Gga_rs16064049	2400342	A	ADD	616	0.2616	2.074	0.03848
1	Gga_rs13958536	161929069	A	ADD	618	0.1596	2.073	0.03855
21	Gga_rs14695317	5338222	G	ADD	612	-0.1587	-2.073	0.03855
4	GGaluGA252203	33087639	A	ADD	618	0.2577	2.073	0.03857
3	Gga_rs14340533	36766415	A	ADD	618	-0.1523	-2.073	0.03859
13	Gga_rs14059070	10719003	G	ADD	618	-0.1502	-2.073	0.03859
24	Gga_rs13605108	3292077	A	ADD	618	0.3028	2.073	0.03861
1	GGaluGA004559	8643074	G	ADD	618	0.1478	2.073	0.03863
5	Gga_rs16464763	11509437	G	ADD	618	0.1626	2.072	0.03872
25	Gga_rs16091711	972696	A	ADD	604	0.164	2.072	0.03872
8	GGaluGA332563	28553604	G	ADD	618	-0.1411	-2.071	0.03877
2	Gga_rs13541559	21530601	C	ADD	618	-0.1852	-2.071	0.03879
2	Gga_rs14127660	1715326	G	ADD	618	-0.2381	-2.07	0.03882
1	GGaluGA009994	30461828	G	ADD	618	0.2952	2.07	0.03883
2	Gga_rs14155849	27401107	A	ADD	615	-0.2239	-2.07	0.03885
3	Gga_rs15284977	20037541	G	ADD	618	-0.3623	-2.07	0.03885
1	Gga_rs13884845	72436666	A	ADD	618	0.1541	2.07	0.0389
4	Gga_rs16438049	80041509	G	ADD	618	0.1501	2.07	0.0389
9	Gga_rs16659794	8590311	A	ADD	618	-0.2051	-2.07	0.0389
12	Gga_rs14031631	1942957	A	ADD	618	-0.1652	-2.07	0.0389
27	Gga_rs15242477	3292410	G	ADD	618	0.2035	2.07	0.0389
13	GGaluGA095736	12786662	A	ADD	618	0.1633	2.069	0.03895
9	Gga_rs16662025	6904057	A	ADD	618	0.1465	2.069	0.03897
9	Gga_rs15959918	6918681	A	ADD	618	0.1465	2.069	0.03897
5	Gga_rs16488653	36205447	A	ADD	618	0.1531	2.069	0.03899
3	Gga_rs16232735	20345622	A	ADD	618	-0.1453	-2.069	0.039
Z	Gga_rs13725858	71462284	G	ADD	618	-0.1433	-2.068	0.03902
Z	Gga_rs16127903	71491612	G	ADD	618	-0.1433	-2.068	0.03902
2	GGaluGA172513	148291923	A	ADD	618	0.1552	2.068	0.03904
9	Gga_rs14667952	6510726	A	ADD	617	0.1865	2.068	0.03906
19	GGaluGA128031	7207848	G	ADD	618	-0.2113	-2.068	0.03907
1	Gga_rs13842364	28933968	A	ADD	618	0.1511	2.068	0.03908
9	Gga_rs13608357	15609464	G	ADD	618	0.1664	2.068	0.03909
1	Gga_rs13832731	13063448	C	ADD	618	0.4068	2.067	0.03915
10	Gga_rs14955732	16596329	A	ADD	618	0.1926	2.067	0.03916
13	Gga_rs14057843	8339178	A	ADD	618	-0.143	-2.066	0.03921
7	GGaluGA319477	32501323	A	ADD	616	0.3174	2.066	0.03924
14	Gga_rs15009209	7027788	G	ADD	618	0.1434	2.065	0.0393
4	Gga_rs14489635	75243097	G	ADD	618	-0.1387	-2.065	0.03935
24	Gga_rs14293609	1846493	A	ADD	618	0.139	2.065	0.03937
10	GGaluGA065809	1337665	G	ADD	613	0.1809	2.065	0.03938
11	Gga_rs13613834	13495503	G	ADD	618	0.1429	2.065	0.03938
3	Gga_rs16255182	39563210	G	ADD	602	-0.286	-2.065	0.03939
9	Gga_rs14675677	16292364	G	ADD	618	0.1438	2.064	0.03939
26	Gga_rs29004855	2092546	C	ADD	618	0.2915	2.064	0.0394
5	GGaluGA273013	5393833	A	ADD	618	-0.1799	-2.064	0.03941
12	GGaluGA083757	6959657	A	ADD	618	0.1577	2.064	0.03943
4	Gga_rs14441682	27863524	G	ADD	618	-0.1496	-2.063	0.03949
2	Gga_rs14705184	133727625	G	ADD	618	0.1534	2.063	0.0395
27	GGaluGA199692	2840600	A	ADD	618	-0.1506	-2.063	0.03956
20	Gga_rs15172344	4703195	A	ADD	618	0.1856	2.062	0.0396
20	Gga_rs16158654	1050178	G	ADD	618	-0.2512	-2.062	0.03963
1	GGaluGA004549	8591235	A	ADD	617	0.1475	2.062	0.03966
4	Gga_rs14441095	26871510	A	ADD	618	-0.1469	-2.061	0.03972
21	GGaluGA182877	2071738	G	ADD	618	-0.1422	-2.061	0.03972
11	Gga_rs13710982	3909060	G	ADD	618	0.1438	2.061	0.03975
1	Gga_rs16021778	6193445	C	ADD	617	0.1651	2.061	0.03976
13	Gga_rs15680269	6939957	C	ADD	617	0.141	2.06	0.03981
20	GGaluGA175775	2297287	G	ADD	618	-0.1674	-2.06	0.03983
1	Gga_rs14897861	146885387	A	ADD	618	-0.1448	-2.06	0.03986
4	Gga_rs16354557	5006743	A	ADD	618	-0.1878	-2.06	0.03986
6	GGaluGA303102	26746264	G	ADD	618	-0.1458	-2.059	0.03987
7	Gga_rs14597907	984539	A	ADD	618	0.1504	2.059	0.03987
17	GGaluGA117205	9422422	A	ADD	618	0.2273	2.059	0.03989
13	Gga_rs14055582	3444221	G	ADD	618	-0.143	-2.059	0.03994
14	Gga_rs14079234	11998629	G	ADD	618	0.2029	2.059	0.03994
6	Gga_rs13803023	22828584	C	ADD	618	0.2402	2.058	0.04
Z	Gga_rs14776035	65307428	G	ADD	618	-0.1372	-2.058	0.04
21	GGaluGA183955	3483641	C	ADD	618	-0.1598	-2.058	0.04001
21	Gga_rs16180240	3493840	G	ADD	618	-0.1598	-2.058	0.04001
13	GGaluGA095114	11671752	A	ADD	618	0.1397	2.057	0.04006
1	Gga_rs13956976	154622574	A	ADD	618	-0.2921	-2.057	0.04008
6	GGaluGA296201	8236078	G	ADD	618	-0.1465	-2.057	0.04013
4	GGaluGA243077	3690668	G	ADD	618	-0.1438	-2.057	0.04014
5	Gga_rs14527927	30685804	C	ADD	610	-0.1518	-2.057	0.04016
14	Gga_rs15002970	405445	G	ADD	618	0.1907	2.056	0.04018
8	Gga_rs15906323	8094782	G	ADD	618	0.2166	2.056	0.04024
9	GGaluGA338253	10697426	A	ADD	618	-0.1735	-2.055	0.04028
7	GGaluGA315722	23974548	G	ADD	618	0.1456	2.055	0.04029
6	GGaluGA297325	10755000	A	ADD	596	0.1492	2.055	0.04032
3	Gga_rs16334836	104990796	G	ADD	617	-0.1658	-2.054	0.04035
4	GGaluGA258491	51278244	G	ADD	618	-0.1686	-2.055	0.04035
2	Gga_rs14145654	17784998	A	ADD	611	-0.1542	-2.054	0.04036
4	GGaluGA259530	54054010	A	ADD	618	-0.1972	-2.054	0.04038
15	GGaluGA107512	4512495	A	ADD	618	-0.1463	-2.054	0.04042
5	Gga_rs14533499	39367122	A	ADD	614	0.2033	2.054	0.04045
2	Gga_rs14130273	3840446	A	ADD	618	-0.1758	-2.053	0.04048
2	Gga_rs14148081	20132159	G	ADD	618	-0.1737	-2.053	0.04051
1	GGaluGA032678	95766566	A	ADD	617	-0.1537	-2.053	0.04052
4	GGaluGA265746	77120745	A	ADD	618	0.186	2.052	0.04055
1	Gga_rs13893495	86636055	A	ADD	618	0.1637	2.052	0.04058
20	Gga_rs14270427	2869049	A	ADD	618	-0.181	-2.051	0.04066
4	Gga_rs14492000	79821168	A	ADD	618	-0.1378	-2.051	0.0407
5	GGaluGA283620	40010961	A	ADD	618	0.2469	2.051	0.0407
24	GGaluGA190636	974042	A	ADD	618	0.147	2.051	0.04073
5	Gga_rs14529742	32447308	A	ADD	618	-0.1731	-2.05	0.04077
7	GGaluGA314704	20395922	A	ADD	618	0.1435	2.05	0.04077
2	Gga_rs16037672	74883131	G	ADD	618	-0.2012	-2.049	0.04086
7	GGaluGA319045	31348055	G	ADD	618	0.1906	2.049	0.04087
13	Gga_rs15704104	13890738	G	ADD	618	-0.1434	-2.049	0.04089
1	GGaluGA042471	127384471	G	ADD	618	0.2203	2.049	0.0409
13	Gga_rs15699805	11935795	A	ADD	618	-0.1705	-2.049	0.04091
28	Gga_rs14305662	1518400	G	ADD	618	0.187	2.049	0.04091
18	Gga_rs14112667	6826757	G	ADD	618	0.2783	2.049	0.04092
0	GGaluGA000372	0	C	ADD	618	0.1481	2.048	0.04094
4	Gga_rs16401623	47559166	C	ADD	618	0.1531	2.048	0.04095
4	Gga_rs14495554	83078137	G	ADD	618	-0.1466	-2.048	0.04095
7	Gga_rs14625887	32426061	G	ADD	618	-0.284	-2.048	0.04098
0	GGaluGA000081	0	G	ADD	618	-0.2271	-2.048	0.04102
1	Gga_rs13874954	62215030	A	ADD	618	-0.2271	-2.048	0.04102
3	GGaluGA226759	69243459	A	ADD	618	0.1453	2.048	0.04103
1	GGaluGA062367	194278739	A	ADD	618	0.3068	2.047	0.04106
1	Gga_rs15549806	196623183	G	ADD	618	0.3068	2.047	0.04106
20	Gga_rs13633348	7365266	G	ADD	618	0.1647	2.047	0.04107
27	Gga_rs14716425	2969795	G	ADD	618	0.1859	2.047	0.04108
14	Gga_rs13531939	5027307	A	ADD	618	-0.1869	-2.047	0.04111
21	GGaluGA184674	4927433	A	ADD	618	-0.1619	-2.047	0.04112
20	Gga_rs16169324	8234641	G	ADD	618	-0.1587	-2.046	0.04113
12	Gga_rs14030220	680504	A	ADD	618	-0.1838	-2.046	0.04121
27	GGaluGA200141	3811892	A	ADD	618	-0.185	-2.045	0.04123
3	Gga_rs14323397	21339016	A	ADD	610	-0.1793	-2.045	0.04127
0	GGaluGA000799	0	G	ADD	618	-0.1409	-2.045	0.0413
1	Gga_rs13926215	118959378	G	ADD	618	0.1356	2.045	0.04131
8	Gga_rs15929463	23148692	A	ADD	618	-0.1866	-2.044	0.04133
1	GGaluGA011730	35934198	G	ADD	618	0.3147	2.044	0.04135
9	GGaluGA339553	14245019	A	ADD	618	-0.1697	-2.044	0.04137
6	Gga_rs15795978	22927408	G	ADD	618	0.2365	2.044	0.04139
4	GGaluGA268485	86334517	G	ADD	618	0.1427	2.044	0.0414
6	GGaluGA301342	22911818	G	ADD	618	0.2392	2.044	0.04141
11	GGaluGA075420	5483312	A	ADD	618	-0.213	-2.043	0.04144
23	Gga_rs3136936	5886248	A	ADD	618	-0.2339	-2.043	0.04144
23	Gga_rs15208018	5969043	A	ADD	618	-0.2339	-2.043	0.04144
28	GGaluGA202060	2256352	A	ADD	618	-0.1452	-2.043	0.04145
20	Gga_rs16164574	4553645	A	ADD	618	0.178	2.043	0.04146
12	Gga_rs13610904	8194639	G	ADD	617	-0.1379	-2.043	0.04147
1	Gga_rs16750579	127766684	A	ADD	618	0.1945	2.043	0.0415
5	Gga_rs13787272	29578036	A	ADD	617	-0.2147	-2.043	0.0415
7	GGaluGA316404	25289208	A	ADD	618	-0.1883	-2.043	0.0415
10	GGaluGA066500	4142735	A	ADD	618	0.1507	2.043	0.04152
19	Gga_rs13574013	2814309	C	ADD	618	0.1417	2.042	0.04153
9	Gga_rs16664534	5008773	A	ADD	617	-0.1699	-2.042	0.04155
2	Gga_rs16144729	152500840	C	ADD	618	0.2193	2.042	0.04158
7	Gga_rs14610522	16317616	A	ADD	618	0.1661	2.042	0.04161
27	GGaluGA199489	2526397	A	ADD	618	0.1406	2.041	0.04171
1	Gga_rs15270059	55482845	G	ADD	618	-0.2067	-2.041	0.04172
6	GGaluGA305961	33409867	A	ADD	618	-0.1648	-2.04	0.04173
1	Gga_rs14870841	110794695	A	ADD	618	-0.218	-2.04	0.04174
1	Gga_rs14797284	9694952	A	ADD	618	-0.1612	-2.04	0.04176
1	Gga_rs14717147	74590394	G	ADD	618	-0.1612	-2.04	0.04176
4	Gga_rs13546291	1223057	A	ADD	618	0.14	2.04	0.04176
3	GGaluGA237184	105201099	A	ADD	618	0.1446	2.04	0.04177
1	Gga_rs15547713	193988519	A	ADD	613	0.2388	2.04	0.04178
10	Gga_rs14944312	6259166	A	ADD	614	-0.1624	-2.04	0.04181
3	Gga_rs14329884	27659168	C	ADD	618	-0.2798	-2.039	0.04183
27	Gga_rs14303963	4002838	A	ADD	598	-0.1847	-2.04	0.04184
19	Gga_rs15045732	2928504	G	ADD	618	-0.3566	-2.039	0.04185
5	GGaluGA280145	27536232	A	ADD	618	-0.1598	-2.039	0.04187
6	Gga_rs14593733	33320233	A	ADD	614	0.1461	2.038	0.04194
1	GGaluGA054478	172689034	G	ADD	618	-0.1813	-2.038	0.04198
4	Gga_rs15610060	69025208	G	ADD	618	0.1429	2.038	0.042
[truncated: 42,141 more rows]
