# Supplementary material for: The Identification of Loci for Immune Traits in Chickens Using a Genome-Wide Association Study
Source: PLoS One. 2015 Mar 30;10(3):e0117269. doi: 10.1371/journal.pone.0117269 (PMC4378930; doi:10.1371/journal.pone.0117269)
Supplement: S6 Table — (XLSX) [file pone.0117269.s006.xlsx]

## Sheet: AI Antibody Titer
Table S6. Raw linear regression result for AI Antibody Titer
CHR	SNP	BP	A1	TEST	NMISS	BETA	STAT	P
Z	GGaluGA348626	17004336	G	ADD	630	-0.9066	-4.724	2.86e-06
4	GGaluGA269205	88150596	C	ADD	630	-0.5332	-4.679	3.53e-06
4	GGaluGA269230	88264974	G	ADD	630	-0.4526	-4.536	6.88e-06
Z	Gga_rs16098994	17002454	A	ADD	630	-0.8622	-4.456	9.9e-06
Z	Gga_rs16099280	17569998	A	ADD	630	-0.8464	-4.371	1.45e-05
1	Gga_rs13937877	133493971	G	ADD	630	-0.3753	-4.243	2.54e-05
0	GGaluGA001577	0	A	ADD	630	-0.5288	-4.233	2.65e-05
Z	Gga_rs14760328	25663117	G	ADD	630	-0.5867	-4.219	2.82e-05
Z	Gga_rs16099440	17736692	A	ADD	628	-0.8174	-4.204	3e-05
Z	Gga_rs14778781	30762177	G	ADD	629	0.3861	4.178	3.36e-05
1	Gga_rs15995401	111556	C	ADD	613	0.3546	4.178	3.37e-05
7	Gga_rs14626540	32964405	A	ADD	630	0.3793	4.156	3.69e-05
Z	Gga_rs14066816	3078791	G	ADD	630	0.3792	4.088	4.92e-05
Z	Gga_rs15648827	3147673	A	ADD	630	0.3792	4.088	4.92e-05
4	GGaluGA255778	44000064	A	ADD	630	0.3573	4.065	5.41e-05
4	GGaluGA269388	88690383	A	ADD	630	-0.4892	-4.063	5.46e-05
4	GGaluGA256229	45860057	G	ADD	630	-0.3409	-4.044	5.9e-05
Z	Gga_rs16455268	3668759	A	ADD	630	0.3794	4.038	6.07e-05
Z	Gga_rs13820926	3698545	G	ADD	630	0.3794	4.038	6.07e-05
Z	Gga_rs14507121	3840888	A	ADD	630	0.3775	4.032	6.2e-05
3	GGaluGA230345	81147059	G	ADD	629	-0.3548	-4.012	6.75e-05
3	Gga_rs14385667	84085548	G	ADD	630	0.401	3.999	7.13e-05
Z	Gga_rs16099374	17675349	G	ADD	630	-0.7592	-3.946	8.85e-05
6	Gga_rs14562880	4976506	G	ADD	630	0.4793	3.904	0.000105
4	Gga_rs14460169	45914176	A	ADD	630	-0.3378	-3.903	0.0001054
2	Gga_rs15138816	108449311	A	ADD	630	-0.3787	-3.869	0.0001205
1	Gga_rs13858667	46167180	A	ADD	630	0.3711	3.827	0.0001429
Z	Gga_rs13801191	30363929	A	ADD	630	0.3484	3.803	0.000157
Z	Gga_rs16455433	3447887	A	ADD	630	0.3795	3.772	0.0001771
4	Gga_rs14460227	46022478	A	ADD	630	-0.3422	-3.767	0.0001809
Z	Gga_rs16455310	3580256	A	ADD	630	0.3792	3.763	0.0001834
2	Gga_rs14266692	142715617	A	ADD	630	-0.5349	-3.736	0.0002039
Z	GGaluGA346535	2782001	G	ADD	630	0.3426	3.724	0.0002137
Z	Gga_rs14507315	3536571	A	ADD	629	-0.2893	-3.712	0.0002237
1	Gga_rs14902776	155178704	A	ADD	630	0.3492	3.712	0.0002243
23	GGaluGA189235	4224257	A	ADD	630	0.391	3.711	0.0002252
3	GGaluGA217220	40043662	A	ADD	630	0.5492	3.696	0.0002379
Z	Gga_rs16740909	29607225	A	ADD	629	0.3594	3.695	0.0002394
Z	Gga_rs16764173	23820064	G	ADD	629	-0.4031	-3.688	0.0002459
1	Gga_rs13839888	26310931	G	ADD	630	0.3329	3.683	0.0002501
Z	GGaluGA349845	23999074	A	ADD	630	-0.3951	-3.679	0.0002545
Z	Gga_rs13781752	5621900	G	ADD	630	0.3297	3.676	0.0002573
Z	Gga_rs14758790	23737063	G	ADD	630	-0.3778	-3.668	0.0002652
Z	Gga_rs16764225	23769490	G	ADD	630	-0.3539	-3.667	0.0002663
20	GGaluGA178372	7140074	A	ADD	630	0.342	3.667	0.0002666
7	Gga_rs15884523	34383441	G	ADD	630	0.3861	3.659	0.000274
10	Gga_rs14006062	12627673	C	ADD	630	0.388	3.639	0.0002966
Z	Gga_rs16764462	23567452	A	ADD	630	-0.3606	-3.632	0.0003038
Z	GGaluGA346597	3802633	G	ADD	628	0.3667	3.63	0.0003065
7	GGaluGA318975	31151694	A	ADD	630	0.3332	3.629	0.0003082
4	GGaluGA259375	53585525	A	ADD	630	-0.655	-3.608	0.0003336
3	Gga_rs14357389	51475579	G	ADD	630	-0.3141	-3.599	0.0003444
Z	Gga_rs16717167	3560477	G	ADD	629	0.3634	3.599	0.0003447
Z	Gga_rs14759127	23362602	G	ADD	630	-0.3564	-3.594	0.0003509
Z	Gga_rs10729674	23469252	G	ADD	630	-0.3564	-3.594	0.0003509
4	Gga_rs14744104	87670934	A	ADD	630	-0.4221	-3.59	0.0003567
10	Gga_rs15574983	11130502	A	ADD	630	0.3941	3.589	0.0003574
Z	Gga_rs14689275	6023957	A	ADD	630	0.3203	3.579	0.0003718
3	GGaluGA214973	32257374	A	ADD	630	0.5909	3.567	0.0003893
Z	Gga_rs14758828	23698421	C	ADD	630	-0.3392	-3.56	0.0003995
4	Gga_rs10728041	11381983	G	ADD	630	0.3993	3.553	0.0004088
7	GGaluGA319888	33353334	A	ADD	630	0.4105	3.549	0.0004157
1	Gga_rs13650479	46402777	A	ADD	630	-0.3372	-3.548	0.000417
18	Gga_rs14114091	8321406	A	ADD	630	-0.3155	-3.538	0.0004322
Z	Gga_rs16687179	5909968	A	ADD	630	0.3131	3.536	0.0004359
Z	Gga_rs16764419	23678019	G	ADD	630	-0.3598	-3.534	0.0004394
8	Gga_rs10727461	22643197	G	ADD	630	-0.3088	-3.533	0.0004408
Z	Gga_rs14758636	23932794	A	ADD	629	-0.3428	-3.531	0.0004436
1	Gga_rs13917692	110070252	A	ADD	630	0.4498	3.524	0.0004552
Z	GGaluGA349871	24107504	A	ADD	630	-0.4225	-3.524	0.0004569
4	Gga_rs14450889	36089739	A	ADD	630	-0.352	-3.522	0.0004589
8	Gga_rs13614345	1702556	G	ADD	628	0.3432	3.521	0.0004612
3	GGaluGA229987	80253938	A	ADD	630	0.3824	3.517	0.0004677
Z	GGaluGA346715	5127526	A	ADD	630	0.3119	3.499	0.0005008
Z	Gga_rs13734017	23447095	A	ADD	630	-0.3289	-3.494	0.0005089
2	Gga_rs13536888	8716749	A	ADD	629	-0.3055	-3.493	0.0005121
20	GGaluGA177418	4980685	G	ADD	630	-0.3451	-3.477	0.0005423
7	Gga_rs13740371	5220706	A	ADD	630	-0.5599	-3.468	0.0005594
1	Gga_rs15470511	165465777	A	ADD	629	-0.461	-3.468	0.0005606
7	Gga_rs16578040	5122242	A	ADD	630	-0.4977	-3.462	0.0005719
4	GGaluGA255851	44296386	A	ADD	630	-0.3036	-3.451	0.000596
3	GGaluGA238086	107832809	A	ADD	630	-0.3415	-3.45	0.0005975
Z	GGaluGA349792	23791904	A	ADD	630	-0.3282	-3.448	0.0006031
20	GGaluGA177332	4880940	G	ADD	630	0.3161	3.447	0.000605
24	Gga_rs16193810	1335193	A	ADD	629	0.2936	3.443	0.0006133
1	GGaluGA052532	165654993	A	ADD	630	-0.4576	-3.443	0.0006142
20	Gga_rs15174688	7187900	A	ADD	630	0.3109	3.439	0.0006236
20	Gga_rs14274966	7190095	A	ADD	630	0.3109	3.439	0.0006236
Z	GGaluGA346376	1986078	G	ADD	630	0.3354	3.437	0.0006273
2	Gga_rs16090168	107347570	A	ADD	630	-0.4791	-3.437	0.0006276
Z	Gga_rs14736673	4495800	A	ADD	630	0.3064	3.436	0.000629
4	Gga_rs14498921	86067360	C	ADD	611	-0.306	-3.436	0.0006314
2	Gga_rs14265696	143702518	A	ADD	630	-0.3368	-3.432	0.0006382
18	GGaluGA122660	9275000	A	ADD	630	-0.5123	-3.43	0.0006442
7	Gga_rs16609251	32918689	A	ADD	629	0.3066	3.425	0.0006539
2	Gga_rs10730113	144331563	A	ADD	630	0.3441	3.421	0.0006641
18	GGaluGA122230	8733181	A	ADD	630	0.3005	3.418	0.0006707
Z	Gga_rs14754601	20368747	C	ADD	630	-0.5226	-3.417	0.000675
21	Gga_rs15182112	2595403	G	ADD	630	0.3341	3.416	0.0006763
Z	Gga_rs14759170	23341588	A	ADD	630	-0.3155	-3.414	0.0006803
4	GGaluGA259264	53289360	A	ADD	630	-0.6139	-3.412	0.0006865
1	Gga_rs13746923	26248224	A	ADD	630	0.3211	3.405	0.0007045
7	Gga_rs16609037	32764443	G	ADD	630	0.3305	3.403	0.0007099
18	Gga_rs13509208	8722904	G	ADD	621	-0.3609	-3.393	0.0007353
3	Gga_rs14322716	20625647	G	ADD	630	0.2907	3.393	0.000736
Z	Gga_rs14698404	4371086	G	ADD	629	0.3338	3.386	0.000753
Z	Gga_rs16101791	21326332	A	ADD	630	-0.5753	-3.385	0.0007553
Z	Gga_rs16104921	23656794	A	ADD	630	-0.3176	-3.384	0.0007581
10	Gga_rs15576840	12660481	A	ADD	630	0.3395	3.383	0.0007613
4	Gga_rs16399153	45886735	G	ADD	630	-0.3583	-3.372	0.0007908
2	Gga_rs14230514	108569113	A	ADD	630	-0.3417	-3.372	0.0007922
27	Gga_rs14304289	4168605	G	ADD	630	-0.3606	-3.37	0.0007983
2	Gga_rs14267175	142110469	A	ADD	630	0.3001	3.355	0.0008423
Z	Gga_rs16704177	4318360	A	ADD	627	0.3312	3.354	0.0008439
2	Gga_rs14266530	142884245	A	ADD	630	-0.3007	-3.353	0.0008483
18	Gga_rs15819070	3779195	G	ADD	630	0.4558	3.351	0.0008535
1	Gga_rs13858712	46228189	A	ADD	629	-0.302	-3.345	0.0008709
2	Gga_rs14230752	108991459	A	ADD	630	-0.3433	-3.342	0.0008805
2	GGaluGA162044	109002242	G	ADD	630	-0.3433	-3.342	0.0008805
2	GGaluGA162050	109033107	A	ADD	630	-0.3433	-3.342	0.0008805
11	Gga_rs14020254	5956396	G	ADD	622	0.5893	3.338	0.0008945
Z	Gga_rs16104728	23846196	A	ADD	630	-0.3262	-3.331	0.0009171
3	Gga_rs14396555	95633383	G	ADD	630	-0.2955	-3.329	0.0009218
10	GGaluGA065925	1593448	G	ADD	629	-0.3237	-3.329	0.0009226
18	Gga_rs14114018	8226560	A	ADD	630	-0.3525	-3.327	0.0009302
18	Gga_rs13509027	8242288	A	ADD	630	-0.3525	-3.327	0.0009302
18	Gga_rs14114051	8283891	G	ADD	630	-0.3525	-3.327	0.0009302
18	Gga_rs14114063	8290571	A	ADD	630	-0.3525	-3.327	0.0009302
18	Gga_rs14114072	8294911	A	ADD	630	-0.3525	-3.327	0.0009302
2	Gga_rs14230056	107844124	A	ADD	630	-0.3486	-3.326	0.0009321
20	Gga_rs15173927	6381976	A	ADD	630	0.2822	3.303	0.001011
11	Gga_rs15605706	5913897	A	ADD	630	0.6178	3.3	0.001022
20	Gga_rs16165572	5380057	A	ADD	630	0.2942	3.295	0.001038
1	Gga_rs13839897	26328088	A	ADD	630	0.3013	3.293	0.001047
Z	Gga_rs14707386	24127279	G	ADD	630	-0.4134	-3.292	0.001051
15	Gga_rs15020054	4975132	G	ADD	630	-0.5414	-3.282	0.001088
1	Gga_rs15995393	112481	A	ADD	629	0.2897	3.281	0.001094
1	Gga_rs13842717	29336889	A	ADD	630	-0.3179	-3.28	0.001095
20	GGaluGA179994	9750184	G	ADD	630	-0.2977	-3.276	0.001109
20	Gga_rs16170107	8778348	G	ADD	630	-0.2789	-3.276	0.001112
Z	Gga_rs13801192	30335034	G	ADD	630	-0.2815	-3.276	0.001112
17	GGaluGA115406	6765194	A	ADD	629	-0.7545	-3.274	0.00112
4	GGaluGA269210	88179447	G	ADD	629	-0.3096	-3.273	0.001123
2	Gga_rs14249547	131054182	G	ADD	630	-0.307	-3.271	0.001131
14	GGaluGA104026	12109411	C	ADD	625	-0.3288	-3.267	0.001147
3	GGaluGA211087	20759362	A	ADD	630	-0.2885	-3.265	0.001154
1	Gga_rs15293584	65405187	A	ADD	630	-0.2888	-3.264	0.001156
20	Gga_rs15174645	7124511	A	ADD	625	0.2979	3.26	0.001175
1	Gga_rs15227869	34551034	G	ADD	630	-0.6128	-3.256	0.001189
3	Gga_rs14344573	42672389	A	ADD	630	-0.3189	-3.252	0.001206
24	Gga_rs14297823	4781027	A	ADD	630	-0.2879	-3.251	0.001212
4	Gga_rs14460189	45932407	A	ADD	630	-0.2769	-3.251	0.001213
1	Gga_rs10722589	63994299	A	ADD	630	0.3022	3.246	0.001233
1	Gga_rs13859051	46580685	A	ADD	630	0.3015	3.245	0.001237
7	Gga_rs15869725	27558521	A	ADD	629	-0.3157	-3.242	0.001249
2	GGaluGA133164	9725002	A	ADD	630	0.3015	3.237	0.001271
1	Gga_rs13858601	46071268	A	ADD	630	0.4375	3.236	0.001275
6	Gga_rs14595672	36354907	A	ADD	630	-0.2942	-3.236	0.001275
8	Gga_rs15900903	4534396	A	ADD	630	0.2872	3.234	0.001283
3	Gga_rs14359567	54000046	A	ADD	629	-0.3421	-3.232	0.001294
Z	Gga_rs16764123	23907375	G	ADD	617	-0.3145	-3.23	0.001303
5	GGaluGA272156	1490695	A	ADD	630	0.2933	3.228	0.00131
8	Gga_rs14636234	4565482	G	ADD	626	-0.3424	-3.228	0.001314
3	Gga_rs13675843	42569955	A	ADD	630	-0.402	-3.223	0.001336
5	Gga_rs15739066	57544462	G	ADD	630	0.2906	3.222	0.00134
17	Gga_rs14100189	6904083	G	ADD	630	-0.8036	-3.218	0.001359
1	Gga_rs13878020	65353989	G	ADD	630	0.3037	3.214	0.001375
1	GGaluGA032491	95516415	A	ADD	630	-0.4426	-3.214	0.001377
4	Gga_rs14506496	93830099	G	ADD	630	-0.2789	-3.213	0.001382
1	GGaluGA045851	139356071	A	ADD	630	-0.2972	-3.209	0.001398
1	Gga_rs13832731	13063448	C	ADD	630	-0.7331	-3.194	0.001476
2	Gga_rs13707796	107748753	A	ADD	630	-0.3507	-3.193	0.001479
4	Gga_rs14456414	41571613	A	ADD	630	-0.4185	-3.193	0.001479
2	GGaluGA161893	107982715	A	ADD	630	-0.3516	-3.191	0.001489
15	GGaluGA107752	4873407	A	ADD	630	-0.5827	-3.189	0.0015
6	Gga_rs15758084	5000589	G	ADD	630	0.4404	3.188	0.001503
21	GGaluGA184936	5581403	A	ADD	608	-0.3387	-3.188	0.001507
1	Gga_rs15468076	162906733	G	ADD	630	-0.3544	-3.181	0.00154
3	GGaluGA218351	42647007	G	ADD	630	-0.2981	-3.176	0.001567
Z	Gga_rs14306843	5404538	C	ADD	630	0.3005	3.171	0.001591
2	GGaluGA169996	140972158	G	ADD	630	-0.2933	-3.171	0.001595
1	Gga_rs13938103	133867348	G	ADD	630	0.2875	3.17	0.001598
1	Gga_rs13957796	156320769	A	ADD	630	-0.2935	-3.17	0.001598
2	Gga_rs14230134	108007015	G	ADD	630	-0.347	-3.164	0.001629
1	Gga_rs15231705	36271011	G	ADD	630	-0.304	-3.163	0.001637
3	Gga_rs14322732	20650444	A	ADD	613	0.2705	3.163	0.001638
20	Gga_rs15173116	5469691	G	ADD	630	0.2843	3.154	0.001685
10	GGaluGA070852	15763857	A	ADD	627	0.281	3.151	0.001702
10	GGaluGA065739	1166531	A	ADD	630	0.2746	3.151	0.001707
1	GGaluGA009541	28676537	A	ADD	630	-0.3333	-3.144	0.001744
19	Gga_rs15847018	5499515	A	ADD	630	-0.291	-3.141	0.001763
4	GGaluGA269219	88203732	G	ADD	630	-0.3112	-3.133	0.001813
3	Gga_rs14385789	84179781	A	ADD	630	0.3417	3.132	0.001815
10	Gga_rs15573664	9820894	A	ADD	630	-0.4079	-3.132	0.001816
10	Gga_rs15571438	7649852	C	ADD	629	-0.2884	-3.131	0.001826
24	Gga_rs14295517	3713605	A	ADD	629	0.3003	3.129	0.001835
Z	Gga_rs14687310	30475720	A	ADD	624	0.3002	3.128	0.001844
3	Gga_rs15332830	43138856	A	ADD	629	0.3015	3.124	0.001867
2	GGaluGA170102	141215181	G	ADD	630	0.2833	3.124	0.001868
20	Gga_rs14273603	5917297	G	ADD	630	0.282	3.119	0.001896
4	Gga_rs14458255	43988297	G	ADD	630	-0.2666	-3.111	0.00195
3	GGaluGA205310	7050488	G	ADD	630	0.3191	3.111	0.001952
1	Gga_rs15463857	155134912	A	ADD	630	0.2881	3.108	0.001968
3	Gga_rs14324223	22184573	G	ADD	630	-0.3287	-3.108	0.00197
15	GGaluGA111443	12025431	G	ADD	630	0.2753	3.106	0.001983
2	Gga_rs13707892	108117197	A	ADD	630	-0.3398	-3.101	0.002017
9	GGaluGA341680	17579192	A	ADD	630	0.2879	3.1	0.002022
24	Gga_rs16194308	1752405	G	ADD	618	0.2851	3.099	0.002028
20	GGaluGA179424	8901650	A	ADD	630	-0.2771	-3.093	0.002067
2	GGaluGA132753	8025406	A	ADD	630	-0.6041	-3.09	0.002093
3	Gga_rs16232507	20080162	G	ADD	628	-0.2637	-3.089	0.002098
4	Gga_rs14457758	43563860	G	ADD	626	0.2715	3.089	0.0021
24	GGaluGA192473	3859088	G	ADD	630	0.2719	3.086	0.002115
18	Gga_rs14114349	8559423	G	ADD	630	-0.3011	-3.086	0.002116
3	Gga_rs16304504	79711361	G	ADD	627	0.2782	3.083	0.002143
1	GGaluGA059443	184883744	A	ADD	629	0.2742	3.08	0.002161
7	Gga_rs16588911	16043328	G	ADD	622	0.3192	3.078	0.002174
1	Gga_rs13747739	28752185	G	ADD	630	-0.3044	-3.076	0.002186
14	Gga_rs15017529	14534656	A	ADD	630	0.3117	3.075	0.002195
1	Gga_rs15294040	65713216	A	ADD	630	0.2837	3.075	0.002199
3	Gga_rs16228794	24226208	G	ADD	630	-0.7221	-3.074	0.002203
8	Gga_rs16637799	20964712	G	ADD	630	-0.2639	-3.074	0.002203
3	Gga_rs14383294	82026520	G	ADD	630	0.285	3.074	0.002204
1	Gga_rs13847611	34703709	G	ADD	630	-0.4465	-3.072	0.002217
1	GGaluGA052548	165769845	G	ADD	630	-0.5404	-3.072	0.002221
11	GGaluGA076719	9481358	A	ADD	630	0.2804	3.071	0.002229
Z	Gga_rs16106184	25704403	G	ADD	629	-0.2739	-3.069	0.002242
17	Gga_rs14099901	7055579	G	ADD	630	-0.7846	-3.066	0.002262
17	Gga_rs14099836	7065986	A	ADD	630	-0.7846	-3.066	0.002262
22	Gga_rs14690486	1756580	G	ADD	630	0.2651	3.065	0.002271
20	Gga_rs15174455	6898077	G	ADD	630	-0.3063	-3.064	0.00228
20	Gga_rs14274693	6903746	G	ADD	630	-0.3063	-3.064	0.00228
2	Gga_rs14258425	151325322	A	ADD	630	-0.3014	-3.063	0.002282
4	Gga_rs13799545	91840586	A	ADD	630	0.275	3.063	0.002283
10	Gga_rs14004688	10069916	G	ADD	630	-0.3144	-3.063	0.002283
7	Gga_rs14610401	16051620	A	ADD	630	0.3184	3.063	0.002288
2	GGaluGA129589	969287	A	ADD	630	-0.2809	-3.061	0.002302
1	Gga_rs13950189	146854104	G	ADD	630	-0.3421	-3.058	0.002325
1	Gga_rs14883450	126778420	G	ADD	630	-0.3583	-3.057	0.00233
9	Gga_rs15963154	5669561	G	ADD	610	-0.376	-3.057	0.002338
10	Gga_rs15595977	10618576	G	ADD	630	-0.3777	-3.053	0.002363
6	GGaluGA294599	4904330	G	ADD	630	0.4078	3.052	0.002372
2	GGaluGA171080	143869112	G	ADD	630	-0.3024	-3.05	0.002387
1	Gga_rs15376754	110969385	G	ADD	630	0.2743	3.049	0.00239
5	Gga_rs14516705	14084763	G	ADD	630	-0.2708	-3.046	0.00242
1	Gga_rs15246972	43495246	A	ADD	629	-0.2902	-3.045	0.002423
6	GGaluGA294628	5015084	A	ADD	630	0.4138	3.043	0.00244
7	Gga_rs16596798	24356891	A	ADD	613	-0.2682	-3.039	0.002475
14	Gga_rs14068020	14310908	A	ADD	630	0.3273	3.036	0.002494
7	GGaluGA320651	35948384	A	ADD	630	0.4808	3.033	0.002523
7	GGaluGA317597	28258093	G	ADD	630	0.2589	3.032	0.002527
20	Gga_rs15172776	5141386	G	ADD	630	-0.3673	-3.032	0.002529
3	Gga_rs14384530	83011492	G	ADD	629	0.3158	3.032	0.002533
1	Gga_rs13964628	166152060	A	ADD	629	-0.5309	-3.03	0.002544
2	Gga_rs14229627	107395652	C	ADD	630	-0.3922	-3.025	0.002587
3	GGaluGA229928	80086330	A	ADD	630	0.3721	3.025	0.002591
1	GGaluGA050171	152635633	A	ADD	630	0.3121	3.024	0.002595
2	GGaluGA144553	43825646	G	ADD	630	-0.2838	-3.022	0.002614
1	Gga_rs15482274	166239305	G	ADD	630	-0.5289	-3.02	0.002632
1	Gga_rs14836088	65234970	A	ADD	629	0.2713	3.02	0.002633
20	GGaluGA179342	8814245	A	ADD	628	0.2743	3.019	0.002636
20	Gga_rs16167618	7117279	A	ADD	630	0.269	3.017	0.00266
1	GGaluGA050979	157854387	G	ADD	630	-0.3342	-3.012	0.002697
1	Gga_rs15249215	45839856	A	ADD	630	0.6753	3.012	0.002699
17	GGaluGA115691	7107026	C	ADD	630	-0.7527	-3.012	0.002702
1	Gga_rs13857953	45219303	A	ADD	630	-0.2819	-3.01	0.002722
20	Gga_rs16167169	6690222	G	ADD	630	-0.2708	-3.009	0.00273
2	Gga_rs14229824	107595130	A	ADD	630	-0.3111	-3.005	0.002766
1	GGaluGA001820	34388	A	ADD	629	0.3552	3.003	0.002778
1	GGaluGA021872	64208163	G	ADD	630	0.3001	3.003	0.002782
20	Gga_rs16173021	10858940	G	ADD	630	0.4108	3.002	0.002792
4	GGaluGA248417	17242926	A	ADD	630	-0.3524	-3.001	0.002798
3	GGaluGA230877	82740542	G	ADD	630	0.2839	3	0.002805
10	GGaluGA069120	12396514	G	ADD	630	0.2781	2.996	0.002844
2	Gga_rs16156318	143291937	G	ADD	630	-0.3604	-2.996	0.002846
4	Gga_rs13518544	46571777	G	ADD	630	-0.2523	-2.995	0.002856
20	Gga_rs16167384	6894571	G	ADD	630	-0.3113	-2.993	0.002868
27	Gga_rs14304051	4535156	G	ADD	630	0.3039	2.992	0.002876
2	GGaluGA132939	8800702	A	ADD	630	0.3032	2.99	0.002895
20	GGaluGA178284	6791705	A	ADD	630	-0.2654	-2.989	0.002911
6	Gga_rs16553223	23783368	G	ADD	630	-0.3065	-2.989	0.002912
1	Gga_rs13848840	35760100	A	ADD	630	-0.434	-2.988	0.002913
Z	Gga_rs13793584	28238429	C	ADD	623	-0.2588	-2.988	0.002915
9	GGaluGA341686	17597494	A	ADD	630	0.2971	2.986	0.002933
4	Gga_rs14461513	46992959	A	ADD	630	-0.263	-2.983	0.002966
1	Gga_rs13839706	26154482	G	ADD	630	-0.2755	-2.981	0.002982
3	GGaluGA211028	20535135	A	ADD	626	-0.2563	-2.981	0.002988
10	Gga_rs16690500	8619633	C	ADD	625	-0.3864	-2.98	0.002994
27	GGaluGA200038	3487476	G	ADD	630	-0.2674	-2.979	0.003002
Z	Gga_rs16123771	30655165	A	ADD	630	-0.2563	-2.976	0.003032
2	Gga_rs15970965	43834550	A	ADD	630	-0.2811	-2.976	0.003036
9	Gga_rs3137321	16988370	A	ADD	630	0.3353	2.975	0.003043
3	Gga_rs15414600	88209881	A	ADD	629	0.2636	2.974	0.003048
4	GGaluGA256780	47067381	G	ADD	630	-0.2556	-2.973	0.003058
7	Gga_rs15867768	26567841	A	ADD	630	0.2782	2.973	0.003065
19	Gga_rs14120854	5515427	A	ADD	630	-0.2795	-2.972	0.003069
3	Gga_rs14381780	80789841	A	ADD	630	0.3363	2.971	0.003085
4	Gga_rs16399721	46332228	G	ADD	630	0.2667	2.97	0.003091
10	Gga_rs15570645	7336955	A	ADD	630	-0.2798	-2.967	0.003122
2	GGaluGA140460	33228011	G	ADD	630	0.3331	2.966	0.003133
2	GGaluGA169527	138009734	G	ADD	630	0.2728	2.965	0.003139
9	GGaluGA341708	17665783	G	ADD	629	-0.2871	-2.964	0.003156
4	GGaluGA246977	13735343	A	ADD	629	0.2701	2.963	0.003161
17	Gga_rs14099927	7037453	A	ADD	627	-0.7679	-2.962	0.003168
11	GGaluGA078813	17381667	G	ADD	630	0.2879	2.962	0.003175
23	Gga_rs15193005	721223	G	ADD	629	-0.274	-2.959	0.003205
3	GGaluGA232241	88352150	A	ADD	628	0.2914	2.958	0.003215
2	Gga_rs15156096	136669764	A	ADD	629	-0.2695	-2.957	0.003225
4	GGaluGA255621	42868317	A	ADD	630	-0.3067	-2.956	0.003235
2	Gga_rs14266624	142819178	A	ADD	630	0.2704	2.954	0.003258
3	Gga_rs14337976	34791774	G	ADD	630	0.2964	2.953	0.003265
3	Gga_rs14337983	34803734	A	ADD	630	0.2964	2.953	0.003265
1	GGaluGA024968	72222332	A	ADD	630	-0.2973	-2.952	0.003279
2	Gga_rs16137669	137133137	G	ADD	629	0.2812	2.95	0.003292
1	Gga_rs15497910	173613981	A	ADD	630	-0.2707	-2.949	0.003309
6	Gga_rs14579712	19399630	G	ADD	630	-0.2934	-2.949	0.00331
27	Gga_rs15242584	3533018	A	ADD	629	-0.2577	-2.949	0.003312
18	GGaluGA119801	4026712	G	ADD	630	-0.2692	-2.948	0.003314
25	Gga_rs13800439	93420	G	ADD	629	0.3027	2.947	0.003328
11	Gga_rs14018628	1949720	A	ADD	617	0.2684	2.947	0.003329
3	Gga_rs16338886	108456184	A	ADD	630	0.2648	2.946	0.003334
4	Gga_rs10723854	40870867	G	ADD	630	-0.2965	-2.944	0.003358
1	GGaluGA043745	133532496	A	ADD	630	0.2732	2.943	0.003367
4	GGaluGA246954	13622503	G	ADD	630	-0.2673	-2.943	0.003367
7	GGaluGA319858	33275407	A	ADD	630	0.325	2.942	0.00338
1	Gga_rs14886565	133476914	G	ADD	630	0.2625	2.942	0.003386
6	Gga_rs14579689	19379611	G	ADD	622	-0.4191	-2.94	0.003406
3	GGaluGA218814	43875817	G	ADD	630	-0.3884	-2.938	0.003425
10	GGaluGA068033	8098453	G	ADD	630	-0.3084	-2.937	0.003441
4	Gga_rs14451015	36219480	G	ADD	626	-0.293	-2.935	0.003453
18	GGaluGA122215	8699734	G	ADD	630	-0.2542	-2.935	0.003462
1	GGaluGA001890	149690	G	ADD	630	-0.5506	-2.934	0.003464
3	Gga_rs14382725	81603694	A	ADD	625	0.2578	2.934	0.003464
Z	Gga_rs16122736	26959386	A	ADD	630	0.2847	2.934	0.003468
Z	Gga_rs14777750	27456699	A	ADD	630	0.2845	2.932	0.00349
3	GGaluGA218116	42186844	A	ADD	630	-0.371	-2.931	0.0035
2	Gga_rs15104394	59941916	A	ADD	630	0.3706	2.93	0.00351
10	Gga_rs14006293	12825907	A	ADD	630	0.394	2.93	0.00351
19	GGaluGA127026	5557535	A	ADD	630	-0.3587	-2.93	0.003514
2	GGaluGA169640	138798400	A	ADD	630	-0.3754	-2.93	0.003518
19	Gga_rs15046830	3959874	G	ADD	630	-0.2946	-2.929	0.003527
1	Gga_rs13787742	198399980	C	ADD	630	-0.4083	-2.928	0.003535
1	Gga_rs13962193	159172897	A	ADD	630	-0.2629	-2.925	0.003567
11	Gga_rs14025331	13085155	G	ADD	630	-0.2649	-2.925	0.003569
7	Gga_rs15884536	34399979	G	ADD	630	-0.2672	-2.924	0.003575
1	Gga_rs13839575	26079413	G	ADD	630	-0.2553	-2.923	0.003592
24	Gga_rs16196837	3705029	A	ADD	610	0.2831	2.923	0.003593
21	Gga_rs15181655	2192396	C	ADD	630	-0.2746	-2.923	0.003594
7	GGaluGA312246	13192886	A	ADD	630	0.2563	2.922	0.003604
3	GGaluGA210926	20085727	A	ADD	630	0.2581	2.922	0.003606
18	Gga_rs14416681	9409474	A	ADD	629	-0.5301	-2.922	0.003609
3	Gga_rs14357449	51545712	G	ADD	630	-0.2634	-2.921	0.003619
19	Gga_rs14120924	5601817	G	ADD	630	0.2751	2.919	0.003636
18	Gga_rs14114530	8757097	G	ADD	630	0.2567	2.919	0.00364
1	Gga_rs14902316	153509803	A	ADD	629	0.3166	2.917	0.003665
4	GGaluGA269257	88353058	G	ADD	610	-0.2636	-2.916	0.003671
1	Gga_rs13848569	35535717	A	ADD	630	-0.4166	-2.916	0.003676
Z	Gga_rs16760255	16665222	A	ADD	630	-0.3144	-2.914	0.003698
10	Gga_rs14005626	11773035	G	ADD	630	0.5421	2.913	0.003703
10	Gga_rs15575691	11753833	A	ADD	628	0.5424	2.909	0.003751
18	Gga_rs15818936	3712819	G	ADD	630	0.2667	2.909	0.003753
20	Gga_rs13633238	7156934	C	ADD	630	-0.2625	-2.909	0.003755
3	Gga_rs14395148	94399106	G	ADD	630	-0.5002	-2.908	0.003763
10	Gga_rs14946768	11399808	A	ADD	630	0.5282	2.908	0.003767
Z	Gga_rs14760794	28665277	A	ADD	630	-0.2776	-2.907	0.003775
24	GGaluGA192349	3720826	G	ADD	630	0.2727	2.907	0.003776
20	GGaluGA177410	4970718	A	ADD	630	-0.5215	-2.903	0.003824
23	GGaluGA189937	5460260	A	ADD	630	-0.2868	-2.9	0.003861
24	GGaluGA190792	1262792	A	ADD	630	-0.4336	-2.9	0.003864
24	Gga_rs16193668	1270414	G	ADD	630	-0.4336	-2.9	0.003864
24	Gga_rs15211846	1274463	G	ADD	630	-0.4336	-2.9	0.003864
2	Gga_rs14253568	141638800	A	ADD	630	0.2732	2.898	0.003886
Z	GGaluGA350059	27358111	A	ADD	630	0.284	2.897	0.003903
3	Gga_rs13697573	90636004	A	ADD	630	-0.2549	-2.896	0.003914
0	GGaluGA065004	0	A	ADD	630	0.2898	2.895	0.003923
Z	Gga_rs13676630	17121538	A	ADD	630	-0.3332	-2.895	0.003929
1	Gga_rs13998040	200378100	A	ADD	630	-0.2713	-2.894	0.00394
1	Gga_rs14714356	199538153	A	ADD	630	-0.3149	-2.891	0.003969
4	GGaluGA260665	57608931	A	ADD	629	-0.2544	-2.889	0.003996
5	Gga_rs14526069	28686208	A	ADD	630	0.5425	2.886	0.004039
2	Gga_rs14264418	144591218	G	ADD	630	-0.2618	-2.884	0.004065
6	Gga_rs14595732	36375636	G	ADD	630	-0.3399	-2.883	0.004078
Z	Gga_rs14760835	28731584	A	ADD	630	-0.28	-2.88	0.004115
17	Gga_rs14100262	6851362	A	ADD	630	-0.7285	-2.879	0.004124
17	Gga_rs14100208	6881975	A	ADD	630	-0.7285	-2.879	0.004124
17	GGaluGA115544	6937626	A	ADD	630	-0.7285	-2.879	0.004124
17	Gga_rs14100039	7008559	C	ADD	630	-0.7285	-2.879	0.004124
17	Gga_rs14099975	7021289	A	ADD	630	-0.7285	-2.879	0.004124
6	Gga_rs14596833	37100635	A	ADD	630	-0.2506	-2.878	0.004134
6	GGaluGA307531	37130945	G	ADD	630	-0.2506	-2.878	0.004134
6	GGaluGA306984	36248598	A	ADD	630	-0.3682	-2.878	0.004138
23	Gga_rs13622666	4625295	A	ADD	629	-0.3916	-2.878	0.004143
24	GGaluGA193789	6046553	A	ADD	630	0.2631	2.877	0.004151
2	Gga_rs15141739	112374033	A	ADD	630	-0.2492	-2.877	0.004157
4	GGaluGA269146	87969986	G	ADD	630	-0.2744	-2.876	0.00416
3	Gga_rs14405955	105129210	A	ADD	610	-0.3447	-2.876	0.004165
1	GGaluGA050082	151912205	A	ADD	630	-0.2577	-2.873	0.0042
0	GGaluGA000076	0	A	ADD	630	0.3557	2.873	0.004203
23	Gga_rs16191884	5479451	A	ADD	629	-0.2843	-2.873	0.004207
15	GGaluGA110738	10554393	C	ADD	630	-0.2771	-2.871	0.004225
1	Gga_rs13964199	161141826	A	ADD	630	-0.3045	-2.87	0.004241
25	Gga_rs16070205	52362	G	ADD	630	0.2714	2.87	0.004244
20	Gga_rs13633217	7071610	G	ADD	630	-0.2606	-2.87	0.004246
2	Gga_rs14137580	9904556	C	ADD	630	-0.3966	-2.87	0.004248
11	Gga_rs14965369	14480331	G	ADD	630	0.2517	2.87	0.004248
4	GGaluGA255337	41509228	A	ADD	630	-0.3618	-2.867	0.004287
3	Gga_rs14384920	83368016	G	ADD	629	0.2909	2.866	0.004296
20	Gga_rs14273185	5493341	A	ADD	630	-0.2509	-2.866	0.004297
5	GGaluGA281190	30203251	A	ADD	630	-0.2497	-2.863	0.00433
10	GGaluGA068635	10440922	G	ADD	629	0.2709	2.864	0.00433
6	Gga_rs14576380	16174425	A	ADD	630	0.2852	2.863	0.004333
1	Gga_rs13687460	98414534	G	ADD	630	-0.4465	-2.861	0.004365
1	Gga_rs13918670	111084977	A	ADD	629	0.2644	2.86	0.004371
4	Gga_rs13518749	47102567	G	ADD	630	-0.288	-2.86	0.004379
20	GGaluGA176869	4087169	G	ADD	629	-0.4173	-2.86	0.004382
2	Gga_rs14163311	34162289	G	ADD	630	-0.2742	-2.859	0.004386
3	Gga_rs14326440	24248263	G	ADD	623	-0.5244	-2.856	0.00443
Z	Gga_rs14755037	20796890	C	ADD	630	-0.3535	-2.856	0.004431
0	GGaluGA360251	0	A	ADD	630	0.2826	2.855	0.004445
11	GGaluGA074536	1716283	G	ADD	630	0.2625	2.855	0.004449
15	Gga_rs15769284	4500801	G	ADD	630	-0.2519	-2.854	0.004453
3	Gga_rs14322974	20900401	G	ADD	630	0.2437	2.854	0.004455
6	Gga_rs14576631	16441435	A	ADD	630	-0.2531	-2.854	0.004459
5	GGaluGA290622	57576930	A	ADD	630	-0.2908	-2.853	0.004469
1	GGaluGA052354	163890883	A	ADD	630	-0.3133	-2.852	0.004493
24	Gga_rs15214261	1873048	A	ADD	629	-0.4407	-2.851	0.004503
7	GGaluGA314806	20761234	A	ADD	630	0.3824	2.848	0.004539
1	Gga_rs13906984	98348539	A	ADD	630	-0.2756	-2.848	0.004548
8	Gga_rs14652925	24646720	A	ADD	630	-0.2516	-2.847	0.004555
3	Gga_rs15430081	95844748	G	ADD	628	0.2517	2.845	0.004583
1	Gga_rs14699901	127808567	A	ADD	630	-0.2769	-2.845	0.004585
17	Gga_rs14099426	7681333	C	ADD	630	-0.5171	-2.843	0.00462
4	GGaluGA256868	47227109	A	ADD	630	-0.2555	-2.841	0.004639
20	GGaluGA177555	5167150	A	ADD	621	-0.3056	-2.839	0.00467
1	GGaluGA059705	185573963	G	ADD	630	-0.5063	-2.838	0.004683
Z	Gga_rs14755532	21442181	A	ADD	630	-0.4011	-2.838	0.004693
11	Gga_rs14022361	9189453	G	ADD	630	0.2952	2.837	0.004695
5	Gga_rs10724436	47531023	A	ADD	630	-0.3011	-2.837	0.004698
4	GGaluGA256464	46417914	A	ADD	630	0.2444	2.837	0.004702
20	Gga_rs15173615	6036424	A	ADD	630	-0.2542	-2.837	0.004703
1	Gga_rs14907733	158747728	A	ADD	630	0.257	2.837	0.004707
3	Gga_rs15398964	80155629	G	ADD	630	0.2775	2.834	0.004742
10	GGaluGA068355	9564941	G	ADD	630	0.2975	2.834	0.004742
3	Gga_rs16313728	87288868	G	ADD	630	-0.258	-2.834	0.004746
3	Gga_rs14388512	87303445	G	ADD	630	-0.258	-2.834	0.004746
3	Gga_rs14388525	87333312	A	ADD	630	-0.258	-2.834	0.004746
3	Gga_rs14388530	87335662	G	ADD	630	-0.258	-2.834	0.004746
2	Gga_rs14202618	70293955	A	ADD	630	-0.2387	-2.833	0.004758
1	GGaluGA001841	80477	G	ADD	620	-0.2372	-2.832	0.004772
3	Gga_rs13717827	20169204	G	ADD	625	-0.2438	-2.832	0.004773
6	Gga_rs16546008	16410228	G	ADD	630	0.2471	2.831	0.004783
17	Gga_rs14099679	7208372	A	ADD	630	0.2913	2.831	0.004783
2	Gga_rs15138417	107873006	G	ADD	630	-0.38	-2.83	0.004806
2	Gga_rs13707831	107883401	A	ADD	630	-0.38	-2.83	0.004806
4	Gga_rs29008997	87456846	A	ADD	630	0.2701	2.827	0.00485
4	GGaluGA249653	24602313	A	ADD	623	0.2957	2.827	0.004851
2	Gga_rs15942349	32678817	G	ADD	630	-0.3084	-2.826	0.004862
2	Gga_rs14187968	59059024	A	ADD	630	-0.3092	-2.825	0.004872
3	GGaluGA230222	80933763	G	ADD	630	0.349	2.825	0.004873
10	Gga_rs14004310	9406308	G	ADD	630	-0.339	-2.825	0.004881
24	GGaluGA193709	5898114	A	ADD	630	0.2719	2.824	0.004894
2	Gga_rs14230982	109280804	G	ADD	630	0.2504	2.822	0.00493
1	Gga_rs13656739	63651791	A	ADD	630	0.2909	2.821	0.00494
24	Gga_rs14295146	3302060	G	ADD	630	0.2847	2.821	0.004943
2	Gga_rs14266313	143115686	G	ADD	630	-0.4429	-2.82	0.004961
5	GGaluGA280867	29460810	A	ADD	630	-0.3018	-2.819	0.004966
Z	GGaluGA348838	18491850	A	ADD	630	-0.3323	-2.818	0.004977
1	Gga_rs13753354	43176077	A	ADD	630	-0.2659	-2.818	0.004983
2	Gga_rs14230313	108282534	A	ADD	630	0.2642	2.817	0.004993
4	Gga_rs14460401	46098446	A	ADD	627	-0.3131	-2.817	0.005007
4	Gga_rs15559679	46437148	A	ADD	630	-0.259	-2.814	0.005045
23	Gga_rs16192116	5749856	A	ADD	630	0.4152	2.813	0.005068
Z	Gga_rs14755665	21638324	G	ADD	630	-0.355	-2.812	0.005071
2	Gga_rs14254923	140351561	A	ADD	630	-0.2655	-2.812	0.005081
21	Gga_rs13602346	400692	A	ADD	630	0.305	2.808	0.005144
3	Gga_rs14357680	51905103	A	ADD	630	-0.2423	-2.807	0.005155
26	GGaluGA196519	2616529	A	ADD	630	0.2471	2.805	0.005184
2	Gga_rs14161350	32583616	G	ADD	630	0.263	2.799	0.005276
19	Gga_rs14116040	1160690	A	ADD	630	-0.249	-2.799	0.005286
1	Gga_rs15217930	29644297	A	ADD	630	-0.31	-2.797	0.005321
18	GGaluGA119570	3738786	G	ADD	629	0.2517	2.796	0.005339
1	GGaluGA043691	133232594	G	ADD	629	0.263	2.795	0.005353
17	GGaluGA113549	3084245	G	ADD	630	-0.2536	-2.795	0.005354
1	GGaluGA032597	95675592	A	ADD	630	0.2454	2.794	0.005363
Z	Gga_rs16455373	3376839	A	ADD	630	0.2685	2.794	0.005364
2	Gga_rs16153647	144848456	G	ADD	630	0.2581	2.792	0.005404
8	Gga_rs13614318	1685524	C	ADD	630	-0.2628	-2.79	0.005431
20	Gga_rs14276789	8743026	A	ADD	630	0.2664	2.788	0.005456
7	Gga_rs16588341	15749479	A	ADD	630	0.2648	2.788	0.005463
20	Gga_rs16167221	6750243	G	ADD	630	0.2498	2.787	0.005475
11	GGaluGA074476	1602580	G	ADD	629	0.2646	2.785	0.005509
Z	Gga_rs16102265	21748471	A	ADD	630	-0.3969	-2.785	0.00552
7	Gga_rs16590204	17160409	A	ADD	630	-0.4199	-2.783	0.005541
2	Gga_rs14230280	108200883	G	ADD	630	0.2649	2.783	0.005545
2	GGaluGA167675	131085604	A	ADD	630	0.314	2.782	0.00557
1	GGaluGA044338	135087140	G	ADD	630	-0.3417	-2.782	0.005573
21	GGaluGA185594	6850315	A	ADD	630	0.2724	2.781	0.005583
3	GGaluGA210966	20266409	G	ADD	630	-0.2371	-2.78	0.005596
1	GGaluGA052692	166495743	A	ADD	630	-0.2859	-2.78	0.005604
23	GGaluGA190108	5736891	C	ADD	630	-0.4666	-2.78	0.005605
Z	Gga_rs14749584	57343430	C	ADD	629	0.2527	2.779	0.005617
6	Gga_rs15818526	34658523	A	ADD	630	-0.4178	-2.778	0.005628
3	Gga_rs14394112	93535385	C	ADD	630	0.3149	2.777	0.005649
2	Gga_rs15106564	61896547	A	ADD	630	-0.2414	-2.776	0.005669
9	GGaluGA341015	16460729	G	ADD	630	0.2778	2.776	0.005674
18	Gga_rs10729859	7808779	G	ADD	630	0.2441	2.775	0.005678
2	Gga_rs15083653	34869493	G	ADD	630	-0.2668	-2.775	0.00568
5	Gga_rs13758070	16050327	A	ADD	630	-0.3536	-2.774	0.005696
1	Gga_rs15248274	45172544	G	ADD	630	-0.2634	-2.774	0.005709
Z	Gga_rs14752734	17354938	A	ADD	630	-0.3198	-2.773	0.005717
1	Gga_rs13747755	28767483	A	ADD	630	-0.2879	-2.772	0.005728
1	Gga_rs13746477	25040089	G	ADD	628	0.2505	2.771	0.005757
14	Gga_rs14078021	10140950	A	ADD	630	-0.4968	-2.77	0.005772
7	Gga_rs14619890	27719592	A	ADD	630	0.2559	2.769	0.005783
3	Gga_rs16234406	21836550	A	ADD	621	0.2483	2.769	0.005788
21	Gga_rs14285239	5512331	A	ADD	629	-0.2489	-2.769	0.005791
4	GGaluGA255815	44179622	A	ADD	630	-0.2475	-2.768	0.005803
2	GGaluGA162216	109521346	C	ADD	629	-0.2613	-2.768	0.00581
24	Gga_rs14293055	1341729	G	ADD	630	-0.4115	-2.768	0.005815
4	GGaluGA259620	54327694	G	ADD	630	0.3686	2.767	0.005829
15	Gga_rs14089546	4493495	A	ADD	630	-0.2455	-2.766	0.005837
1	Gga_rs14904398	162363487	G	ADD	630	-0.3738	-2.766	0.00585
10	Gga_rs14004982	10487370	G	ADD	630	-0.2606	-2.766	0.00585
3	GGaluGA232869	90591354	A	ADD	630	0.2415	2.765	0.005856
24	Gga_rs13604545	2120106	A	ADD	630	-0.4228	-2.765	0.005867
24	GGaluGA191411	2187895	G	ADD	630	-0.4228	-2.765	0.005867
3	Gga_rs16233298	20835947	C	ADD	630	-0.3288	-2.764	0.005881
9	GGaluGA341213	16752393	A	ADD	629	0.3236	2.764	0.005882
4	Gga_rs16416191	57679607	A	ADD	630	0.2383	2.763	0.005896
21	Gga_rs16183129	6545699	G	ADD	630	-0.3057	-2.763	0.005902
1	Gga_rs15246863	43341654	A	ADD	630	-0.2468	-2.762	0.005914
1	Gga_rs14815954	43366723	G	ADD	630	-0.2468	-2.762	0.005914
3	GGaluGA230951	83037192	G	ADD	630	0.4168	2.762	0.005919
5	Gga_rs14352073	5308662	G	ADD	630	-0.425	-2.76	0.00595
2	Gga_rs14266365	143059231	G	ADD	630	-0.2949	-2.759	0.005966
1	Gga_rs15465580	156678009	A	ADD	630	0.2479	2.758	0.00599
4	Gga_rs16398558	45475132	A	ADD	629	0.2382	2.757	0.006006
11	Gga_rs13775968	21552523	A	ADD	630	0.2473	2.757	0.006007
8	Gga_rs14641785	13458571	G	ADD	630	0.638	2.757	0.00601
7	Gga_rs13738055	17105721	A	ADD	630	-0.4029	-2.756	0.00602
23	Gga_rs16191865	5470722	A	ADD	630	-0.2573	-2.756	0.00602
2	Gga_rs14232344	111967025	G	ADD	630	0.2388	2.755	0.006034
9	Gga_rs13608799	16742451	G	ADD	630	0.322	2.755	0.006039
14	GGaluGA102708	7794349	A	ADD	630	0.2472	2.755	0.006043
3	Gga_rs14405803	104871116	A	ADD	630	-0.2486	-2.754	0.006051
5	Gga_rs14524673	27302501	G	ADD	630	-0.2779	-2.753	0.006072
Z	Gga_rs14752578	17064579	G	ADD	630	-0.2911	-2.753	0.006075
1	Gga_rs15406413	124353717	G	ADD	630	-0.2508	-2.752	0.006087
11	GGaluGA078810	17374617	G	ADD	630	0.2683	2.752	0.006087
3	GGaluGA211172	21129250	A	ADD	630	-0.3139	-2.752	0.006094
20	GGaluGA179271	8731689	C	ADD	630	0.2564	2.752	0.006095
2	Gga_rs14162095	33189042	G	ADD	630	-0.2425	-2.751	0.006111
2	GGaluGA173751	152521758	A	ADD	630	-0.2516	-2.749	0.006145
1	Gga_rs13838617	25230318	G	ADD	629	-0.2589	-2.745	0.006223
Z	Gga_rs14753735	19064006	A	ADD	630	-0.3705	-2.744	0.006246
Z	Gga_rs14753816	19205378	A	ADD	630	-0.3705	-2.744	0.006246
1	GGaluGA050250	153253682	G	ADD	630	0.2946	2.743	0.006262
1	GGaluGA052175	162367092	A	ADD	629	-0.3753	-2.742	0.006289
7	Gga_rs16577578	4830619	A	ADD	630	-0.2944	-2.741	0.006301
1	Gga_rs13912921	105552398	G	ADD	630	0.2645	2.74	0.006327
7	Gga_rs13597202	28098353	G	ADD	630	0.2397	2.739	0.006339
4	GGaluGA244971	9400017	A	ADD	630	0.2496	2.738	0.006348
2	Gga_rs14266325	143085988	G	ADD	630	0.2485	2.738	0.006349
1	Gga_rs13907158	98618807	A	ADD	630	-0.2517	-2.738	0.006352
2	Gga_rs16698408	318439	A	ADD	630	0.2755	2.738	0.006361
15	GGaluGA107792	4991209	A	ADD	630	-0.2716	-2.734	0.006435
14	Gga_rs15735264	9062981	G	ADD	630	-0.619	-2.733	0.006445
2	Gga_rs14230236	108149810	G	ADD	630	-0.3087	-2.732	0.006467
1	Gga_rs13859022	46559233	A	ADD	630	-0.2468	-2.731	0.006485
2	Gga_rs14189394	60079460	C	ADD	630	0.2967	2.731	0.006486
20	GGaluGA177702	5396286	A	ADD	630	0.3859	2.731	0.006491
24	Gga_rs13605260	3708903	A	ADD	629	0.2545	2.729	0.006523
4	GGaluGA255858	44314762	A	ADD	630	-0.2635	-2.728	0.00656
19	Gga_rs15847235	5614368	G	ADD	630	0.2575	2.727	0.006564
1	Gga_rs15463941	155181392	A	ADD	630	-0.2386	-2.727	0.006565
20	Gga_rs15174666	7162958	A	ADD	617	-0.2461	-2.727	0.006576
4	Gga_rs14428414	11219540	A	ADD	630	-0.3149	-2.727	0.006577
18	GGaluGA122845	9499172	G	ADD	630	-0.6227	-2.726	0.006586
7	GGaluGA310188	5152394	A	ADD	630	-0.4872	-2.726	0.006598
1	Gga_rs13956096	152587110	G	ADD	630	0.2379	2.725	0.006608
20	Gga_rs16167274	6777417	C	ADD	630	0.3778	2.724	0.006624
3	Gga_rs14384490	82992005	G	ADD	630	0.4251	2.723	0.00665
4	GGaluGA269425	88753253	G	ADD	630	0.2509	2.723	0.006657
1	Gga_rs13965301	166977651	A	ADD	629	-0.2597	-2.722	0.006669
6	GGaluGA299039	16411168	G	ADD	629	0.2371	2.721	0.006691
24	Gga_rs16194281	1738005	A	ADD	630	-0.4005	-2.721	0.006694
27	Gga_rs16040742	3039016	G	ADD	630	-0.2947	-2.72	0.006712
4	GGaluGA268404	86101506	G	ADD	627	-0.3254	-2.719	0.006731
15	Gga_rs14089935	4961260	A	ADD	630	-0.4475	-2.719	0.006737
7	Gga_rs15876933	30528670	A	ADD	630	0.2621	2.718	0.006742
11	Gga_rs15602620	2190561	A	ADD	630	0.2544	2.718	0.006742
23	GGaluGA187698	1322361	A	ADD	627	-0.241	-2.718	0.006745
6	GGaluGA300282	19066736	G	ADD	630	-0.312	-2.718	0.006754
7	Gga_rs13599104	31976113	A	ADD	630	0.2381	2.717	0.006777
4	Gga_rs15647929	94101207	G	ADD	630	0.2496	2.716	0.006782
25	Gga_rs16070133	84394	A	ADD	630	0.3179	2.714	0.006829
3	Gga_rs13718201	21150806	G	ADD	630	-0.3153	-2.713	0.006846
Z	GGaluGA349376	21498363	G	ADD	630	-0.337	-2.713	0.006846
Z	Gga_rs14755615	21553653	G	ADD	630	-0.337	-2.713	0.006846
Z	Gga_rs16102103	21558409	A	ADD	630	-0.337	-2.713	0.006846
10	Gga_rs15573406	9438163	C	ADD	629	-0.3252	-2.713	0.006848
6	Gga_rs15820953	36140063	A	ADD	630	0.2301	2.713	0.006852
6	GGaluGA294113	3862155	A	ADD	630	0.2548	2.707	0.006966
7	Gga_rs14618126	26100225	A	ADD	630	0.2373	2.706	0.006994
4	GGaluGA269058	87617364	G	ADD	630	0.2387	2.706	0.007002
3	Gga_rs14382929	81801687	G	ADD	630	0.3604	2.705	0.007007
Z	Gga_rs14753978	19503036	A	ADD	629	-0.3492	-2.705	0.007019
3	GGaluGA231431	84831327	A	ADD	624	-0.2814	-2.705	0.007025
4	Gga_rs15579925	54125600	A	ADD	630	0.3302	2.703	0.007066
4	Gga_rs13522046	54138324	C	ADD	630	0.3302	2.703	0.007066
3	Gga_rs13718335	21529968	G	ADD	629	0.2403	2.702	0.007071
4	Gga_rs16413162	55259021	A	ADD	630	0.28	2.701	0.007105
10	Gga_rs14703430	10647843	A	ADD	630	0.3289	2.7	0.007125
2	GGaluGA145391	45739234	A	ADD	630	0.301	2.7	0.00713
Z	GGaluGA348571	16680840	A	ADD	630	-0.2657	-2.699	0.007144
1	Gga_rs13748357	30715897	G	ADD	630	-0.2789	-2.698	0.007163
1	Gga_rs13953295	149620554	G	ADD	629	0.319	2.698	0.00717
4	Gga_rs14460520	46194007	G	ADD	628	-0.2628	-2.698	0.007172
Z	Gga_rs16099779	18418507	A	ADD	630	-0.2473	-2.697	0.007176
Z	Gga_rs14753292	18445622	G	ADD	630	-0.2473	-2.697	0.007176
20	Gga_rs10726111	5064598	A	ADD	630	-0.2525	-2.697	0.007185
7	Gga_rs15889069	36608575	A	ADD	630	-0.2739	-2.696	0.007201
1	Gga_rs15217350	29143618	G	ADD	630	-0.2402	-2.696	0.007205
2	Gga_rs14186948	58097632	G	ADD	630	-0.3587	-2.696	0.007205
24	GGaluGA191014	1640501	G	ADD	630	-0.2494	-2.696	0.007211
24	Gga_rs14293426	1642130	A	ADD	630	-0.2494	-2.696	0.007211
26	Gga_rs14299245	2704995	A	ADD	630	-0.2323	-2.696	0.007214
20	Gga_rs14279333	11385850	A	ADD	630	0.2313	2.695	0.007217
20	Gga_rs14273002	5356850	A	ADD	630	0.2309	2.695	0.007224
4	GGaluGA256087	45331621	G	ADD	630	-0.229	-2.695	0.007225
8	GGaluGA330194	23266069	A	ADD	630	-0.2272	-2.695	0.007236
11	GGaluGA077447	11448357	A	ADD	630	-0.2848	-2.694	0.00725
2	Gga_rs14247227	129233024	G	ADD	630	-0.2861	-2.693	0.007263
11	Gga_rs15623224	18487706	A	ADD	630	0.235	2.693	0.007268
18	GGaluGA122186	8635247	G	ADD	630	-0.2401	-2.693	0.007269
1	Gga_rs13939563	135114091	A	ADD	629	-0.2697	-2.693	0.00727
2	Gga_rs14180736	49318209	G	ADD	630	-0.2406	-2.693	0.00727
10	Gga_rs14000016	1494996	G	ADD	630	-0.3117	-2.693	0.007271
2	GGaluGA138031	24498497	A	ADD	630	-0.4265	-2.693	0.007279
1	Gga_rs13858732	46268560	A	ADD	630	0.2672	2.692	0.007289
2	GGaluGA129748	1358804	G	ADD	624	0.236	2.692	0.007289
4	Gga_rs14428489	11323632	A	ADD	630	0.2868	2.692	0.007297
1	GGaluGA042782	128749752	A	ADD	630	-0.3101	-2.691	0.007324
21	Gga_rs14285738	6062049	A	ADD	630	-0.2706	-2.69	0.007329
Z	GGaluGA349004	19399029	A	ADD	630	-0.3007	-2.69	0.00733
20	Gga_rs14272582	5040833	C	ADD	630	-0.3678	-2.69	0.007346
11	GGaluGA080320	21182009	G	ADD	630	-0.2464	-2.689	0.007347
2	Gga_rs15156767	138843482	A	ADD	630	-0.3353	-2.688	0.007374
3	Gga_rs14315226	9116468	G	ADD	630	0.2461	2.688	0.007379
1	Gga_rs13961180	158012910	G	ADD	630	0.253	2.688	0.007381
5	Gga_rs15697228	36224224	G	ADD	630	0.237	2.688	0.007387
6	GGaluGA307231	36668647	G	ADD	630	-0.2386	-2.687	0.007393
20	Gga_rs13632759	6115492	A	ADD	629	-0.2563	-2.686	0.007417
7	Gga_rs16600877	27589520	A	ADD	609	-0.2693	-2.686	0.00742
21	Gga_rs16179207	2640435	A	ADD	630	0.2803	2.686	0.007421
2	Gga_rs15894636	13135717	G	ADD	630	0.4478	2.686	0.007431
6	GGaluGA307463	36983836	A	ADD	630	-0.2763	-2.685	0.007439
18	GGaluGA122157	8544421	G	ADD	630	-0.2252	-2.685	0.007452
1	Gga_rs13842605	29191373	A	ADD	630	0.2456	2.683	0.007489
3	Gga_rs16234470	21870235	G	ADD	630	0.2373	2.683	0.007494
3	Gga_rs16323012	95400042	G	ADD	630	-0.2376	-2.682	0.007519
Z	GGaluGA349574	22612970	A	ADD	630	-0.3412	-2.682	0.007521
14	GGaluGA104060	12264410	A	ADD	630	0.2717	2.681	0.007531
18	GGaluGA117855	738160	G	ADD	628	0.2922	2.681	0.007545
3	GGaluGA218180	42317922	A	ADD	630	-0.2609	-2.68	0.007552
3	Gga_rs14328982	26619151	G	ADD	630	-0.3761	-2.68	0.007563
3	Gga_rs14328999	26632373	G	ADD	630	-0.3761	-2.68	0.007563
8	GGaluGA322108	1460823	G	ADD	629	0.2513	2.68	0.007565
8	Gga_rs14643034	14962855	A	ADD	630	0.6673	2.679	0.007578
9	GGaluGA341446	17078258	A	ADD	630	-0.2592	-2.679	0.007585
19	Gga_rs15847247	5618357	A	ADD	630	-0.2632	-2.677	0.007612
1	Gga_rs13964084	160983972	G	ADD	630	-0.4604	-2.677	0.007631
7	Gga_rs15872408	28724228	A	ADD	621	0.2185	2.676	0.007652
1	Gga_rs13856888	43117408	G	ADD	630	-0.2395	-2.675	0.007661
11	Gga_rs14964765	12527622	A	ADD	630	0.2459	2.675	0.007669
21	Gga_rs16182377	5868481	G	ADD	630	-0.3433	-2.675	0.007671
6	Gga_rs14595999	36501876	A	ADD	630	0.2573	2.674	0.00768
1	GGaluGA050312	153683679	G	ADD	629	-0.2279	-2.674	0.007683
11	Gga_rs14968872	21572347	G	ADD	630	-0.2459	-2.674	0.007684
17	GGaluGA112475	1327825	A	ADD	625	-0.2616	-2.674	0.007696
4	Gga_rs13517394	42355969	A	ADD	630	-0.2323	-2.674	0.007701
6	Gga_rs14593770	33444647	A	ADD	628	-0.2807	-2.673	0.007711
20	Gga_rs14277741	9558910	A	ADD	630	0.2367	2.672	0.007737
24	Gga_rs15223878	4696389	G	ADD	630	-0.454	-2.671	0.007766
1	Gga_rs13962259	159217493	A	ADD	630	-0.2715	-2.671	0.007769
Z	GGaluGA349554	22444592	G	ADD	630	-0.3619	-2.671	0.00777
1	GGaluGA003476	4030863	G	ADD	630	0.2724	2.669	0.007795
3	GGaluGA219555	45855641	G	ADD	630	-0.577	-2.669	0.007803
8	GGaluGA323426	4573349	A	ADD	630	-0.2906	-2.668	0.007831
1	Gga_rs13919616	111789061	C	ADD	630	0.2813	2.668	0.007839
7	GGaluGA319539	32594909	G	ADD	630	0.259	2.667	0.00785
3	GGaluGA221051	49970428	A	ADD	630	0.2439	2.667	0.007851
23	Gga_rs14291680	5494842	G	ADD	630	-0.2683	-2.667	0.007853
2	Gga_rs15070224	19528577	G	ADD	630	0.2465	2.667	0.007861
2	GGaluGA136139	19529399	G	ADD	630	0.2465	2.667	0.007861
24	Gga_rs13604214	1252493	A	ADD	630	-0.2916	-2.667	0.007861
4	Gga_rs14460361	46072190	A	ADD	630	-0.3076	-2.666	0.007873
1	Gga_rs13623604	133113359	A	ADD	630	-0.2734	-2.663	0.007939
4	Gga_rs14500351	87238337	G	ADD	630	-0.27	-2.661	0.007984
10	Gga_rs14941741	3774468	G	ADD	630	-0.2433	-2.661	0.007988
1	Gga_rs14835591	64689810	C	ADD	630	0.2822	2.661	0.00799
17	GGaluGA115174	6320184	G	ADD	629	-0.338	-2.661	0.007996
17	Gga_rs14725126	6420865	A	ADD	630	-0.2552	-2.659	0.008043
7	Gga_rs14627123	33468331	G	ADD	630	0.2494	2.658	0.008063
20	Gga_rs16167539	7035230	A	ADD	628	0.2306	2.658	0.008063
20	Gga_rs16165070	4909385	A	ADD	630	0.3841	2.657	0.008085
1	GGaluGA022406	65536437	G	ADD	630	0.2381	2.656	0.0081
Z	Gga_rs16764717	23119313	A	ADD	612	-0.3223	-2.656	0.008108
18	GGaluGA119622	3802155	A	ADD	629	0.2385	2.656	0.008109
4	Gga_rs16717751	11487082	G	ADD	630	0.2669	2.654	0.008157
2	GGaluGA168666	134361699	G	ADD	630	0.539	2.653	0.008172
11	Gga_rs14028021	19002184	G	ADD	627	-0.3338	-2.653	0.008174
4	GGaluGA256093	45355777	G	ADD	629	-0.225	-2.653	0.008175
10	Gga_rs13615583	1552366	A	ADD	630	-0.497	-2.653	0.008175
1	GGaluGA036544	110692328	A	ADD	630	0.234	2.651	0.008233
2	Gga_rs14249448	130991348	A	ADD	626	0.2285	2.65	0.008255
Z	Gga_rs16100540	19491611	G	ADD	630	-0.3431	-2.648	0.008291
4	GGaluGA256082	45305587	A	ADD	630	-0.2381	-2.648	0.008295
5	Gga_rs15343329	5647461	A	ADD	629	0.345	2.648	0.008309
5	GGaluGA281869	31666084	A	ADD	630	0.3205	2.648	0.00831
2	Gga_rs15066100	15292402	A	ADD	630	-0.5298	-2.647	0.008315
Z	GGaluGA349476	21909031	A	ADD	630	-0.3308	-2.647	0.008321
5	Gga_rs14514948	12515642	G	ADD	630	-0.2377	-2.647	0.008323
9	Gga_rs14668811	5794021	G	ADD	630	-0.2449	-2.646	0.008337
6	GGaluGA298279	12839935	A	ADD	630	0.2603	2.646	0.008345
11	GGaluGA080327	21207657	A	ADD	625	0.2423	2.646	0.008358
5	Gga_rs16488759	36291990	G	ADD	630	0.2467	2.645	0.008362
24	GGaluGA191325	2074412	A	ADD	630	-0.4098	-2.645	0.008362
8	Gga_rs14633902	2451023	G	ADD	628	-0.2392	-2.644	0.008394
1	Gga_rs15470527	165489551	G	ADD	630	-0.2806	-2.643	0.008426
1	Gga_rs15512888	179370189	A	ADD	630	0.2252	2.643	0.008433
4	Gga_rs14458619	44346283	A	ADD	630	-0.2316	-2.643	0.008433
4	GGaluGA255730	43781932	G	ADD	630	-0.5962	-2.642	0.008437
3	Gga_rs16314386	88251966	A	ADD	630	0.2594	2.642	0.008439
2	Gga_rs14230021	107811669	C	ADD	630	-0.2669	-2.642	0.008445
2	Gga_rs10729001	38822770	G	ADD	627	-0.4428	-2.642	0.00845
Z	Gga_rs14752659	17192542	A	ADD	630	-0.2795	-2.64	0.008488
Z	Gga_rs16760550	17220506	G	ADD	630	-0.2795	-2.64	0.008488
20	GGaluGA178173	6545996	A	ADD	630	-0.235	-2.64	0.00849
0	GGaluGA001618	0	A	ADD	630	0.2547	2.639	0.00853
2	Gga_rs15884182	8591311	A	ADD	630	-0.2446	-2.638	0.008545
1	Gga_rs13965570	167336723	A	ADD	630	-0.2946	-2.638	0.008548
3	GGaluGA218561	43048472	A	ADD	630	-0.2354	-2.638	0.008554
7	Gga_rs16577728	4924855	G	ADD	630	-0.2903	-2.637	0.008565
1	Gga_rs14870935	110883549	A	ADD	630	0.2409	2.636	0.008594
6	GGaluGA306968	36173624	A	ADD	630	0.2701	2.636	0.008605
11	Gga_rs14965121	13526412	G	ADD	629	-0.2287	-2.634	0.008659
3	Gga_rs10728557	108243652	A	ADD	630	0.3202	2.633	0.008675
5	Gga_rs14523771	26444168	A	ADD	630	-0.2584	-2.632	0.008699
17	GGaluGA114666	5510859	A	ADD	630	-0.2786	-2.632	0.008703
2	Gga_rs15942462	32719713	A	ADD	630	0.2378	2.632	0.008707
20	Gga_rs15172465	4853365	A	ADD	630	-0.3117	-2.63	0.008751
1	Gga_rs13623883	134031246	A	ADD	630	-0.2246	-2.629	0.008762
2	Gga_rs16156228	143333432	A	ADD	630	-0.229	-2.629	0.008775
1	Gga_rs13997816	200536298	C	ADD	630	-0.2313	-2.629	0.008784
12	Gga_rs13620903	956105	G	ADD	628	0.2252	2.628	0.008799
18	Gga_rs15831375	8420634	G	ADD	630	-0.241	-2.627	0.008812
15	Gga_rs14089368	4332850	C	ADD	630	-0.2376	-2.627	0.00883
19	Gga_rs13573312	1160226	A	ADD	630	0.2589	2.626	0.008862
7	Gga_rs15870230	27713034	G	ADD	630	-0.2416	-2.625	0.008887
17	Gga_rs15799797	5085355	G	ADD	630	0.2383	2.624	0.008898
21	GGaluGA183148	2389811	A	ADD	630	-0.2513	-2.624	0.008911
8	Gga_rs13615302	4259905	A	ADD	630	-0.3353	-2.623	0.00893
7	Gga_rs15872237	28630726	G	ADD	630	0.3374	2.623	0.008931
8	Gga_rs14648721	20640179	A	ADD	630	-0.2644	-2.623	0.008937
2	GGaluGA136109	19391796	A	ADD	630	0.2342	2.622	0.008963
2	Gga_rs15081331	32614130	A	ADD	630	-0.3012	-2.621	0.00898
2	Gga_rs13773062	141368422	A	ADD	630	-0.2312	-2.621	0.00898
2	GGaluGA163775	115390662	A	ADD	628	0.2624	2.621	0.008984
20	Gga_rs14277729	9555868	A	ADD	618	0.3722	2.621	0.008994
3	Gga_rs16320220	92761660	C	ADD	630	0.3585	2.62	0.008997
6	GGaluGA307539	37171677	G	ADD	630	-0.2321	-2.62	0.009015
20	Gga_rs14277340	9185703	A	ADD	630	-0.245	-2.619	0.009028
Z	Gga_rs15712997	21936317	A	ADD	630	-0.3745	-2.618	0.009047
E22	Gga_rs16687564	622117	G	ADD	629	0.2389	2.618	0.009062
1	Gga_rs13904839	95625822	G	ADD	630	-0.3738	-2.617	0.009073
2	GGaluGA141082	34881208	A	ADD	630	-0.2588	-2.617	0.009096
2	GGaluGA161917	108075847	G	ADD	630	-0.3604	-2.616	0.009109
4	Gga_rs14435538	17588531	A	ADD	629	-0.408	-2.615	0.009127
3	Gga_rs15756889	13413233	G	ADD	630	0.3	2.614	0.009153
0	GGaluGA065013	0	G	ADD	628	-0.2588	-2.614	0.009157
11	GGaluGA075364	5296788	G	ADD	628	0.2268	2.614	0.009174
20	GGaluGA178164	6529538	G	ADD	630	-0.2468	-2.614	0.009175
24	Gga_rs15218452	3104681	A	ADD	630	0.2693	2.614	0.009176
3	Gga_rs14381641	80683924	G	ADD	630	0.2997	2.613	0.009194
1	GGaluGA052712	166557246	A	ADD	630	-0.2577	-2.61	0.009257
12	Gga_rs14030865	1120928	A	ADD	629	0.2529	2.61	0.00926
11	GGaluGA077801	12906044	G	ADD	630	0.2335	2.61	0.009266
20	Gga_rs14274550	6762446	A	ADD	630	-0.3314	-2.61	0.009267
18	Gga_rs14114925	9163355	A	ADD	630	0.2262	2.61	0.009271
3	Gga_rs14335372	32731567	G	ADD	621	0.409	2.609	0.009309
4	Gga_rs14458550	44284786	A	ADD	628	-0.2447	-2.608	0.009319
2	GGaluGA143654	42111012	G	ADD	630	0.2681	2.608	0.009328
20	GGaluGA178020	6079824	G	ADD	630	0.2266	2.607	0.009338
10	GGaluGA066083	1838356	G	ADD	630	-0.2402	-2.606	0.009389
10	Gga_rs13615663	1415424	A	ADD	630	-0.4133	-2.605	0.009393
21	Gga_rs16179311	2710367	A	ADD	630	-0.2293	-2.605	0.009394
21	Gga_rs14283310	2711688	G	ADD	630	-0.2293	-2.605	0.009394
3	GGaluGA231602	85246603	G	ADD	630	-0.233	-2.605	0.009411
21	Gga_rs14286231	6668228	G	ADD	630	0.225	2.605	0.009418
3	GGaluGA230606	81973125	G	ADD	630	0.2458	2.604	0.00942
2	GGaluGA170811	143239062	C	ADD	630	-0.232	-2.604	0.009421
Z	Gga_rs16099639	18181771	C	ADD	630	-0.3446	-2.604	0.009433
2	Gga_rs14253208	138920958	A	ADD	630	-0.2394	-2.603	0.009447
1	GGaluGA048546	147841343	A	ADD	630	-0.3752	-2.603	0.009456
2	GGaluGA147120	50929779	G	ADD	630	0.2292	2.603	0.009461
2	Gga_rs15061268	9117382	G	ADD	630	-0.3471	-2.602	0.009474
Z	Gga_rs14755141	20899496	G	ADD	630	-0.3383	-2.602	0.009477
Z	Gga_rs14755151	20917367	G	ADD	630	-0.3383	-2.602	0.009477
1	Gga_rs14816736	45399632	A	ADD	630	0.2751	2.601	0.009514
1	GGaluGA022395	65500054	A	ADD	630	-0.2412	-2.601	0.009515
2	Gga_rs16148168	150081884	A	ADD	629	-0.5458	-2.6	0.00953
20	GGaluGA180103	9905081	A	ADD	630	-0.2333	-2.6	0.009543
0	GGaluGA000471	0	C	ADD	627	0.2485	2.6	0.009551
2	Gga_rs13796486	114426235	A	ADD	630	-0.2359	-2.598	0.009584
4	Gga_rs14457344	42611457	A	ADD	630	-0.591	-2.598	0.009602
4	Gga_rs15553485	43262057	C	ADD	630	-0.591	-2.598	0.009602
6	GGaluGA307490	37029368	G	ADD	630	-0.265	-2.597	0.009618
3	Gga_rs16232746	20364049	A	ADD	630	-0.3211	-2.597	0.009628
10	Gga_rs15571480	7660425	G	ADD	630	-0.2425	-2.597	0.009634
8	Gga_rs14649603	21556416	A	ADD	630	-0.2602	-2.596	0.00964
25	Gga_rs13798813	56476	A	ADD	630	0.2421	2.596	0.009646
1	GGaluGA021676	63807317	A	ADD	630	0.2303	2.595	0.009671
2	Gga_rs14186768	57971828	G	ADD	630	-0.2527	-2.595	0.009687
7	Gga_rs14621963	29377066	C	ADD	630	0.3604	2.595	0.00969
2	Gga_rs14230112	107975516	G	ADD	630	-0.3516	-2.595	0.009693
Z	Gga_rs15712528	22415986	A	ADD	626	-0.3559	-2.593	0.009727
1	Gga_rs13979846	180472433	G	ADD	628	-0.2565	-2.593	0.009742
9	GGaluGA335603	5167523	A	ADD	630	0.2956	2.593	0.009745
3	Gga_rs14322625	20565016	C	ADD	630	0.2217	2.592	0.009754
1	Gga_rs13688585	102447869	A	ADD	630	-0.2256	-2.592	0.009773
2	Gga_rs14189243	59962523	A	ADD	630	0.2184	2.592	0.009776
2	Gga_rs14256193	153708050	G	ADD	630	-0.298	-2.592	0.009777
1	Gga_rs15525770	184415135	G	ADD	630	-0.612	-2.591	0.009787
4	Gga_rs14458862	44629661	G	ADD	629	-0.5895	-2.591	0.009791
1	Gga_rs13688044	100571512	A	ADD	630	-0.3019	-2.591	0.009794
24	Gga_rs15225973	5834568	G	ADD	630	-0.22	-2.59	0.009831
2	Gga_rs15117306	76657113	A	ADD	630	0.239	2.589	0.009838
1	Gga_rs13859010	46549973	A	ADD	630	0.3567	2.589	0.009847
25	Gga_rs16078278	86088	A	ADD	630	0.2262	2.589	0.009851
12	GGaluGA081110	1380499	A	ADD	618	0.2336	2.589	0.009862
3	Gga_rs14389831	89439162	G	ADD	626	-0.602	-2.588	0.009868
2	Gga_rs14232651	112450647	G	ADD	630	-0.2953	-2.588	0.009881
1	GGaluGA043449	132645890	G	ADD	630	-0.4572	-2.588	0.00989
21	Gga_rs14285490	5825801	G	ADD	630	-0.2285	-2.587	0.009903
10	GGaluGA069270	12739988	A	ADD	630	-0.2246	-2.587	0.009909
0	GGaluGA065009	0	G	ADD	629	-0.2564	-2.586	0.009922
11	Gga_rs14025978	14463528	G	ADD	630	0.2259	2.586	0.009943
1	Gga_rs13955817	152041754	A	ADD	630	-0.2428	-2.585	0.009961
3	Gga_rs13797554	551559	G	ADD	630	0.4996	2.585	0.009966
27	Gga_rs16040772	3023994	G	ADD	628	-0.2494	-2.584	0.00999
21	Gga_rs16744003	5002033	A	ADD	624	-0.2552	-2.583	0.01002
3	Gga_rs15397501	79578304	A	ADD	630	0.2488	2.582	0.01004
21	Gga_rs14286198	6633590	A	ADD	630	-0.2544	-2.582	0.01004
4	Gga_rs14500638	87674571	A	ADD	630	-0.2642	-2.581	0.01006
7	Gga_rs13742691	12202706	A	ADD	630	0.242	2.582	0.01006
20	Gga_rs16159486	1565491	A	ADD	630	0.3293	2.581	0.01008
3	Gga_rs15423963	92600642	G	ADD	630	0.3569	2.58	0.01012
16	Gga_rs15788177	88557	G	ADD	628	-0.3837	-2.58	0.01012
2	Gga_rs15900951	15518646	A	ADD	630	-0.3302	-2.579	0.01014
Z	Gga_rs15713641	2492371	C	ADD	629	0.2629	2.577	0.01019
4	Gga_rs14462131	47474690	A	ADD	630	-0.2522	-2.577	0.0102
4	GGaluGA253395	35941920	A	ADD	630	-0.2384	-2.576	0.01021
5	GGaluGA277835	20189327	A	ADD	630	-0.2387	-2.576	0.01022
8	Gga_rs14634233	2779664	A	ADD	630	-0.2303	-2.576	0.01022
18	Gga_rs14107019	1748421	A	ADD	630	0.2445	2.576	0.01023
0	GGaluGA001407	0	A	ADD	621	-0.2392	-2.575	0.01025
5	Gga_rs14514885	12210681	G	ADD	618	0.2469	2.575	0.01025
3	Gga_rs14334093	31515938	A	ADD	629	0.3333	2.575	0.01026
11	GGaluGA078042	14349058	A	ADD	630	0.225	2.574	0.01028
19	Gga_rs15846452	5196046	A	ADD	630	-0.2473	-2.573	0.0103
Z	Gga_rs14759757	26283817	A	ADD	630	0.2357	2.573	0.01031
3	Gga_rs13782352	43990360	A	ADD	630	-0.2297	-2.573	0.01032
4	GGaluGA253366	35882703	G	ADD	630	0.2363	2.573	0.01032
1	GGaluGA036189	109563273	A	ADD	630	-0.268	-2.572	0.01035
2	Gga_rs14207552	80212666	G	ADD	630	-0.2329	-2.571	0.01037
11	Gga_rs14018709	2054421	G	ADD	630	0.269	2.571	0.01038
1	GGaluGA021744	63935259	A	ADD	630	0.2358	2.57	0.0104
4	Gga_rs15639288	88677805	G	ADD	625	-0.2395	-2.57	0.0104
1	Gga_rs13947498	142959572	G	ADD	630	-0.4503	-2.569	0.01042
4	Gga_rs15553445	43182309	G	ADD	630	0.2266	2.569	0.01042
25	Gga_rs14684527	1768015	A	ADD	630	-0.3963	-2.569	0.01042
2	Gga_rs15162580	149729936	A	ADD	621	-0.2609	-2.569	0.01043
4	GGaluGA255692	43669963	G	ADD	629	-0.2217	-2.569	0.01043
Z	Gga_rs16776119	27640939	A	ADD	629	0.2413	2.569	0.01043
1	Gga_rs13509925	106440546	A	ADD	628	-0.2372	-2.569	0.01044
5	Gga_rs14519877	20245122	G	ADD	630	0.2363	2.568	0.01046
5	GGaluGA279768	26585777	A	ADD	630	-0.6213	-2.566	0.0105
Z	GGaluGA350095	27609370	G	ADD	630	0.2409	2.567	0.0105
9	Gga_rs14734989	19462957	A	ADD	630	0.7876	2.566	0.01051
Z	Gga_rs15712376	22567682	G	ADD	630	-0.3643	-2.566	0.01052
3	Gga_rs14312906	10955968	G	ADD	628	-0.2261	-2.566	0.01053
7	Gga_rs14629399	35796632	A	ADD	630	0.3876	2.566	0.01053
1	Gga_rs13976199	177314278	A	ADD	630	0.2884	2.565	0.01054
18	GGaluGA122360	8939063	G	ADD	630	-0.2486	-2.565	0.01054
24	Gga_rs14295304	3409698	C	ADD	630	0.2344	2.564	0.01059
2	Gga_rs15141668	112098435	G	ADD	628	0.2268	2.563	0.0106
2	GGaluGA140703	33841177	G	ADD	630	-0.2874	-2.563	0.01061
3	Gga_rs15284486	19863933	G	ADD	630	0.2381	2.562	0.01063
11	Gga_rs14019358	4213904	A	ADD	630	0.2345	2.562	0.01063
24	GGaluGA192032	3197282	A	ADD	630	-0.2532	-2.562	0.01063
11	Gga_rs14965124	13531246	A	ADD	630	0.2298	2.562	0.01064
15	GGaluGA108500	6553180	A	ADD	630	-0.2202	-2.562	0.01065
24	Gga_rs15208717	247093	G	ADD	630	-0.2431	-2.562	0.01065
1	Gga_rs13687437	98300369	A	ADD	606	-0.2534	-2.562	0.01066
3	Gga_rs14389618	89218735	A	ADD	628	-0.2415	-2.561	0.01067
24	Gga_rs16193598	1249158	G	ADD	630	-0.2866	-2.561	0.01067
2	Gga_rs14229045	106887140	A	ADD	630	-0.408	-2.56	0.01069
10	Gga_rs15558544	1473555	G	ADD	630	-0.2632	-2.56	0.01069
10	Gga_rs14010017	15967610	A	ADD	630	-0.2834	-2.56	0.01071
21	Gga_rs14283152	2575265	A	ADD	612	0.3866	2.56	0.01072
4	GGaluGA256255	45948928	A	ADD	630	-0.2896	-2.559	0.01073
18	Gga_rs15042951	8937681	A	ADD	630	-0.254	-2.559	0.01074
1	GGaluGA033221	98164947	G	ADD	630	-0.419	-2.558	0.01075
1	GGaluGA036530	110640982	G	ADD	630	0.227	2.558	0.01076
7	Gga_rs14626398	32831299	A	ADD	630	0.2568	2.557	0.01078
1	Gga_rs13713070	151126459	G	ADD	630	-0.2471	-2.557	0.01079
4	Gga_rs15552712	42451190	C	ADD	630	-0.5513	-2.557	0.01079
18	Gga_rs14106275	1085152	G	ADD	630	-0.3166	-2.556	0.01082
15	Gga_rs14088668	3184851	A	ADD	630	0.3321	2.556	0.01083
4	Gga_rs14460067	45826199	G	ADD	630	-0.2492	-2.555	0.01085
11	Gga_rs15627312	20988983	G	ADD	630	-0.2355	-2.555	0.01085
20	GGaluGA176266	3075530	A	ADD	629	-0.3823	-2.554	0.01087
1	Gga_rs15358536	102521511	A	ADD	630	0.3093	2.554	0.01088
17	GGaluGA114486	5230216	A	ADD	630	0.2244	2.554	0.01088
2	Gga_rs15116998	75683359	A	ADD	630	0.2506	2.554	0.01089
5	GGaluGA282746	37043568	G	ADD	630	0.2457	2.553	0.01092
Z	GGaluGA349577	22622577	A	ADD	630	-0.3352	-2.553	0.01093
1	Gga_rs13876697	63949524	G	ADD	630	0.2566	2.552	0.01095
7	Gga_rs16608133	32245742	A	ADD	630	-0.2215	-2.552	0.01095
2	Gga_rs14161770	32980557	A	ADD	630	-0.3009	-2.551	0.01097
3	Gga_rs14391060	90257891	A	ADD	630	-0.2297	-2.551	0.01098
1	Gga_rs15350495	97222333	A	ADD	630	0.2357	2.551	0.01099
20	Gga_rs16158828	1155515	A	ADD	630	0.2654	2.55	0.011
20	Gga_rs14268927	1665098	A	ADD	630	0.258	2.55	0.011
1	Gga_rs13849944	36611766	G	ADD	628	-0.2178	-2.55	0.01101
4	GGaluGA254155	38310491	A	ADD	630	0.2368	2.55	0.01101
7	Gga_rs14602695	4882544	A	ADD	630	-0.3117	-2.55	0.01101
7	Gga_rs14628571	34914682	A	ADD	629	0.5961	2.549	0.01103
1	GGaluGA059056	183977404	G	ADD	629	0.231	2.549	0.01104
4	GGaluGA255033	40824798	A	ADD	630	0.218	2.549	0.01104
8	Gga_rs16641001	23409484	A	ADD	630	-0.2284	-2.548	0.01106
1	Gga_rs15289704	63741429	G	ADD	630	-0.2296	-2.548	0.01107
1	GGaluGA034609	104249802	A	ADD	630	-0.2405	-2.548	0.01107
2	Gga_rs14181868	50849141	A	ADD	630	0.2263	2.548	0.01107
Z	Gga_rs14750743	55808443	A	ADD	630	0.7199	2.548	0.01107
Z	Gga_rs14750738	55814343	G	ADD	630	0.7199	2.548	0.01107
1	Gga_rs13842417	28967412	C	ADD	630	-0.2783	-2.546	0.01112
Z	GGaluGA350173	28279938	G	ADD	630	0.2391	2.547	0.01112
1	GGaluGA050826	157356818	A	ADD	630	-0.2752	-2.546	0.01113
20	Gga_rs14274323	6540829	C	ADD	630	-0.2247	-2.546	0.01114
15	Gga_rs15774694	7345639	A	ADD	629	-0.2372	-2.546	0.01115
2	Gga_rs14182365	51463919	A	ADD	628	0.2278	2.545	0.01117
2	Gga_rs14181874	50869811	A	ADD	630	-0.2191	-2.544	0.01121
1	GGaluGA050303	153555783	G	ADD	630	-0.2214	-2.543	0.01122
3	Gga_rs16314728	88573997	G	ADD	630	-0.2485	-2.543	0.01124
15	GGaluGA107891	5180745	G	ADD	630	0.2727	2.543	0.01124
7	Gga_rs16609270	32935057	A	ADD	630	0.2777	2.542	0.01128
2	Gga_rs14144201	16411324	G	ADD	630	-0.4124	-2.541	0.0113
18	GGaluGA121468	7140108	G	ADD	629	-0.3972	-2.54	0.01134
15	Gga_rs15774700	7347185	A	ADD	630	-0.2547	-2.539	0.01135
1	Gga_rs13843918	30756653	A	ADD	630	-0.2319	-2.539	0.01136
6	Gga_rs16553016	23592694	A	ADD	590	-0.3751	-2.538	0.01141
3	Gga_rs14323356	21304524	A	ADD	630	-0.2297	-2.537	0.01142
10	GGaluGA068546	10199892	A	ADD	630	-0.449	-2.536	0.01145
3	GGaluGA234063	94700436	G	ADD	630	-0.2539	-2.536	0.01146
7	Gga_rs16612792	35819264	A	ADD	630	0.2349	2.535	0.01149
Z	Gga_rs14764742	36258272	G	ADD	630	0.3475	2.535	0.0115
7	GGaluGA316930	26855147	A	ADD	630	0.5462	2.534	0.01151
1	GGaluGA025255	72754372	A	ADD	630	-0.2733	-2.534	0.01152
7	Gga_rs14610958	17248689	A	ADD	630	-0.2497	-2.534	0.01153
3	Gga_rs14393552	92455732	A	ADD	630	0.3456	2.533	0.01154
1	GGaluGA056813	179108912	A	ADD	630	0.2194	2.532	0.0116
3	Gga_rs15331860	42726805	G	ADD	630	-0.3338	-2.531	0.01163
7	GGaluGA311135	10243077	G	ADD	630	-0.2981	-2.531	0.01163
24	Gga_rs16067908	4875043	G	ADD	630	0.2643	2.53	0.01165
2	GGaluGA169630	138603564	G	ADD	630	-0.2386	-2.529	0.01167
2	Gga_rs14182084	51130385	A	ADD	630	0.2261	2.528	0.01172
2	GGaluGA147158	51159111	A	ADD	630	0.2261	2.528	0.01172
1	Gga_rs15468735	163862827	G	ADD	613	-0.4836	-2.527	0.01175
1	Gga_rs13856910	43154831	C	ADD	630	0.2336	2.527	0.01176
7	Gga_rs14606866	12185869	A	ADD	630	0.2384	2.526	0.01178
2	Gga_rs15990558	50979433	A	ADD	630	-0.2222	-2.524	0.01183
2	Gga_rs14230886	109205112	G	ADD	630	0.2362	2.524	0.01185
6	Gga_rs14562031	4360778	A	ADD	630	-0.2242	-2.524	0.01185
9	GGaluGA341716	17694982	A	ADD	630	-0.2283	-2.522	0.01191
3	Gga_rs10731585	50742355	A	ADD	630	-0.224	-2.522	0.01193
20	Gga_rs15169602	1445382	A	ADD	630	0.3645	2.521	0.01194
3	Gga_rs15319756	34820827	A	ADD	630	-0.2147	-2.52	0.01197
18	Gga_rs14109356	3572785	A	ADD	630	0.2937	2.52	0.01198
18	GGaluGA122356	8928217	C	ADD	630	-0.2223	-2.52	0.01199
8	Gga_rs16640735	23201881	A	ADD	630	-0.5274	-2.519	0.01203
2	Gga_rs10724628	51280108	A	ADD	630	0.226	2.518	0.01205
2	Gga_rs14182263	51375819	G	ADD	630	0.226	2.518	0.01205
2	Gga_rs14182386	51483614	A	ADD	630	0.226	2.518	0.01205
2	Gga_rs14182405	51525854	G	ADD	630	0.226	2.518	0.01205
2	Gga_rs15991322	51647563	A	ADD	630	0.226	2.518	0.01205
2	Gga_rs14182485	51649545	A	ADD	630	0.226	2.518	0.01205
2	GGaluGA147234	51708066	G	ADD	630	0.226	2.518	0.01205
2	Gga_rs15991494	51733546	G	ADD	630	0.226	2.518	0.01205
2	Gga_rs14182566	51795747	A	ADD	630	0.226	2.518	0.01205
2	GGaluGA147253	51851106	G	ADD	630	0.226	2.518	0.01205
2	Gga_rs14182702	51937287	A	ADD	630	0.226	2.518	0.01205
2	Gga_rs14182727	51995708	A	ADD	630	0.226	2.518	0.01205
2	Gga_rs14182733	52007022	A	ADD	630	0.226	2.518	0.01205
2	Gga_rs14182785	52147801	A	ADD	630	0.226	2.518	0.01205
2	Gga_rs14726948	52210164	G	ADD	630	0.226	2.518	0.01205
2	GGaluGA147298	52216023	A	ADD	630	0.226	2.518	0.01205
2	GGaluGA147301	52253171	A	ADD	630	0.226	2.518	0.01205
2	Gga_rs14182788	53807784	A	ADD	630	0.226	2.518	0.01205
2	Gga_rs15992055	53826736	G	ADD	630	0.226	2.518	0.01205
2	Gga_rs14182822	53876105	C	ADD	630	0.226	2.518	0.01205
2	Gga_rs14182844	53903578	C	ADD	630	0.226	2.518	0.01205
2	Gga_rs14182879	53997807	A	ADD	630	0.226	2.518	0.01205
2	Gga_rs14182890	54022986	A	ADD	630	0.226	2.518	0.01205
2	Gga_rs14183051	54122331	C	ADD	630	0.226	2.518	0.01205
Z	GGaluGA349472	21899444	G	ADD	629	-0.3608	-2.517	0.01207
2	Gga_rs15990496	50893951	G	ADD	630	-0.2234	-2.517	0.01208
2	Gga_rs15990523	50917682	G	ADD	630	-0.2234	-2.517	0.01208
2	Gga_rs14181886	50939795	A	ADD	630	-0.2234	-2.517	0.01208
11	Gga_rs15619912	14576402	G	ADD	630	0.2228	2.517	0.01208
3	Gga_rs14381612	80654081	A	ADD	630	0.2869	2.516	0.01212
27	Gga_rs14304172	4357916	A	ADD	630	-0.3343	-2.516	0.01213
20	GGaluGA178035	6141459	A	ADD	630	0.2815	2.515	0.01214
20	Gga_rs14273897	6171338	A	ADD	630	0.2815	2.515	0.01214
20	Gga_rs15171360	3574031	C	ADD	629	0.266	2.515	0.01215
21	Gga_rs14283270	2666053	G	ADD	630	0.2359	2.515	0.01215
Z	Gga_rs16095658	56986178	G	ADD	629	0.2225	2.515	0.01215
10	Gga_rs15578867	13465507	A	ADD	630	0.3972	2.514	0.01217
8	Gga_rs14650328	22221847	G	ADD	630	-0.3929	-2.513	0.01222
4	Gga_rs15553996	43676666	A	ADD	630	-0.2358	-2.513	0.01223
6	Gga_rs14576234	16020979	A	ADD	630	-0.219	-2.513	0.01223
1	Gga_rs13939341	134938292	A	ADD	630	0.2305	2.511	0.01229
11	GGaluGA077920	13438139	A	ADD	630	-0.2303	-2.511	0.0123
Z	Gga_rs16775262	65713576	A	ADD	630	0.2997	2.51	0.01232
Z	Gga_rs14267612	74591446	A	ADD	630	0.3934	2.51	0.01233
1	GGaluGA050032	151574513	G	ADD	630	0.2807	2.509	0.01235
23	Gga_rs15207923	5711494	G	ADD	630	0.2707	2.509	0.01236
4	GGaluGA269315	88458997	A	ADD	630	0.2546	2.508	0.01241
20	Gga_rs16170545	9046973	G	ADD	630	-0.2235	-2.507	0.01241
9	Gga_rs14679271	21109337	A	ADD	630	0.2252	2.507	0.01244
10	GGaluGA068154	8689055	G	ADD	630	-0.2208	-2.506	0.01246
4	GGaluGA260458	56544330	A	ADD	630	-0.2439	-2.506	0.01247
10	GGaluGA068642	10479815	G	ADD	630	-0.2269	-2.506	0.01247
20	GGaluGA179482	8975246	A	ADD	630	-0.2237	-2.506	0.01247
27	Gga_rs16206007	2229452	A	ADD	630	-0.2387	-2.505	0.01248
1	GGaluGA042731	128521686	A	ADD	630	-0.2218	-2.505	0.01251
4	Gga_rs14429187	11927028	A	ADD	630	0.2326	2.504	0.01252
2	GGaluGA129532	816658	G	ADD	630	0.2802	2.504	0.01254
5	Gga_rs14524565	27199277	A	ADD	630	-0.3135	-2.503	0.01255
2	GGaluGA141602	37332971	G	ADD	630	-0.2275	-2.503	0.01258
2	GGaluGA169172	136707706	A	ADD	630	-0.3703	-2.502	0.01261
8	Gga_rs13683662	26478282	G	ADD	630	-0.3436	-2.501	0.01262
21	Gga_rs16183273	6652549	G	ADD	630	0.2232	2.501	0.01262
1	Gga_rs14849776	85395293	G	ADD	630	0.3223	2.501	0.01263
8	GGaluGA329868	22520309	G	ADD	630	-0.2151	-2.5	0.01266
18	Gga_rs14417598	10808098	A	ADD	628	-0.5413	-2.501	0.01266
4	GGaluGA260940	58567109	A	ADD	630	0.4075	2.5	0.01269
1	Gga_rs13650623	46738345	A	ADD	630	0.229	2.499	0.0127
3	Gga_rs15407077	83421369	A	ADD	630	0.3946	2.499	0.0127
8	Gga_rs15939559	28972653	G	ADD	630	-0.2244	-2.498	0.01273
8	Gga_rs15897474	2764292	A	ADD	630	-0.4476	-2.497	0.01276
6	Gga_rs14595701	36359111	A	ADD	630	-0.2579	-2.496	0.01281
5	Gga_rs14552561	57316649	G	ADD	630	0.2729	2.495	0.01284
3	Gga_rs14393443	92291807	A	ADD	630	0.42	2.495	0.01285
15	GGaluGA109983	9365790	A	ADD	630	-0.2131	-2.495	0.01285
21	Gga_rs15182089	2563812	G	ADD	609	0.2428	2.495	0.01285
1	Gga_rs13898899	90631284	A	ADD	630	0.2225	2.495	0.01286
4	Gga_rs14476536	59486272	C	ADD	630	0.2196	2.495	0.01287
1	GGaluGA032419	95433715	A	ADD	630	-0.2843	-2.493	0.01291
3	Gga_rs15301415	26799618	G	ADD	630	-0.3067	-2.493	0.01291
3	GGaluGA213002	26803007	A	ADD	630	-0.3067	-2.493	0.01291
9	Gga_rs14669641	5069606	G	ADD	629	0.2246	2.49	0.01303
Z	Gga_rs16765561	28196143	G	ADD	624	0.2382	2.489	0.01307
1	GGaluGA021133	62504893	G	ADD	630	0.385	2.489	0.01308
2	Gga_rs14182496	51694945	A	ADD	618	0.2236	2.488	0.0131
21	Gga_rs16719809	6826295	A	ADD	630	0.2232	2.488	0.0131
21	Gga_rs16182313	5780702	G	ADD	630	-0.2189	-2.488	0.01311
21	Gga_rs15184650	6033463	A	ADD	630	-0.2714	-2.488	0.01311
2	Gga_rs13534378	3299131	A	ADD	630	0.3459	2.487	0.01313
1	Gga_rs13842050	28700661	A	ADD	630	-0.2759	-2.487	0.01315
Z	Gga_rs16110517	36302231	A	ADD	628	0.3387	2.487	0.01315
1	Gga_rs13955359	151489529	A	ADD	630	0.2786	2.485	0.01321
25	GGaluGA194004	104294	A	ADD	630	0.2415	2.485	0.01321
1	Gga_rs13818751	156110268	A	ADD	630	0.2389	2.485	0.01323
2	Gga_rs13710733	69820366	A	ADD	630	-0.2155	-2.485	0.01323
4	Gga_rs14469802	53521793	A	ADD	630	-0.2147	-2.484	0.01324
20	Gga_rs13633254	7175532	A	ADD	621	-0.2385	-2.484	0.01324
17	Gga_rs13734323	3100346	G	ADD	622	-0.2729	-2.483	0.01328
3	Gga_rs16244764	30026455	G	ADD	629	0.2254	2.483	0.01329
1	Gga_rs15418118	132344670	C	ADD	630	-0.2257	-2.483	0.0133
2	Gga_rs14188157	59208549	G	ADD	630	0.2199	2.482	0.01333
2	GGaluGA173776	152638464	A	ADD	630	0.2231	2.482	0.01334
3	GGaluGA232416	89199281	G	ADD	630	0.2518	2.481	0.01336
14	Gga_rs14078182	10237416	A	ADD	630	0.2167	2.481	0.01336
10	GGaluGA067860	7521294	A	ADD	624	0.2299	2.481	0.01337
20	Gga_rs14276771	8716464	C	ADD	630	0.2357	2.48	0.01339
20	GGaluGA179267	8722772	A	ADD	630	0.2357	2.48	0.01339
6	Gga_rs14579590	19302833	A	ADD	630	-0.2805	-2.48	0.0134
7	GGaluGA316049	24567906	G	ADD	629	-0.2243	-2.48	0.01342
24	Gga_rs16194604	1988445	A	ADD	630	-0.2851	-2.479	0.01343
7	Gga_rs15883120	33585414	G	ADD	630	0.3474	2.479	0.01345
1	Gga_rs13911716	104292494	C	ADD	630	-0.2228	-2.478	0.01347
20	Gga_rs10729646	10400368	G	ADD	630	0.3903	2.476	0.01354
2	GGaluGA130063	2109122	G	ADD	630	0.2733	2.476	0.01355
3	GGaluGA230412	81398731	A	ADD	630	0.3373	2.475	0.01359
28	Gga_rs14306329	1353616	G	ADD	630	-0.2124	-2.475	0.0136
13	GGaluGA095055	11549728	C	ADD	629	0.2224	2.473	0.01365
11	GGaluGA075101	4165164	G	ADD	630	0.2224	2.473	0.01367
11	Gga_rs14019329	4176304	G	ADD	630	0.2224	2.473	0.01367
3	Gga_rs16250169	34217058	G	ADD	630	0.2654	2.472	0.01368
0	GGaluGA000591	0	A	ADD	630	-0.3457	-2.472	0.0137
3	Gga_rs16323142	95497947	C	ADD	626	-0.219	-2.472	0.0137
11	Gga_rs15602813	2338929	G	ADD	630	-0.2152	-2.472	0.01371
11	Gga_rs13628422	2350952	G	ADD	630	-0.2152	-2.472	0.01371
5	GGaluGA277133	17821045	G	ADD	629	0.229	2.471	0.01375
20	GGaluGA178009	6027032	A	ADD	629	-0.2277	-2.471	0.01375
4	GGaluGA256453	46402184	C	ADD	630	-0.2174	-2.469	0.0138
1	Gga_rs13828303	17350997	C	ADD	630	-0.2178	-2.469	0.01383
2	Gga_rs13533812	1753120	C	ADD	630	-0.2782	-2.469	0.01383
0	GGaluGA000654	0	A	ADD	630	-0.5285	-2.468	0.01384
21	GGaluGA185387	6468983	G	ADD	630	-0.2161	-2.468	0.01385
2	Gga_rs15083695	34976393	A	ADD	630	0.2313	2.468	0.01386
20	Gga_rs16169400	8258331	G	ADD	630	-0.2573	-2.467	0.01388
1	Gga_rs15468221	163240672	A	ADD	630	-0.2288	-2.467	0.01389
Z	Gga_rs16059939	3096202	A	ADD	630	-0.2245	-2.467	0.0139
4	GGaluGA246248	12152925	A	ADD	630	0.2321	2.466	0.01391
3	Gga_rs14334481	31836131	A	ADD	630	0.3474	2.465	0.01396
11	Gga_rs14022350	9170452	A	ADD	630	0.3117	2.465	0.01398
Z	Gga_rs16099146	17371966	G	ADD	629	-0.2386	-2.464	0.01401
3	Gga_rs14412229	110725002	A	ADD	630	0.3275	2.464	0.01402
1	Gga_rs13623235	131227525	G	ADD	630	-0.2345	-2.463	0.01403
1	Gga_rs13954211	150205075	A	ADD	630	-0.3423	-2.464	0.01403
2	Gga_rs16157541	142200305	A	ADD	629	0.2213	2.463	0.01404
5	Gga_rs14525076	27695214	A	ADD	630	0.374	2.463	0.01404
1	Gga_rs10729928	25060262	A	ADD	630	-0.2157	-2.462	0.01407
5	Gga_rs16488110	35547630	G	ADD	630	0.2205	2.462	0.01407
14	Gga_rs14078095	10192119	A	ADD	630	-0.3667	-2.462	0.01409
Z	Gga_rs14777890	27731274	A	ADD	630	0.2331	2.462	0.0141
20	Gga_rs14277960	9774832	A	ADD	630	-0.318	-2.46	0.01415
11	GGaluGA077991	14012925	A	ADD	630	-0.2228	-2.459	0.0142
11	Gga_rs14965211	14041491	G	ADD	630	-0.2228	-2.459	0.0142
3	Gga_rs14355691	49860077	A	ADD	630	0.2262	2.458	0.01422
3	Gga_rs10730988	78548522	A	ADD	630	0.2211	2.458	0.01423
26	GGaluGA196127	2049469	A	ADD	628	-0.2804	-2.457	0.01428
2	Gga_rs16155856	143636590	G	ADD	593	-0.2392	-2.457	0.0143
3	Gga_rs13702394	103912035	C	ADD	623	0.2213	2.456	0.01433
Z	Gga_rs16761200	18643852	G	ADD	630	-0.2705	-2.456	0.01433
2	Gga_rs15156400	137384778	A	ADD	630	-0.3666	-2.456	0.01434
1	Gga_rs15460229	151716082	G	ADD	630	-0.2482	-2.455	0.01435
28	Gga_rs14305634	1019104	G	ADD	630	-0.2216	-2.455	0.01436
8	GGaluGA330196	23276129	A	ADD	630	-0.2075	-2.455	0.01437
1	Gga_rs13959116	162742792	A	ADD	628	-0.2438	-2.454	0.01439
3	Gga_rs13782897	45765683	G	ADD	630	0.2848	2.454	0.0144
4	Gga_rs14461368	46898462	A	ADD	630	-0.2238	-2.454	0.01441
5	GGaluGA271525	196881	A	ADD	621	0.5335	2.453	0.01445
11	Gga_rs14019950	5412110	G	ADD	630	-0.3776	-2.452	0.01446
11	Gga_rs13711168	5445683	G	ADD	630	-0.3776	-2.452	0.01446
2	GGaluGA130734	3791301	G	ADD	630	0.2306	2.451	0.0145
8	Gga_rs14714911	4601031	A	ADD	630	0.2668	2.452	0.0145
2	Gga_rs14229987	107769172	G	ADD	630	-0.2318	-2.451	0.01451
3	Gga_rs14347250	45039910	G	ADD	630	-0.2186	-2.451	0.01451
1	Gga_rs13955739	151961016	G	ADD	630	-0.2474	-2.451	0.01452
1	Gga_rs13847466	34494596	A	ADD	630	-0.2791	-2.451	0.01453
1	Gga_rs13989095	189171004	G	ADD	630	-0.467	-2.451	0.01453
11	Gga_rs15598377	144275	A	ADD	630	0.2216	2.45	0.01454
1	GGaluGA008977	26760788	G	ADD	630	0.2369	2.45	0.01457
5	GGaluGA282277	33885826	A	ADD	630	-0.2183	-2.45	0.01457
4	Gga_rs15550975	41551419	A	ADD	630	0.2486	2.449	0.01459
1	Gga_rs13838282	24992278	G	ADD	630	-0.3951	-2.447	0.01466
2	Gga_rs13818364	78316313	G	ADD	630	0.2339	2.447	0.01466
3	Gga_rs14393288	92072430	A	ADD	626	0.42	2.448	0.01466
15	GGaluGA111303	11677151	A	ADD	630	0.2186	2.447	0.01468
18	GGaluGA118372	1761154	C	ADD	630	-0.3057	-2.447	0.01468
25	GGaluGA194179	902332	A	ADD	630	0.3085	2.447	0.01469
24	GGaluGA193674	5840703	G	ADD	630	0.2121	2.446	0.0147
1	Gga_rs13954885	150705023	A	ADD	630	0.2183	2.446	0.01472
2	GGaluGA161844	107804161	G	ADD	630	-0.3075	-2.445	0.01474
11	Gga_rs14019470	4396947	G	ADD	630	-0.2935	-2.445	0.01475
8	Gga_rs14634290	2841290	A	ADD	621	-0.2708	-2.443	0.01483
1	Gga_rs13979833	180466339	A	ADD	630	-0.2529	-2.443	0.01485
3	Gga_rs16233251	20792077	G	ADD	630	-0.2454	-2.443	0.01486
1	GGaluGA051669	159804416	A	ADD	630	-0.2547	-2.442	0.01488
5	Gga_rs14514900	12268123	G	ADD	630	0.2201	2.442	0.01488
3	Gga_rs14376216	74763623	A	ADD	630	0.2606	2.442	0.01489
5	Gga_rs14351492	6468785	A	ADD	630	-0.2576	-2.441	0.01491
11	GGaluGA075269	4703702	A	ADD	630	0.2235	2.441	0.01492
5	Gga_rs14538125	43940073	C	ADD	630	0.4172	2.44	0.01496
5	Gga_rs14538177	44001126	A	ADD	630	0.4172	2.44	0.01496
5	Gga_rs14538278	44155259	G	ADD	630	0.4172	2.44	0.01496
5	Gga_rs14538298	44248362	G	ADD	630	0.4172	2.44	0.01496
1	GGaluGA003899	6335098	G	ADD	630	0.2173	2.44	0.01497
1	Gga_rs14905975	157263045	A	ADD	630	-0.2626	-2.44	0.01497
7	GGaluGA311581	11604138	A	ADD	630	-0.2751	-2.439	0.01499
4	Gga_rs14428408	11211180	G	ADD	629	-0.2961	-2.439	0.01501
23	GGaluGA188851	3698716	A	ADD	630	0.2781	2.438	0.01503
8	Gga_rs13679165	13243719	G	ADD	630	0.6523	2.438	0.01504
8	Gga_rs14641753	13379503	G	ADD	630	0.6523	2.438	0.01504
8	Gga_rs14641762	13402587	A	ADD	630	0.6523	2.438	0.01504
8	Gga_rs14641769	13421987	A	ADD	630	0.6523	2.438	0.01504
1	Gga_rs15378859	111820219	A	ADD	630	0.2573	2.438	0.01505
13	Gga_rs14987247	925126	A	ADD	630	0.2833	2.437	0.01507
11	Gga_rs14019411	4257177	A	ADD	629	0.2591	2.435	0.01517
1	Gga_rs13905340	96007002	G	ADD	630	-0.2216	-2.435	0.01518
13	GGaluGA097282	16099046	G	ADD	630	0.4889	2.435	0.01518
1	Gga_rs13797851	156993762	A	ADD	630	0.2274	2.434	0.0152
11	Gga_rs15625224	19902518	G	ADD	630	0.2322	2.434	0.01523
23	Gga_rs15204278	4543031	G	ADD	629	-0.2098	-2.434	0.01523
3	Gga_rs15260732	4705433	A	ADD	630	0.2171	2.433	0.01525
15	Gga_rs13629387	4405249	G	ADD	612	0.2201	2.433	0.01526
5	GGaluGA280724	29035155	G	ADD	630	-0.2285	-2.433	0.01527
Z	Gga_rs14507133	3829236	G	ADD	629	-0.2254	-2.432	0.01528
1	Gga_rs13840709	26953531	G	ADD	630	-0.2221	-2.431	0.01533
2	Gga_rs14253233	139156364	G	ADD	630	-0.2236	-2.431	0.01533
19	Gga_rs15043524	395406	A	ADD	630	0.2274	2.431	0.01533
19	GGaluGA127011	5534379	G	ADD	630	0.2291	2.431	0.01534
8	Gga_rs14650323	22212346	G	ADD	630	-0.3792	-2.431	0.01535
1	Gga_rs14888012	135030035	A	ADD	629	-0.2383	-2.43	0.01538
1	Gga_rs13767662	162885692	A	ADD	623	-0.4579	-2.43	0.01538
Z	Gga_rs16106057	25810477	A	ADD	630	-0.2499	-2.43	0.01538
1	Gga_rs13938414	134161274	A	ADD	625	-0.2152	-2.428	0.01547
3	Gga_rs14404592	103867837	A	ADD	630	0.2291	2.427	0.0155
17	Gga_rs14101115	5675685	A	ADD	630	-0.2474	-2.426	0.01554
1	Gga_rs13998772	199946902	A	ADD	630	-0.4438	-2.426	0.01555
5	Gga_rs14525930	28498047	G	ADD	629	0.2589	2.426	0.01555
11	Gga_rs14019663	4897890	C	ADD	630	0.2204	2.426	0.01555
14	Gga_rs13530777	2287807	G	ADD	622	0.2208	2.426	0.01555
1	Gga_rs13842165	28800862	A	ADD	625	0.2337	2.425	0.01558
1	GGaluGA033663	100620137	G	ADD	630	-0.2684	-2.425	0.01559
26	Gga_rs16202051	2714848	A	ADD	589	0.2103	2.425	0.0156
20	Gga_rs14272267	4735535	A	ADD	609	-0.2882	-2.424	0.01563
1	GGaluGA003995	6651513	G	ADD	630	-0.2228	-2.424	0.01564
1	GGaluGA007547	22097468	G	ADD	630	0.2989	2.424	0.01565
4	Gga_rs15644050	91763893	A	ADD	630	0.2674	2.423	0.01566
1	Gga_rs13840621	26876803	G	ADD	630	0.222	2.422	0.01572
3	Gga_rs10724901	91449310	A	ADD	630	-0.3444	-2.421	0.01576
10	Gga_rs14004529	9794844	G	ADD	629	-0.2463	-2.42	0.01579
18	Gga_rs13509037	8271292	G	ADD	630	0.219	2.42	0.0158
6	GGaluGA303618	27709402	C	ADD	630	0.2836	2.42	0.01582
2	Gga_rs13669086	37037730	G	ADD	630	-0.2227	-2.419	0.01585
2	GGaluGA134929	15785914	C	ADD	630	-0.2161	-2.418	0.01587
26	Gga_rs16201826	2548717	A	ADD	628	-0.229	-2.418	0.01588
3	Gga_rs14342718	41143662	G	ADD	630	-0.2747	-2.417	0.01591
7	Gga_rs14624988	31503486	A	ADD	630	-0.219	-2.417	0.01593
1	Gga_rs13861394	48676526	G	ADD	630	0.2224	2.416	0.01596
3	Gga_rs14385163	83723211	A	ADD	630	0.3395	2.416	0.01599
4	Gga_rs14493225	81158054	G	ADD	630	0.5894	2.416	0.01599
2	Gga_rs14143673	15969041	A	ADD	630	-0.3724	-2.415	0.01601
13	Gga_rs14059239	10923389	C	ADD	629	0.2131	2.415	0.01601
3	Gga_rs15336156	44472346	G	ADD	630	-0.2412	-2.415	0.01602
4	GGaluGA247298	14417552	G	ADD	630	0.2113	2.415	0.01602
Z	Gga_rs14759286	23226854	G	ADD	630	-0.2663	-2.415	0.01603
2	Gga_rs16141476	140723672	G	ADD	630	0.2377	2.415	0.01604
4	Gga_rs13576700	24409089	G	ADD	630	0.2113	2.414	0.01607
6	GGaluGA303323	27209975	G	ADD	630	-0.2408	-2.414	0.01607
17	GGaluGA115824	7384179	A	ADD	629	0.2472	2.414	0.01607
7	GGaluGA317370	27815409	A	ADD	630	-0.2114	-2.413	0.01609
4	Gga_rs15558835	46190279	G	ADD	630	-0.2268	-2.413	0.0161
14	Gga_rs14075456	7163589	A	ADD	630	-0.2359	-2.412	0.01614
3	GGaluGA233683	93654881	A	ADD	630	0.388	2.411	0.01618
15	GGaluGA108843	7319134	A	ADD	630	0.4389	2.411	0.01619
2	GGaluGA134844	15494866	A	ADD	630	0.6148	2.41	0.01624
2	Gga_rs14145166	17345070	G	ADD	629	0.7997	2.41	0.01624
18	Gga_rs15832113	8658969	G	ADD	630	-0.2249	-2.41	0.01624
14	Gga_rs16694253	12283960	A	ADD	630	-0.21	-2.41	0.01625
11	Gga_rs14027114	17517898	G	ADD	630	0.214	2.41	0.01626
25	Gga_rs16682399	1508418	A	ADD	630	-0.5468	-2.409	0.01626
10	Gga_rs14005067	10742112	G	ADD	630	0.2892	2.409	0.0163
23	Gga_rs16190620	4483005	G	ADD	630	-0.226	-2.408	0.01631
0	GGaluGA000106	0	A	ADD	630	0.2649	2.408	0.01632
2	Gga_rs16089405	107058716	A	ADD	630	0.245	2.408	0.01632
2	Gga_rs14253429	141862697	A	ADD	629	0.2179	2.408	0.01635
9	GGaluGA335410	4856084	A	ADD	630	-0.5878	-2.407	0.01636
Z	Gga_rs16760787	17841753	A	ADD	630	-0.3198	-2.407	0.01637
3	GGaluGA211526	22385985	G	ADD	630	-0.2697	-2.406	0.01641
5	Gga_rs16483920	30876779	A	ADD	630	-0.2308	-2.406	0.01642
11	GGaluGA078157	15077585	A	ADD	630	-0.2047	-2.406	0.01642
4	Gga_rs14471991	55490756	G	ADD	630	-0.2232	-2.405	0.01645
1	GGaluGA043130	130317174	A	ADD	630	-0.2703	-2.404	0.0165
1	GGaluGA043330	132012274	G	ADD	630	-0.2703	-2.404	0.0165
2	GGaluGA141171	35576752	G	ADD	630	0.2662	2.403	0.01654
27	Gga_rs15243877	4143151	A	ADD	614	-0.3662	-2.403	0.01655
1	Gga_rs13876645	63888976	G	ADD	630	0.4359	2.403	0.01657
20	GGaluGA180435	10421127	A	ADD	629	0.2086	2.401	0.01663
1	Gga_rs14908383	159345154	C	ADD	630	-0.3016	-2.401	0.01665
1	Gga_rs15459872	151552005	G	ADD	630	-0.2102	-2.4	0.01666
8	Gga_rs13681628	20795595	C	ADD	630	0.2242	2.4	0.01668
20	Gga_rs13632977	6566243	G	ADD	630	-0.2607	-2.4	0.01668
21	GGaluGA185584	6833550	A	ADD	630	0.2275	2.4	0.01668
1	Gga_rs13958404	161795934	A	ADD	630	-0.4183	-2.4	0.01669
8	Gga_rs14648196	20163911	G	ADD	630	-0.3659	-2.399	0.01672
8	GGaluGA328436	20178064	A	ADD	630	-0.3659	-2.399	0.01672
1	GGaluGA003882	6295619	G	ADD	630	0.2293	2.399	0.01673
7	GGaluGA314795	20712600	A	ADD	630	0.3079	2.399	0.01674
19	Gga_rs14119449	3907712	C	ADD	630	0.2245	2.397	0.0168
17	Gga_rs15794693	7862879	C	ADD	630	0.2439	2.397	0.01682
10	Gga_rs14005950	12503623	A	ADD	630	-0.2285	-2.397	0.01684
1	Gga_rs15361905	104378021	A	ADD	630	-0.2412	-2.396	0.01685
8	Gga_rs14651511	23204152	A	ADD	630	-0.2531	-2.396	0.01688
6	Gga_rs15796966	23833413	G	ADD	630	-0.3221	-2.396	0.01689
21	Gga_rs16178856	2305143	A	ADD	630	-0.2499	-2.394	0.01694
18	Gga_rs14114124	8351358	A	ADD	630	-0.2087	-2.394	0.01697
13	Gga_rs14055625	3421408	A	ADD	630	-0.503	-2.394	0.01698
Z	Gga_rs16765030	26371108	A	ADD	630	0.2193	2.394	0.01698
4	GGaluGA268200	85648478	A	ADD	630	-0.2422	-2.393	0.01699
2	Gga_rs14162025	33114366	G	ADD	626	-0.2132	-2.393	0.017
11	Gga_rs15618846	13586768	A	ADD	630	-0.2695	-2.392	0.01703
11	Gga_rs15618961	13712699	G	ADD	630	-0.2695	-2.392	0.01703
11	Gga_rs13613843	13790630	G	ADD	630	-0.2695	-2.392	0.01703
0	GGaluGA321847	0	G	ADD	630	0.2093	2.392	0.01706
20	Gga_rs16171706	9858365	A	ADD	630	-0.2866	-2.392	0.01706
2	GGaluGA136127	19488056	G	ADD	630	0.2139	2.391	0.01707
11	Gga_rs15604552	4745114	A	ADD	630	0.2044	2.391	0.01709
3	Gga_rs15358892	54844676	G	ADD	630	0.2096	2.391	0.0171
4	GGaluGA255605	42725788	G	ADD	629	-0.2686	-2.391	0.0171
Z	Gga_rs14689299	6073119	G	ADD	630	0.2092	2.391	0.01711
1	Gga_rs14886385	133265630	A	ADD	630	0.2762	2.391	0.01712
11	Gga_rs10732027	20891278	G	ADD	630	-0.2209	-2.39	0.01713
1	Gga_rs13938019	133733571	A	ADD	630	0.212	2.39	0.01714
8	Gga_rs15928877	22828828	G	ADD	630	-0.2127	-2.39	0.01714
1	Gga_rs13917207	109637890	A	ADD	630	-0.2625	-2.389	0.01719
7	Gga_rs13788527	18391926	G	ADD	630	0.4131	2.388	0.01722
20	Gga_rs16159612	1657337	A	ADD	630	0.2747	2.388	0.01722
2	Gga_rs15902402	16055593	G	ADD	630	-0.2313	-2.388	0.01726
19	Gga_rs13573582	1857301	G	ADD	629	0.3641	2.388	0.01726
3	Gga_rs14338700	35263781	G	ADD	630	-0.2707	-2.387	0.01727
12	Gga_rs14985152	18088765	A	ADD	630	0.2159	2.387	0.01727
17	Gga_rs13744366	6039355	A	ADD	630	-0.3992	-2.387	0.01727
25	Gga_rs16699028	990849	A	ADD	630	-0.2386	-2.387	0.01727
2	Gga_rs14265135	144074102	A	ADD	627	-0.3175	-2.387	0.01729
1	Gga_rs13955520	151694176	G	ADD	628	0.2769	2.386	0.01734
1	Gga_rs15544450	192336502	A	ADD	629	-0.4963	-2.386	0.01734
10	Gga_rs16690494	8610957	A	ADD	630	-0.2731	-2.386	0.01734
Z	Gga_rs14066324	22264176	G	ADD	630	-0.3174	-2.385	0.01736
2	Gga_rs14182574	51826860	G	ADD	629	0.2048	2.384	0.0174
9	Gga_rs14669595	5106606	G	ADD	630	-0.2264	-2.384	0.0174
1	Gga_rs15295731	66532792	G	ADD	630	0.2135	2.384	0.01741
2	Gga_rs13602091	75780061	A	ADD	630	0.2312	2.384	0.01742
6	Gga_rs15784757	16165040	A	ADD	630	-0.2128	-2.384	0.01742
1	Gga_rs13660255	72047928	A	ADD	630	0.2289	2.384	0.01743
18	Gga_rs14106320	1172845	A	ADD	630	0.5509	2.383	0.01746
1	Gga_rs14920506	177249470	A	ADD	630	0.208	2.383	0.01747
10	Gga_rs14946630	10792181	G	ADD	630	0.4199	2.383	0.01747
17	Gga_rs15028604	8521482	A	ADD	630	0.289	2.383	0.01747
1	Gga_rs13905534	96169543	G	ADD	630	-0.3313	-2.383	0.01748
18	GGaluGA118303	1624833	G	ADD	630	-0.2469	-2.383	0.01748
2	Gga_rs15118267	78795659	C	ADD	609	-0.2573	-2.383	0.01749
8	GGaluGA330606	24361546	G	ADD	630	-0.2131	-2.383	0.01749
4	Gga_rs14500220	87135703	A	ADD	630	0.5206	2.382	0.01751
4	Gga_rs14456602	41720785	A	ADD	630	-0.3438	-2.382	0.01752
2	Gga_rs15989778	50393149	A	ADD	630	-0.219	-2.382	0.01753
2	GGaluGA147038	50402302	G	ADD	630	-0.219	-2.382	0.01753
2	Gga_rs15138969	108807193	G	ADD	630	-0.3272	-2.382	0.01753
2	Gga_rs16093023	108831784	A	ADD	630	-0.3272	-2.382	0.01753
4	GGaluGA253484	36125461	G	ADD	630	-0.2254	-2.381	0.01757
9	Gga_rs15987089	23975936	A	ADD	630	-0.2044	-2.38	0.0176
Z	Gga_rs16683228	73918535	G	ADD	630	0.2007	2.38	0.01762
2	Gga_rs14175593	45370909	C	ADD	630	0.2688	2.38	0.01763
2	Gga_rs14180068	48829164	G	ADD	630	0.2406	2.38	0.01763
6	Gga_rs16567375	35263192	G	ADD	630	0.224	2.379	0.01764
4	Gga_rs14423589	6077206	G	ADD	630	0.2354	2.379	0.01765
3	Gga_rs14394995	94293734	A	ADD	630	-0.4302	-2.379	0.01767
17	GGaluGA117266	9585748	A	ADD	630	0.2431	2.378	0.01769
4	GGaluGA260547	56863506	G	ADD	619	0.2439	2.378	0.0177
4	Gga_rs13644937	14484930	A	ADD	630	0.2078	2.378	0.01772
6	GGaluGA295558	6882347	A	ADD	629	0.2152	2.377	0.01773
14	Gga_rs13815452	12155795	A	ADD	630	-0.2175	-2.377	0.01773
1	Gga_rs13839921	26352926	G	ADD	629	0.2129	2.377	0.01774
8	Gga_rs15925802	21422132	A	ADD	630	-0.2127	-2.376	0.01779
1	GGaluGA046916	141807666	G	ADD	630	-0.2437	-2.376	0.01781
15	Gga_rs15024772	10289528	A	ADD	630	0.2307	2.375	0.01783
1	Gga_rs14835481	64540524	C	ADD	629	0.2192	2.375	0.01785
1	Gga_rs13978268	179093734	C	ADD	629	0.3175	2.375	0.01785
Z	Gga_rs14753903	19380502	A	ADD	630	-0.2575	-2.375	0.01785
1	GGaluGA034635	104395802	G	ADD	625	-0.2234	-2.375	0.01786
4	Gga_rs13643275	9987286	G	ADD	630	-0.2784	-2.375	0.01786
20	GGaluGA179645	9207043	G	ADD	630	-0.223	-2.374	0.01789
2	GGaluGA134835	15462113	A	ADD	630	0.2385	2.373	0.01794
2	Gga_rs16120408	126016647	A	ADD	630	-0.298	-2.373	0.01794
15	GGaluGA106786	2179784	A	ADD	630	-0.3608	-2.373	0.01794
1	GGaluGA050917	157627285	A	ADD	630	0.2392	2.373	0.01796
4	GGaluGA268997	87396541	A	ADD	629	-0.206	-2.373	0.01796
3	GGaluGA231700	85460880	G	ADD	630	-0.2361	-2.373	0.01797
23	Gga_rs16192011	5603481	A	ADD	630	0.2869	2.372	0.01797
1	GGaluGA004891	10975292	A	ADD	630	-0.372	-2.372	0.01798
15	Gga_rs14089889	4927787	C	ADD	630	-0.265	-2.372	0.01799
10	Gga_rs14005802	12246215	A	ADD	630	0.569	2.372	0.01801
22	GGaluGA186086	1925770	A	ADD	630	-0.2067	-2.372	0.01801
1	GGaluGA050035	151597709	G	ADD	630	0.2743	2.371	0.01802
4	GGaluGA247337	14491386	A	ADD	630	0.2061	2.371	0.01803
11	Gga_rs16734610	15421209	A	ADD	630	0.2292	2.371	0.01803
Z	Gga_rs15713338	2912971	G	ADD	630	-0.213	-2.371	0.01803
4	Gga_rs14505346	92928697	A	ADD	630	-0.4919	-2.37	0.01807
5	GGaluGA280515	28513441	A	ADD	630	0.2489	2.37	0.01807
5	Gga_rs14525954	28535647	A	ADD	630	0.2489	2.37	0.01807
1	Gga_rs15455476	149558516	A	ADD	630	0.302	2.37	0.01809
2	Gga_rs15990661	51051310	A	ADD	630	0.2043	2.37	0.01811
2	Gga_rs14181956	51075233	G	ADD	630	0.2043	2.37	0.01811
2	Gga_rs14181958	51075438	A	ADD	630	0.2043	2.37	0.01811
2	Gga_rs15991100	51357095	C	ADD	630	0.2043	2.37	0.01811
2	Gga_rs14182280	51425256	A	ADD	630	0.2043	2.37	0.01811
2	Gga_rs14182344	51444234	A	ADD	630	0.2043	2.37	0.01811
2	Gga_rs14182398	51498096	A	ADD	630	0.2043	2.37	0.01811
2	GGaluGA147267	51965459	A	ADD	630	0.2043	2.37	0.01811
2	Gga_rs14182760	52064693	G	ADD	630	0.2043	2.37	0.01811
2	Gga_rs15991956	52123508	A	ADD	630	0.2043	2.37	0.01811
1	Gga_rs15364878	106047168	C	ADD	630	-0.2246	-2.369	0.01815
15	Gga_rs15019803	4578454	A	ADD	630	0.2767	2.369	0.01815
3	Gga_rs14394805	94125884	C	ADD	630	-0.3915	-2.368	0.01816
1	Gga_rs13919645	111837547	G	ADD	630	0.3047	2.367	0.01823
1	Gga_rs13934705	127884051	A	ADD	630	-0.2241	-2.367	0.01824
3	Gga_rs14405743	104829616	G	ADD	630	-0.2812	-2.367	0.01824
1	Gga_rs15461382	152711445	A	ADD	630	0.2214	2.367	0.01825
1	Gga_rs15461401	152738843	G	ADD	630	0.2214	2.367	0.01825
2	Gga_rs14264927	144201803	A	ADD	630	0.2301	2.366	0.01828
7	GGaluGA319382	32200542	A	ADD	630	0.2001	2.366	0.01829
24	Gga_rs14295156	3306900	G	ADD	630	0.2167	2.366	0.0183
3	GGaluGA237309	105844475	A	ADD	627	-0.3254	-2.365	0.01833
3	Gga_rs14383060	81874626	G	ADD	629	0.3901	2.365	0.01834
7	Gga_rs14620039	27841563	G	ADD	630	-0.2132	-2.365	0.01834
27	Gga_rs16208222	4549155	A	ADD	630	-0.2148	-2.363	0.01843
Z	Gga_rs16761587	19624789	A	ADD	630	-0.2177	-2.363	0.01845
18	Gga_rs16348121	10861516	G	ADD	630	-0.5071	-2.362	0.01848
18	Gga_rs14417609	10895789	A	ADD	630	-0.5071	-2.362	0.01848
27	Gga_rs14304150	4370584	A	ADD	615	-0.3393	-2.362	0.0185
3	Gga_rs14375230	73898389	A	ADD	629	0.404	2.361	0.01852
19	GGaluGA126875	5282909	G	ADD	630	-0.2821	-2.361	0.01854
1	Gga_rs13826287	7152094	G	ADD	630	0.2079	2.36	0.01856
1	Gga_rs13558093	185779728	A	ADD	630	0.2267	2.36	0.01856
7	Gga_rs15850261	16065177	G	ADD	630	0.2241	2.36	0.01857
11	Gga_rs15618480	13295566	A	ADD	630	-0.3241	-2.36	0.0186
14	Gga_rs15007950	5785500	G	ADD	630	0.2143	2.359	0.01865
4	GGaluGA243822	4953426	A	ADD	606	-0.2429	-2.359	0.01866
11	GGaluGA077015	10381146	A	ADD	630	-0.2208	-2.358	0.01868
Z	Gga_rs14704672	5468159	C	ADD	629	-0.3025	-2.358	0.01868
13	GGaluGA093463	8132849	G	ADD	630	-0.2663	-2.358	0.01869
1	Gga_rs13849802	36491471	A	ADD	630	-0.2515	-2.358	0.0187
5	Gga_rs14523583	26328278	A	ADD	630	0.312	2.357	0.01873
5	Gga_rs16480113	27665425	G	ADD	630	0.3647	2.357	0.01873
1	GGaluGA034966	106143278	G	ADD	630	-0.2249	-2.356	0.01876
4	Gga_rs14489711	75434013	A	ADD	630	0.2167	2.356	0.01877
Z	Gga_rs14764811	36322787	A	ADD	630	0.2739	2.356	0.01877
2	Gga_rs14191966	61957959	A	ADD	630	0.2139	2.356	0.01878
11	Gga_rs14019351	4207529	G	ADD	630	0.2169	2.356	0.0188
11	Gga_rs15626912	20811964	A	ADD	630	-0.2137	-2.355	0.01883
18	GGaluGA118562	2030451	A	ADD	630	-0.2268	-2.355	0.01884
2	Gga_rs14130009	3658541	C	ADD	630	0.2997	2.355	0.01885
Z	Gga_rs14777225	26779145	G	ADD	630	0.2185	2.355	0.01885
11	GGaluGA074605	1825039	G	ADD	630	0.2022	2.354	0.01886
7	GGaluGA319902	33406522	G	ADD	630	0.2402	2.354	0.01888
10	GGaluGA070834	15740767	A	ADD	607	-0.2376	-2.354	0.01888
13	Gga_rs15707176	16123863	A	ADD	630	0.3025	2.354	0.01889
2	GGaluGA153643	74985707	A	ADD	630	0.23	2.354	0.0189
Z	Gga_rs16099676	18265988	C	ADD	630	-0.21	-2.354	0.0189
4	Gga_rs14486031	69349481	G	ADD	630	-0.2502	-2.352	0.01897
21	Gga_rs14285106	5378069	G	ADD	630	-0.2211	-2.352	0.01898
1	Gga_rs14905629	165634686	A	ADD	630	-0.2475	-2.351	0.01902
18	GGaluGA123129	9928246	A	ADD	629	-0.3581	-2.35	0.01909
4	GGaluGA259391	53622610	A	ADD	630	-0.2248	-2.35	0.0191
18	GGaluGA121464	7125507	A	ADD	630	-0.2502	-2.349	0.01913
20	GGaluGA178527	7512082	A	ADD	630	0.2135	2.349	0.01914
5	GGaluGA289405	55260408	G	ADD	616	0.4895	2.349	0.01915
4	GGaluGA269431	88762484	G	ADD	630	-0.2093	-2.349	0.01916
23	GGaluGA187307	683758	G	ADD	630	-0.2175	-2.348	0.01919
7	Gga_rs14626348	32791437	A	ADD	630	0.2419	2.348	0.0192
24	Gga_rs14292518	833943	A	ADD	630	0.2228	2.347	0.01924
2	Gga_rs16146292	151455873	G	ADD	630	-0.2268	-2.347	0.01925
1	GGaluGA009855	30030667	A	ADD	630	-0.2527	-2.347	0.01926
3	GGaluGA232252	88432311	A	ADD	630	0.2555	2.347	0.01926
20	Gga_rs3137567	10019640	A	ADD	630	0.2075	2.346	0.01927
0	GGaluGA001422	0	A	ADD	630	0.21	2.345	0.01931
3	Gga_rs14396527	95605617	G	ADD	630	0.3268	2.345	0.01931
3	Gga_rs13699469	95703447	G	ADD	630	0.3268	2.345	0.01931
5	GGaluGA271987	1068878	A	ADD	630	0.2146	2.346	0.01931
3	Gga_rs10726557	41982117	G	ADD	626	-0.2176	-2.345	0.01932
2	Gga_rs14182053	51108718	A	ADD	630	0.2022	2.345	0.01935
3	Gga_rs13782889	45719917	A	ADD	630	0.259	2.345	0.01935
3	Gga_rs16300540	76047202	A	ADD	630	0.2219	2.344	0.01937
10	Gga_rs14006064	12640447	G	ADD	630	0.2146	2.344	0.01937
5	Gga_rs14524671	27291866	A	ADD	630	0.2048	2.344	0.01938
4	Gga_rs14488013	71143624	C	ADD	630	0.2202	2.344	0.01939
3	Gga_rs15400407	80620021	G	ADD	629	0.3323	2.344	0.0194
Z	Gga_rs14776425	65762876	G	ADD	629	0.2781	2.344	0.0194
0	GGaluGA001022	0	A	ADD	628	0.1989	2.343	0.01943
5	Gga_rs15685624	27470083	A	ADD	630	0.4717	2.343	0.01945
10	GGaluGA065860	1449298	A	ADD	630	-0.2373	-2.343	0.01945
2	Gga_rs14170672	42042849	G	ADD	630	-0.2183	-2.343	0.01947
17	Gga_rs13744607	5422179	A	ADD	630	-0.2316	-2.342	0.01948
11	GGaluGA079143	18643757	G	ADD	630	-0.2127	-2.342	0.0195
20	Gga_rs14275025	7203668	G	ADD	630	-0.238	-2.342	0.01951
11	Gga_rs14720851	14403962	A	ADD	630	0.2416	2.341	0.01952
24	GGaluGA193500	5581699	A	ADD	630	0.2678	2.341	0.01952
1	Gga_rs13855825	42017049	A	ADD	630	-0.214	-2.341	0.01954
3	GGaluGA211376	21889819	G	ADD	630	-0.2102	-2.341	0.01954
Z	Gga_rs15712708	22210111	G	ADD	630	-0.3128	-2.341	0.01954
1	Gga_rs13858679	46191637	A	ADD	630	0.4934	2.341	0.01956
7	Gga_rs15839672	10700262	G	ADD	630	0.2111	2.341	0.01956
3	Gga_rs15437160	99839261	A	ADD	630	0.223	2.34	0.01958
7	Gga_rs14627865	34108817	A	ADD	630	0.303	2.34	0.01958
25	GGaluGA194176	899826	A	ADD	630	0.2509	2.34	0.01958
4	Gga_rs13644480	13091734	A	ADD	630	-0.3623	-2.34	0.01959
18	Gga_rs14108996	3289647	A	ADD	622	-0.2144	-2.34	0.01962
7	Gga_rs14617447	25439244	G	ADD	629	0.2074	2.339	0.01963
15	GGaluGA111722	12958390	A	ADD	630	0.2032	2.339	0.01964
7	GGaluGA317801	28597718	G	ADD	630	-0.3446	-2.338	0.01968
1	Gga_rs13872462	59690872	G	ADD	630	-0.3771	-2.338	0.01969
1	Gga_rs16750584	127795065	G	ADD	630	-0.2019	-2.338	0.01971
2	Gga_rs14253286	142010370	G	ADD	630	-0.2137	-2.338	0.01971
10	Gga_rs14006107	12669907	A	ADD	629	0.2134	2.337	0.01973
0	GGaluGA271446	0	G	ADD	630	0.2205	2.337	0.01978
11	Gga_rs14019549	4679577	A	ADD	630	0.2161	2.336	0.0198
21	Gga_rs14285467	5788925	G	ADD	630	-0.2705	-2.336	0.0198
4	Gga_rs14475285	58547286	A	ADD	630	0.2246	2.335	0.01986
1	Gga_rs14788651	3184632	G	ADD	630	0.2048	2.335	0.01988
1	GGaluGA014929	46628488	A	ADD	630	0.3754	2.334	0.01992
1	Gga_rs13859203	46647582	A	ADD	630	0.3754	2.334	0.01992
1	Gga_rs14883707	127074142	G	ADD	630	-0.2176	-2.334	0.01992
3	Gga_rs14374864	73443408	A	ADD	630	-0.1925	-2.333	0.01994
15	Gga_rs14094709	10140144	A	ADD	630	0.236	2.333	0.01994
17	Gga_rs14096980	10751588	A	ADD	630	0.2393	2.334	0.01994
4	Gga_rs16395930	42333544	A	ADD	630	-0.2072	-2.332	0.02
4	Gga_rs16018726	92228629	G	ADD	630	0.2244	2.332	0.02
9	GGaluGA341396	16998303	G	ADD	630	0.2147	2.332	0.02
4	Gga_rs14473195	56408288	A	ADD	630	-0.2061	-2.332	0.02002
27	Gga_rs15243578	4280085	A	ADD	630	-0.22	-2.332	0.02004
11	GGaluGA080233	20894431	G	ADD	630	-0.2146	-2.331	0.02005
27	Gga_rs16029617	3085563	G	ADD	630	0.2325	2.331	0.02005
22	GGaluGA185973	1580637	G	ADD	630	0.4213	2.331	0.02007
6	GGaluGA302075	24532386	A	ADD	630	-0.3145	-2.33	0.0201
2	Gga_rs16144854	152377552	A	ADD	630	-0.2138	-2.33	0.02011
14	GGaluGA105208	14348332	G	ADD	630	0.2678	2.33	0.02013
Z	GGaluGA346550	3023568	A	ADD	630	0.4217	2.33	0.02014
Z	Gga_rs14507662	3115795	G	ADD	630	0.4217	2.33	0.02014
2	Gga_rs14128164	2125402	G	ADD	630	0.219	2.329	0.02018
26	Gga_rs16201684	2467934	A	ADD	630	-0.2123	-2.329	0.02019
2	Gga_rs14206379	78260290	A	ADD	628	0.2252	2.328	0.02021
7	Gga_rs13791580	10757896	A	ADD	630	0.2101	2.328	0.02025
2	GGaluGA149759	62555229	A	ADD	630	-0.24	-2.327	0.02027
10	Gga_rs14950004	15214807	A	ADD	630	-0.2516	-2.327	0.02029
2	Gga_rs14170533	41945996	A	ADD	630	0.2265	2.326	0.02033
4	Gga_rs10724680	18205274	A	ADD	630	-0.2576	-2.326	0.02035
3	Gga_rs16314653	88488445	A	ADD	630	-0.2133	-2.325	0.02037
21	GGaluGA182488	1226582	G	ADD	630	0.215	2.325	0.02038
19	GGaluGA123761	422240	G	ADD	629	0.2447	2.325	0.0204
1	Gga_rs13932629	125205908	A	ADD	620	-0.2954	-2.325	0.02041
19	Gga_rs14693214	5755778	A	ADD	630	-0.2691	-2.324	0.02045
8	Gga_rs16630666	15048861	G	ADD	630	0.4904	2.323	0.02047
8	Gga_rs16648729	28851285	A	ADD	629	-0.2134	-2.324	0.02047
3	Gga_rs16304527	79743373	G	ADD	630	0.2506	2.323	0.02048
11	GGaluGA074894	2673670	G	ADD	630	-0.1995	-2.323	0.02048
Z	Gga_rs16776545	30897441	A	ADD	630	-0.235	-2.323	0.02049
4	Gga_rs15546731	39810840	G	ADD	629	0.4304	2.323	0.0205
0	GGaluGA360174	0	A	ADD	630	0.3158	2.322	0.02053
2	GGaluGA161517	106778402	C	ADD	630	-0.3316	-2.322	0.02053
3	Gga_rs15424625	93281680	G	ADD	630	0.2203	2.322	0.02053
11	Gga_rs15602237	1968068	A	ADD	630	-0.1995	-2.322	0.02057
8	Gga_rs16617078	1372839	A	ADD	630	0.2412	2.321	0.02058
24	GGaluGA192175	3422673	G	ADD	630	0.2201	2.322	0.02058
3	Gga_rs15284146	19741963	G	ADD	630	-0.2323	-2.321	0.0206
11	Gga_rs14959779	5009937	G	ADD	630	0.2374	2.321	0.0206
20	Gga_rs14272417	4912539	G	ADD	630	-0.206	-2.321	0.02061
7	Gga_rs14614111	21633060	A	ADD	630	0.2245	2.321	0.02062
20	Gga_rs14279165	11227833	A	ADD	630	-0.2753	-2.321	0.02063
Z	Gga_rs15001907	2196495	A	ADD	630	-0.203	-2.32	0.02064
Z	Gga_rs14770716	53708376	A	ADD	630	0.6206	2.32	0.02064
21	Gga_rs16179722	3073939	A	ADD	620	-0.2605	-2.32	0.02065
4	Gga_rs14500380	87281300	A	ADD	630	0.2078	2.32	0.02066
18	Gga_rs14109365	3592927	G	ADD	630	0.2444	2.32	0.02068
8	GGaluGA321921	626227	A	ADD	630	-0.2124	-2.319	0.02071
1	GGaluGA051581	159536427	A	ADD	630	-0.3418	-2.319	0.02074
17	GGaluGA114774	5680536	A	ADD	630	-0.2129	-2.318	0.02076
1	GGaluGA021873	64218920	A	ADD	630	0.2387	2.318	0.02079
1	Gga_rs13902239	93303546	G	ADD	630	0.2135	2.318	0.02079
20	Gga_rs14275057	7236679	G	ADD	630	-0.2308	-2.317	0.02083
2	GGaluGA161054	105639767	A	ADD	630	-0.2054	-2.316	0.02086
4	GGaluGA255963	44708049	C	ADD	630	-0.2673	-2.316	0.02086
4	Gga_rs13515848	37450227	G	ADD	630	-0.3436	-2.316	0.02089
2	Gga_rs15993297	54779489	A	ADD	630	-0.2147	-2.315	0.02092
2	Gga_rs15993498	54962879	G	ADD	630	-0.2147	-2.315	0.02092
3	Gga_rs16241954	27918989	A	ADD	630	-0.2513	-2.315	0.02092
3	Gga_rs14400234	99423181	G	ADD	630	-0.5198	-2.315	0.02093
Z	Gga_rs14507111	3875165	A	ADD	630	-0.2131	-2.315	0.02096
10	Gga_rs13784920	11162255	G	ADD	625	0.2167	2.314	0.02098
4	GGaluGA246138	11948493	G	ADD	630	0.2217	2.314	0.02101
4	Gga_rs14485612	68850452	A	ADD	630	-0.2236	-2.314	0.02101
4	GGaluGA266633	81006540	A	ADD	629	0.5327	2.313	0.02103
20	GGaluGA180038	9805917	A	ADD	630	-0.292	-2.313	0.02104
17	Gga_rs14104648	1285451	A	ADD	629	-0.2701	-2.312	0.02109
20	Gga_rs16167576	7077243	A	ADD	629	-0.219	-2.312	0.02109
1	Gga_rs13713431	155714206	A	ADD	630	0.214	2.312	0.02111
11	Gga_rs14018794	2238309	G	ADD	630	0.2031	2.312	0.02111
7	Gga_rs14611806	19122475	A	ADD	630	0.2352	2.312	0.02112
1	Gga_rs15556335	199889430	G	ADD	630	0.2065	2.311	0.02115
20	Gga_rs14274951	7167169	A	ADD	630	-0.2395	-2.311	0.02117
1	Gga_rs14807412	33939467	G	ADD	630	-0.2258	-2.311	0.02118
1	Gga_rs14927488	184267939	A	ADD	630	0.2087	2.31	0.02119
15	Gga_rs16709334	6522139	A	ADD	629	-0.2088	-2.31	0.02122
1	Gga_rs13511734	110836503	A	ADD	630	0.2083	2.31	0.02123
3	Gga_rs14394679	94021055	G	ADD	630	-0.2023	-2.31	0.02124
3	Gga_rs14321889	19783665	G	ADD	630	0.2043	2.309	0.02125
3	Gga_rs16264127	46818182	A	ADD	630	-0.2438	-2.309	0.02126
1	GGaluGA034700	104672575	G	ADD	630	0.2107	2.309	0.02127
3	GGaluGA215519	34040794	A	ADD	630	-0.2293	-2.309	0.02127
22	GGaluGA185997	1643227	C	ADD	630	-0.2653	-2.309	0.02128
17	Gga_rs15026974	10747857	A	ADD	630	0.2325	2.309	0.02129
5	GGaluGA271620	410275	A	ADD	630	-0.2311	-2.308	0.0213
9	Gga_rs16680926	24436645	G	ADD	630	-0.2232	-2.308	0.02133
1	GGaluGA020089	60024696	A	ADD	630	-0.3819	-2.308	0.02134
7	Gga_rs13740280	4993765	G	ADD	630	-0.4686	-2.307	0.02136
18	Gga_rs14416877	9602384	A	ADD	627	0.3066	2.307	0.02138
1	Gga_rs13892400	85616852	A	ADD	630	0.2742	2.307	0.0214
14	Gga_rs13743691	9208367	G	ADD	628	-0.2096	-2.306	0.02143
2	GGaluGA130305	2672439	G	ADD	628	0.3641	2.306	0.02145
1	Gga_rs13911978	104632631	G	ADD	630	0.2072	2.306	0.02146
1	Gga_rs13688409	101990314	G	ADD	629	0.2092	2.305	0.02147
20	GGaluGA174790	770747	A	ADD	630	0.2355	2.305	0.02147
Z	GGaluGA353657	53896184	G	ADD	630	0.3744	2.305	0.02147
2	Gga_rs14232605	112371814	G	ADD	630	-0.253	-2.305	0.02151
1	Gga_rs13915475	108256294	G	ADD	630	0.2205	2.304	0.02152
17	GGaluGA115144	6251869	G	ADD	629	-0.2242	-2.304	0.02153
15	Gga_rs14089781	4721161	A	ADD	630	-0.2734	-2.304	0.02155
1	GGaluGA052049	161568843	G	ADD	630	-0.376	-2.304	0.02156
6	GGaluGA294266	4108152	G	ADD	630	0.227	2.303	0.02158
14	GGaluGA102120	6604218	A	ADD	630	0.2046	2.303	0.0216
19	GGaluGA127023	5549435	A	ADD	630	0.3207	2.303	0.02162
18	Gga_rs14109758	3969020	G	ADD	629	-0.214	-2.302	0.02166
7	GGaluGA319259	31949316	A	ADD	630	-0.2522	-2.301	0.02173
7	GGaluGA321693	37764014	A	ADD	624	0.2538	2.301	0.02173
1	GGaluGA022156	64885562	A	ADD	630	0.2432	2.301	0.02174
4	Gga_rs14419655	2562608	G	ADD	629	-0.2186	-2.301	0.02174
4	Gga_rs14470995	54641747	C	ADD	630	0.2528	2.301	0.02174
Z	Gga_rs16778055	69542090	A	ADD	630	0.2092	2.301	0.02174
Z	Gga_rs16126120	69542602	G	ADD	630	0.2092	2.301	0.02174
13	Gga_rs15693729	8279391	G	ADD	630	0.196	2.3	0.02175
17	GGaluGA115964	7637533	A	ADD	629	-0.2349	-2.3	0.02175
5	Gga_rs15683627	26551610	A	ADD	629	0.212	2.3	0.02176
12	Gga_rs14043438	13729306	C	ADD	630	0.2028	2.3	0.02176
21	Gga_rs14285275	5552541	G	ADD	630	0.1932	2.3	0.02177
1	GGaluGA052464	165018980	A	ADD	630	-0.2276	-2.3	0.0218
1	Gga_rs13838999	25555492	G	ADD	630	-0.2074	-2.299	0.02181
18	Gga_rs15818593	3610865	G	ADD	630	0.2011	2.299	0.02181
22	Gga_rs14690460	1813979	A	ADD	630	0.199	2.299	0.02181
28	GGaluGA202630	3690543	A	ADD	630	-0.243	-2.299	0.02182
7	GGaluGA316338	25141951	G	ADD	630	0.2578	2.299	0.02186
1	Gga_rs13747819	28892007	G	ADD	630	0.2209	2.298	0.02189
7	Gga_rs13599357	32538830	C	ADD	630	-0.2008	-2.298	0.02189
4	Gga_rs16455118	94230043	C	ADD	626	-0.349	-2.298	0.0219
8	Gga_rs14642545	14374617	A	ADD	630	-0.305	-2.297	0.02194
3	GGaluGA230892	82782647	A	ADD	630	0.2683	2.297	0.02195
2	Gga_rs15863130	1679916	G	ADD	630	-0.215	-2.296	0.02198
3	Gga_rs14362293	56561036	A	ADD	630	0.2234	2.296	0.02198
5	Gga_rs13755428	26311934	A	ADD	630	-0.2344	-2.296	0.02198
19	Gga_rs14119375	3846263	G	ADD	630	-0.2176	-2.296	0.022
23	Gga_rs16186756	958012	A	ADD	630	0.2055	2.296	0.022
21	Gga_rs13630133	5807971	C	ADD	630	0.1991	2.296	0.02201
23	GGaluGA189183	4162480	A	ADD	630	0.3195	2.296	0.02202
7	Gga_rs16611156	34459665	A	ADD	630	0.2135	2.295	0.02204
4	GGaluGA255445	41836296	A	ADD	630	-0.2775	-2.295	0.02205
2	Gga_rs15117042	75938797	A	ADD	630	0.2365	2.295	0.02206
Z	GGaluGA346492	2514889	A	ADD	630	-0.205	-2.295	0.02207
1	Gga_rs13625668	139315744	A	ADD	630	0.2938	2.295	0.02208
18	GGaluGA122221	8716973	G	ADD	630	0.1933	2.294	0.0221
20	Gga_rs13631475	3022868	A	ADD	630	-0.2003	-2.293	0.02216
26	Gga_rs16201964	2638367	A	ADD	630	0.2067	2.293	0.02219
7	Gga_rs14628204	34493650	A	ADD	630	0.2219	2.292	0.02221
26	GGaluGA197717	4269158	A	ADD	630	0.4536	2.292	0.02222
1	GGaluGA041232	124377338	A	ADD	627	0.3856	2.292	0.02224
1	Gga_rs13688750	102920393	A	ADD	630	-0.2083	-2.292	0.02225
7	Gga_rs14602872	5013937	A	ADD	629	-0.5138	-2.291	0.02228
4	Gga_rs14435718	17765695	A	ADD	630	-0.3463	-2.291	0.02229
8	GGaluGA332736	28942418	G	ADD	630	0.2246	2.291	0.02232
10	GGaluGA068338	9495675	G	ADD	610	0.2049	2.291	0.02232
1	GGaluGA039211	117753394	G	ADD	630	0.2241	2.29	0.02235
3	Gga_rs13696199	85427079	A	ADD	630	0.3206	2.29	0.02235
Z	GGaluGA348532	16494883	A	ADD	630	-0.2635	-2.29	0.02235
18	GGaluGA118256	1530698	A	ADD	630	0.2162	2.29	0.02238
4	Gga_rs14448112	34100261	G	ADD	630	-0.2138	-2.288	0.02245
1	Gga_rs13686008	121638087	A	ADD	630	-0.2071	-2.288	0.02247
20	Gga_rs15172516	4890927	G	ADD	630	-0.2172	-2.288	0.02248
4	Gga_rs16397178	44085725	A	ADD	630	-0.2327	-2.288	0.02249
4	Gga_rs16397201	44106586	G	ADD	630	-0.2327	-2.288	0.02249
24	Gga_rs16193075	756921	A	ADD	630	-0.3209	-2.287	0.0225
2	GGaluGA162055	109066876	G	ADD	630	-0.3215	-2.287	0.02251
7	Gga_rs16591938	19256847	G	ADD	630	0.2073	2.287	0.02253
12	Gga_rs14044137	14334046	A	ADD	630	-0.2351	-2.287	0.02255
6	GGaluGA307444	36961637	A	ADD	630	-0.2027	-2.286	0.02257
2	GGaluGA162168	109425792	G	ADD	630	-0.2368	-2.286	0.02258
5	Gga_rs14525911	28474151	A	ADD	622	0.2432	2.286	0.02258
10	Gga_rs15558938	1355165	A	ADD	630	0.2006	2.286	0.02258
27	GGaluGA199887	3151148	A	ADD	630	-0.241	-2.286	0.02258
1	Gga_rs15468976	164040088	G	ADD	611	-0.4442	-2.286	0.02259
4	Gga_rs16419024	59770870	A	ADD	630	-0.2031	-2.286	0.02261
1	Gga_rs13938501	134213630	A	ADD	630	0.2482	2.285	0.02263
4	Gga_rs14500395	87290961	A	ADD	630	0.4837	2.285	0.02263
4	Gga_rs14500425	87316254	A	ADD	630	0.4837	2.285	0.02263
6	GGaluGA307572	37354091	A	ADD	630	0.2142	2.285	0.02263
3	Gga_rs14328957	26588678	A	ADD	630	-0.2672	-2.284	0.02268
11	Gga_rs13613961	14560502	G	ADD	630	0.2072	2.284	0.02271
17	Gga_rs14099334	7769004	A	ADD	629	-0.2556	-2.284	0.02271
2	Gga_rs14257243	152318078	G	ADD	630	0.2464	2.284	0.02273
1	Gga_rs13649532	94112630	A	ADD	630	0.2378	2.283	0.02274
4	Gga_rs15507286	17452317	A	ADD	606	-0.3529	-2.284	0.02274
2	GGaluGA147482	55243745	G	ADD	630	0.3089	2.283	0.02275
4	Gga_rs14459678	45516115	C	ADD	630	-0.2064	-2.283	0.02277
18	GGaluGA122517	9104026	A	ADD	630	0.23	2.283	0.02279
27	Gga_rs15242383	853493	A	ADD	628	0.2058	2.283	0.02279
3	Gga_rs14404604	103877970	A	ADD	630	0.3326	2.282	0.0228
1	GGaluGA014589	45377082	A	ADD	627	-0.2194	-2.282	0.02282
2	GGaluGA149414	61741100	A	ADD	630	0.1961	2.282	0.02282
6	Gga_rs14579293	18947547	G	ADD	630	-0.218	-2.282	0.02284
7	Gga_rs14607006	12251788	A	ADD	630	-0.2188	-2.282	0.02285
20	Gga_rs13632795	6215353	A	ADD	630	-0.1951	-2.281	0.02289
10	Gga_rs14945745	8261009	A	ADD	628	-0.1963	-2.281	0.0229
Z	GGaluGA349525	22242077	G	ADD	630	-0.3075	-2.281	0.0229
Z	GGaluGA349539	22313213	C	ADD	630	-0.3075	-2.281	0.0229
26	GGaluGA197413	3916548	G	ADD	620	0.2097	2.28	0.02295
17	GGaluGA116106	7836255	G	ADD	630	0.3392	2.28	0.02296
5	GGaluGA285836	46085865	G	ADD	607	0.2186	2.28	0.02298
11	Gga_rs14723003	12897318	C	ADD	616	0.2287	2.28	0.02298
17	GGaluGA116082	7809022	A	ADD	630	0.3383	2.279	0.02298
3	Gga_rs14383276	82013484	C	ADD	630	0.2062	2.279	0.023
2	GGaluGA169523	137987232	A	ADD	630	0.2299	2.279	0.02301
20	Gga_rs14272173	4632230	G	ADD	630	-0.2164	-2.279	0.02301
3	Gga_rs14387420	85567043	G	ADD	630	-0.2241	-2.278	0.02306
1	Gga_rs14836272	65463133	A	ADD	630	0.2194	2.278	0.02307
1	GGaluGA048832	148488693	A	ADD	630	0.2165	2.278	0.02308
4	GGaluGA269042	87569204	A	ADD	630	-0.2127	-2.278	0.02309
1	GGaluGA034535	103984169	G	ADD	629	0.2103	2.277	0.0231
4	Gga_rs14459785	45572548	A	ADD	630	-0.1991	-2.277	0.02311
Z	Gga_rs16099505	17920726	C	ADD	630	-0.3078	-2.277	0.02311
1	GGaluGA039461	118673019	A	ADD	630	0.1936	2.276	0.02321
7	Gga_rs16609670	33184247	G	ADD	630	-0.208	-2.275	0.02322
18	GGaluGA120041	4338658	A	ADD	630	-0.2187	-2.275	0.02324
3	Gga_rs13698463	92385984	A	ADD	565	-0.2461	-2.275	0.02325
21	Gga_rs13602990	2375826	C	ADD	630	0.214	2.275	0.02325
10	GGaluGA070942	15846141	A	ADD	625	-0.2268	-2.275	0.02326
1	Gga_rs15413965	127472390	A	ADD	630	-0.2038	-2.275	0.02327
Z	GGaluGA348733	17687145	G	ADD	623	-0.2206	-2.274	0.0233
2	Gga_rs15168252	142777148	G	ADD	630	0.4715	2.274	0.02331
6	Gga_rs14596876	37154668	G	ADD	627	0.2124	2.274	0.02331
2	GGaluGA132797	8220708	G	ADD	630	0.4221	2.274	0.02332
5	Gga_rs16490252	37127415	A	ADD	630	-0.2225	-2.274	0.02332
1	Gga_rs14870887	110847152	A	ADD	630	0.2056	2.273	0.02335
4	Gga_rs13645817	17005495	G	ADD	630	-0.1986	-2.273	0.02335
4	GGaluGA267732	84427402	G	ADD	630	0.2127	2.273	0.02337
3	GGaluGA237324	105922988	A	ADD	629	-0.3033	-2.273	0.02339
4	Gga_rs16401499	47491796	A	ADD	630	-0.2188	-2.273	0.02339
20	Gga_rs15173906	6348138	G	ADD	630	-0.202	-2.272	0.02341
1	Gga_rs13965319	167041125	G	ADD	630	0.2084	2.272	0.02342
5	GGaluGA282466	35884687	G	ADD	630	-0.1905	-2.271	0.02351
24	Gga_rs14292555	861378	A	ADD	630	-0.3191	-2.27	0.02353
24	Gga_rs13604090	927273	A	ADD	630	-0.3191	-2.27	0.02353
24	GGaluGA190679	1101089	A	ADD	630	-0.3191	-2.27	0.02353
24	GGaluGA190683	1101276	A	ADD	630	-0.3191	-2.27	0.02353
24	GGaluGA190688	1108134	C	ADD	630	-0.3191	-2.27	0.02353
24	Gga_rs14292823	1156840	C	ADD	630	-0.3191	-2.27	0.02353
2	Gga_rs15109051	64706587	G	ADD	630	0.2023	2.27	0.02355
2	Gga_rs14230075	107930180	A	ADD	630	-0.283	-2.27	0.02355
6	GGaluGA296508	8902365	G	ADD	629	0.2989	2.27	0.02357
7	Gga_rs16591724	18791309	G	ADD	630	-0.1997	-2.269	0.02359
1	Gga_rs15461165	152494956	A	ADD	630	-0.1981	-2.269	0.02361
5	GGaluGA282372	34949516	A	ADD	629	-0.2003	-2.269	0.02362
3	Gga_rs14385945	84315115	G	ADD	630	0.2511	2.268	0.02364
2	Gga_rs14199358	67990903	G	ADD	630	0.2947	2.268	0.02366
6	Gga_rs16549417	19020825	A	ADD	629	0.2652	2.268	0.02366
8	Gga_rs16641666	23852382	A	ADD	616	-0.254	-2.268	0.02367
9	GGaluGA335752	5453545	A	ADD	630	0.1986	2.267	0.02372
19	GGaluGA126801	5118467	A	ADD	630	-0.2859	-2.267	0.02374
21	GGaluGA182474	1187140	G	ADD	630	-0.2081	-2.266	0.02376
24	GGaluGA192377	3746781	G	ADD	630	0.2087	2.266	0.02378
6	Gga_rs14563309	5275165	G	ADD	630	0.219	2.266	0.02379
6	Gga_rs14562664	4836546	G	ADD	625	-0.3099	-2.266	0.02381
3	Gga_rs14329335	27054834	G	ADD	630	-0.4082	-2.265	0.02384
3	Gga_rs14329458	27214144	A	ADD	630	-0.4082	-2.265	0.02384
20	Gga_rs13632953	6496280	G	ADD	630	-0.2147	-2.265	0.02384
10	Gga_rs14013809	21260870	A	ADD	626	0.2156	2.265	0.02385
19	GGaluGA123943	636852	G	ADD	630	0.2461	2.265	0.02385
Z	GGaluGA349514	22147966	A	ADD	630	-0.3148	-2.265	0.02386
4	GGaluGA243548	4395668	A	ADD	630	0.2268	2.265	0.02387
2	Gga_rs15869613	3760724	A	ADD	629	0.3679	2.264	0.02389
8	Gga_rs16628249	12524379	G	ADD	619	-0.2637	-2.264	0.0239
1	Gga_rs15448329	146810943	G	ADD	630	-0.5221	-2.264	0.02393
8	Gga_rs15934805	26323197	A	ADD	629	-0.2082	-2.264	0.02393
27	Gga_rs16207882	3412615	G	ADD	630	-0.2114	-2.264	0.02394
4	GGaluGA249780	24947466	G	ADD	630	0.307	2.263	0.02395
20	Gga_rs13632806	6233093	G	ADD	630	-0.2293	-2.263	0.02396
2	Gga_rs14258332	151391895	G	ADD	626	-0.2026	-2.262	0.02402
15	Gga_rs15766915	3226422	A	ADD	630	0.2062	2.262	0.02403
7	Gga_rs15864371	25182116	G	ADD	621	0.1959	2.262	0.02406
1	Gga_rs13898442	90271765	C	ADD	630	0.2159	2.262	0.02407
3	Gga_rs13698589	93253184	A	ADD	627	0.2212	2.261	0.02408
E22	Gga_rs16687541	598920	A	ADD	630	0.2849	2.261	0.02409
11	Gga_rs14027288	17732594	A	ADD	630	-0.2106	-2.261	0.0241
2	GGaluGA147553	55575701	A	ADD	630	-0.2175	-2.26	0.02414
Z	GGaluGA349037	19670393	A	ADD	630	-0.2152	-2.26	0.02414
1	Gga_rs13912937	105570375	A	ADD	630	-0.203	-2.26	0.02416
E22	Gga_rs15996985	801869	A	ADD	630	0.2368	2.26	0.02416
8	GGaluGA323045	3937634	G	ADD	630	-0.4373	-2.26	0.02418
10	Gga_rs13678359	8116418	G	ADD	630	0.2161	2.259	0.02422
18	GGaluGA119547	3701416	A	ADD	630	0.4359	2.259	0.02422
22	Gga_rs14690324	2089673	G	ADD	630	0.3877	2.258	0.02426
6	GGaluGA301676	23812140	G	ADD	630	-0.2534	-2.258	0.02428
1	Gga_rs13814482	388839	A	ADD	630	-0.2016	-2.257	0.02434
15	Gga_rs15767548	3735497	A	ADD	630	0.5522	2.257	0.02434
2	Gga_rs15117163	76239774	G	ADD	630	0.2338	2.257	0.02435
3	Gga_rs14360893	55435302	A	ADD	611	0.2438	2.256	0.0244
1	GGaluGA042290	126748221	G	ADD	630	-0.2324	-2.256	0.02441
2	Gga_rs14127351	1447920	A	ADD	630	-0.2087	-2.256	0.02443
1	GGaluGA004322	7572784	A	ADD	630	-0.276	-2.255	0.02446
1	GGaluGA018220	54231895	G	ADD	630	-0.2829	-2.255	0.02446
13	Gga_rs14054350	4544545	A	ADD	630	0.2628	2.255	0.02448
27	Gga_rs16208334	4385566	A	ADD	630	-0.3087	-2.255	0.0245
19	Gga_rs13574589	4086933	G	ADD	621	0.2254	2.255	0.02451
4	Gga_rs13522688	55714579	G	ADD	630	0.2254	2.254	0.02453
7	GGaluGA312284	13298537	G	ADD	630	0.2219	2.254	0.02454
1	GGaluGA009983	30405764	G	ADD	629	-0.2063	-2.254	0.02455
Z	Gga_rs16775487	66340199	G	ADD	630	0.2715	2.254	0.02456
2	GGaluGA140290	32765933	A	ADD	630	-0.2104	-2.254	0.02457
4	GGaluGA248652	17702992	A	ADD	630	-0.2935	-2.253	0.02458
1	Gga_rs13997503	200814430	G	ADD	630	0.247	2.253	0.02459
11	GGaluGA079302	19129620	A	ADD	630	-0.2926	-2.253	0.02464
12	Gga_rs15664380	16120337	C	ADD	630	0.2112	2.252	0.02467
0	GGaluGA000148	0	A	ADD	630	0.2016	2.251	0.02472
5	Gga_rs14520241	20879468	A	ADD	629	0.1891	2.251	0.02472
1	Gga_rs13910100	102310103	A	ADD	630	-0.2107	-2.251	0.02473
13	Gga_rs14054726	4264780	G	ADD	630	0.194	2.251	0.02475
23	Gga_rs15192741	640583	G	ADD	630	0.2213	2.25	0.02478
17	Gga_rs15027483	9593863	G	ADD	629	0.2342	2.25	0.0248
1	GGaluGA043306	131762038	A	ADD	630	0.2025	2.25	0.02482
3	Gga_rs14379621	79044430	G	ADD	630	0.2239	2.249	0.02484
6	Gga_rs14596850	37109590	A	ADD	630	0.2098	2.249	0.02484
3	Gga_rs14329724	27491170	G	ADD	630	-0.3948	-2.248	0.02491
4	GGaluGA261132	59262574	G	ADD	630	-0.202	-2.248	0.02493
10	Gga_rs15574728	10915073	A	ADD	630	0.2151	2.248	0.02493
7	Gga_rs14629512	35928029	A	ADD	630	0.2455	2.248	0.02495
8	Gga_rs15918628	17333051	G	ADD	630	0.2022	2.247	0.02496
4	Gga_rs16368910	16624494	G	ADD	628	-0.2244	-2.247	0.02497
1	Gga_rs13959908	164590033	G	ADD	628	-0.2371	-2.247	0.02499
5	GGaluGA282801	37404351	G	ADD	630	-0.4783	-2.246	0.02505
5	Gga_rs14531787	37424257	A	ADD	630	-0.4783	-2.246	0.02505
4	Gga_rs14457078	42238426	C	ADD	629	-0.2295	-2.245	0.02512
4	Gga_rs16452756	92690315	G	ADD	630	-0.2582	-2.245	0.02512
5	Gga_rs14537512	43314840	A	ADD	630	0.3686	2.244	0.02516
14	Gga_rs14068352	14064831	A	ADD	630	0.2857	2.244	0.02516
23	Gga_rs13622032	2866929	A	ADD	630	-0.1948	-2.244	0.02516
8	Gga_rs15920571	18846115	C	ADD	629	-0.3086	-2.244	0.02518
1	Gga_rs13842514	29078216	G	ADD	630	0.4369	2.244	0.02519
1	GGaluGA021540	63502005	G	ADD	630	0.2933	2.244	0.0252
15	GGaluGA111293	11648142	A	ADD	630	0.2018	2.244	0.0252
1	Gga_rs13827723	18280839	A	ADD	630	-0.2332	-2.243	0.02522
5	GGaluGA290549	57467229	G	ADD	630	-0.2095	-2.243	0.02522
Z	Gga_rs14776342	65620718	G	ADD	630	0.236	2.243	0.02523
4	GGaluGA270091	90487160	G	ADD	630	0.534	2.242	0.02528
17	Gga_rs15027445	9660350	A	ADD	630	0.2332	2.243	0.02528
Z	Gga_rs14760473	28151003	A	ADD	630	0.2126	2.242	0.02528
2	Gga_rs14143559	15878951	G	ADD	630	0.4708	2.242	0.02532
5	Gga_rs16728266	29550506	A	ADD	630	-0.212	-2.242	0.02533
12	Gga_rs14043889	14103250	G	ADD	629	-0.2362	-2.241	0.02535
2	Gga_rs13619422	63166977	A	ADD	630	0.2399	2.241	0.02537
21	Gga_rs16182011	5363391	C	ADD	630	0.3239	2.241	0.02538
4	GGaluGA253310	35800840	A	ADD	630	-0.2145	-2.241	0.02539
1	GGaluGA050535	155358105	A	ADD	630	0.1974	2.24	0.02545
1	Gga_rs15463901	155158254	G	ADD	603	-0.2124	-2.24	0.02546
11	Gga_rs14028567	19957433	A	ADD	630	0.2118	2.24	0.02547
1	Gga_rs13747646	28523801	A	ADD	630	-0.2169	-2.239	0.02549
19	Gga_rs14119718	4096950	A	ADD	630	0.2258	2.239	0.02549
1	Gga_rs13926435	119201875	A	ADD	630	-0.1969	-2.239	0.02551
2	Gga_rs14240062	121959284	A	ADD	630	-0.2387	-2.239	0.02553
17	GGaluGA117211	9428204	A	ADD	630	0.2227	2.239	0.02554
7	GGaluGA318583	30090927	A	ADD	630	0.2323	2.238	0.02555
26	Gga_rs14299598	3019892	G	ADD	630	0.2028	2.238	0.02557
20	GGaluGA176496	3482533	G	ADD	630	0.2027	2.237	0.02562
8	Gga_rs13680810	17816633	A	ADD	629	0.2467	2.237	0.02563
1	Gga_rs13890911	84334340	A	ADD	630	0.1934	2.236	0.02568
1	Gga_rs13924601	116953968	A	ADD	630	-0.1978	-2.236	0.02574
3	Gga_rs14396513	95574327	C	ADD	630	0.307	2.235	0.02574
9	GGaluGA341423	17018268	A	ADD	630	0.2013	2.235	0.02576
2	Gga_rs14731873	101564173	A	ADD	630	-0.3935	-2.235	0.02577
10	GGaluGA068995	11850380	A	ADD	609	-0.383	-2.235	0.02577
3	Gga_rs10727591	50759525	A	ADD	630	-0.2062	-2.234	0.02581
4	Gga_rs14435249	17218032	A	ADD	630	-0.3344	-2.234	0.02581
3	Gga_rs16315019	88947811	A	ADD	630	-0.2384	-2.234	0.02582
1	GGaluGA009315	28031052	A	ADD	630	-0.1925	-2.234	0.02584
3	Gga_rs16251853	35412250	A	ADD	630	-0.2538	-2.234	0.02584
8	GGaluGA329208	21380821	A	ADD	630	-0.2032	-2.234	0.02585
6	GGaluGA302864	25967363	A	ADD	630	0.2089	2.234	0.02586
4	GGaluGA247657	15669428	A	ADD	630	-0.2416	-2.233	0.02588
2	Gga_rs14204943	75960778	A	ADD	630	0.2254	2.233	0.02593
1	GGaluGA044500	135501050	C	ADD	630	-0.2771	-2.232	0.02594
Z	Gga_rs16106786	29172656	G	ADD	630	-0.211	-2.232	0.02594
1	Gga_rs10722745	66684126	G	ADD	630	0.5146	2.232	0.02595
3	Gga_rs14389537	89143309	A	ADD	630	0.2135	2.232	0.02596
4	Gga_rs15553768	43539771	A	ADD	630	-0.1983	-2.232	0.02596
7	Gga_rs14611646	18679983	A	ADD	630	0.3159	2.232	0.02596
15	GGaluGA111228	11555522	A	ADD	630	0.1961	2.232	0.02596
1	Gga_rs13957453	155697131	A	ADD	630	0.2078	2.232	0.02597
18	Gga_rs15833027	8952247	G	ADD	630	-0.1955	-2.232	0.02599
24	Gga_rs16193499	1218820	G	ADD	630	-0.1837	-2.232	0.02599
4	Gga_rs14500192	87116243	A	ADD	630	0.484	2.232	0.026
20	Gga_rs14274801	6997112	A	ADD	630	-0.2114	-2.231	0.02601
2	Gga_rs14173354	43728839	G	ADD	630	0.2282	2.231	0.02605
20	Gga_rs14272050	4469044	G	ADD	630	-0.2244	-2.231	0.02605
11	GGaluGA077366	11234018	A	ADD	630	-0.2059	-2.231	0.02606
5	Gga_rs13585729	37905111	G	ADD	630	0.2197	2.23	0.02608
4	Gga_rs13521814	53375709	A	ADD	630	0.2802	2.23	0.02611
6	Gga_rs14577556	17343710	A	ADD	630	-0.358	-2.23	0.02611
26	Gga_rs14298311	1752397	A	ADD	630	0.4654	2.23	0.02612
4	Gga_rs16452538	92463929	G	ADD	630	0.466	2.229	0.02614
1	Gga_rs13955576	151740107	A	ADD	630	0.2533	2.229	0.02618
20	Gga_rs16166734	6412269	A	ADD	630	-0.211	-2.229	0.02619
6	GGaluGA301767	23962144	A	ADD	612	0.2184	2.228	0.02624
2	Gga_rs14179802	48591495	G	ADD	630	-0.2206	-2.228	0.02626
1	Gga_rs13911672	104271546	G	ADD	623	-0.228	-2.227	0.0263
2	Gga_rs15158841	154205861	A	ADD	630	-0.2092	-2.227	0.02633
4	Gga_rs16405303	49847226	A	ADD	630	-0.2853	-2.227	0.02633
4	Gga_rs14480271	64012535	A	ADD	630	-0.2178	-2.227	0.02633
6	Gga_rs16546184	16488051	A	ADD	630	0.22	2.227	0.02633
2	Gga_rs14719149	133793413	A	ADD	630	0.5543	2.226	0.02636
4	GGaluGA259530	54054010	A	ADD	630	0.2818	2.226	0.02636
11	Gga_rs14025779	13991523	A	ADD	630	0.196	2.226	0.02636
1	GGaluGA034521	103947347	G	ADD	630	0.205	2.226	0.02637
4	Gga_rs14504758	92038390	A	ADD	630	-0.1973	-2.226	0.02637
21	Gga_rs14708019	2272209	C	ADD	630	-0.2205	-2.226	0.02639
1	GGaluGA028539	85426446	G	ADD	630	0.2642	2.225	0.0264
1	Gga_rs13916774	109319339	A	ADD	630	-0.214	-2.226	0.0264
20	GGaluGA179941	9684432	G	ADD	630	-0.244	-2.225	0.02641
26	Gga_rs16201530	2330363	G	ADD	607	0.1937	2.225	0.02644
2	GGaluGA138062	24584605	A	ADD	630	-0.2387	-2.224	0.02647
23	GGaluGA189203	4188846	G	ADD	630	0.1903	2.224	0.02647
3	GGaluGA237381	106215701	G	ADD	630	-0.2953	-2.224	0.0265
20	GGaluGA177021	4388249	A	ADD	615	-0.2038	-2.224	0.0265
7	GGaluGA321729	37825626	A	ADD	629	0.2105	2.224	0.02653
Z	GGaluGA346383	2003033	A	ADD	630	-0.1937	-2.224	0.02653
3	Gga_rs16300663	76323961	G	ADD	630	0.2108	2.223	0.02654
19	Gga_rs14116929	1901556	A	ADD	630	0.2173	2.223	0.02656
20	Gga_rs14269031	1723830	A	ADD	630	0.1969	2.222	0.02662
21	GGaluGA182078	643840	A	ADD	630	0.5065	2.222	0.02663
1	Gga_rs13858766	46302076	A	ADD	630	0.2086	2.222	0.02665
20	Gga_rs13631906	4102451	G	ADD	630	0.2088	2.222	0.02667
1	Gga_rs13827504	4087306	A	ADD	629	-0.2236	-2.221	0.02668
2	Gga_rs14234847	115325156	G	ADD	630	0.2267	2.221	0.02673
23	GGaluGA189516	4775347	A	ADD	630	-0.2836	-2.221	0.02673
2	Gga_rs14743029	133627008	A	ADD	630	-0.2078	-2.22	0.02675
6	Gga_rs13578558	23723241	A	ADD	630	-0.2618	-2.22	0.02676
2	Gga_rs16037807	75141179	A	ADD	630	0.201	2.22	0.02677
3	Gga_rs14338100	34893871	A	ADD	630	-0.1903	-2.22	0.02679
Z	Gga_rs14770118	52879372	G	ADD	630	-0.199	-2.22	0.02679
Z	Gga_rs14770130	52893619	A	ADD	630	-0.199	-2.22	0.02679
1	Gga_rs15478603	159690778	A	ADD	629	0.2556	2.219	0.02683
3	Gga_rs14341919	40111501	G	ADD	561	0.1867	2.219	0.02687
7	Gga_rs13781374	22781253	G	ADD	630	0.381	2.219	0.02687
7	Gga_rs15859282	22796461	A	ADD	630	0.381	2.219	0.02687
1	Gga_rs13963137	159959295	A	ADD	630	0.2277	2.218	0.02689
1	GGaluGA063724	198946640	C	ADD	630	-0.3166	-2.218	0.02689
2	Gga_rs14266575	142846994	A	ADD	630	-0.1974	-2.218	0.02689
10	Gga_rs14009531	15587909	A	ADD	630	-0.2217	-2.218	0.02689
23	Gga_rs16081768	1888800	A	ADD	628	-0.2192	-2.218	0.02691
1	Gga_rs13910430	102687317	G	ADD	630	0.2403	2.218	0.02693
20	Gga_rs15177852	10535626	A	ADD	629	-0.1991	-2.218	0.02693
4	Gga_rs14480282	64066228	C	ADD	629	-0.2178	-2.217	0.02695
4	Gga_rs15611474	69761399	A	ADD	630	0.2266	2.217	0.02696
10	Gga_rs14006417	12898115	A	ADD	630	0.5217	2.217	0.02698
10	Gga_rs14006437	12936188	G	ADD	630	0.5217	2.217	0.02698
5	GGaluGA280207	27741778	A	ADD	630	0.1945	2.217	0.02701
1	Gga_rs13879050	66669656	A	ADD	630	0.198	2.216	0.02703
6	Gga_rs16537473	8712763	G	ADD	630	0.275	2.216	0.02704
2	Gga_rs13616391	54801942	A	ADD	629	-0.1983	-2.216	0.02708
5	Gga_rs14542146	47783640	G	ADD	630	0.214	2.216	0.02708
3	Gga_rs14357705	51924735	A	ADD	630	-0.2115	-2.215	0.02712
Z	Gga_rs14749771	57006734	G	ADD	630	0.1982	2.215	0.02713
2	Gga_rs14730377	102274498	G	ADD	630	0.2565	2.214	0.02716
2	Gga_rs14252353	136948886	A	ADD	630	0.2124	2.214	0.0272
7	Gga_rs16584072	12707666	G	ADD	630	0.1886	2.213	0.02722
1	GGaluGA039191	117704377	A	ADD	630	0.2179	2.213	0.02726
4	Gga_rs14506349	93756042	A	ADD	630	0.4881	2.213	0.02727
14	GGaluGA104033	12130258	A	ADD	629	-0.2673	-2.213	0.02727
2	Gga_rs14182120	51210778	C	ADD	630	-0.1986	-2.213	0.02728
2	Gga_rs14183091	54208753	G	ADD	630	-0.1986	-2.213	0.02728
2	Gga_rs13616286	54251297	G	ADD	630	-0.1986	-2.213	0.02728
2	Gga_rs13616358	54334101	A	ADD	630	-0.1986	-2.213	0.02728
2	Gga_rs14183353	54383830	G	ADD	630	-0.1986	-2.213	0.02728
2	GGaluGA147366	54446447	G	ADD	630	-0.1986	-2.213	0.02728
2	Gga_rs14183201	54487968	A	ADD	630	-0.1986	-2.213	0.02728
2	Gga_rs14183274	54556413	A	ADD	630	-0.1986	-2.213	0.02728
2	Gga_rs15993166	54622092	A	ADD	630	-0.1986	-2.213	0.02728
2	Gga_rs14183401	54632827	G	ADD	630	-0.1986	-2.213	0.02728
2	Gga_rs13616396	54812923	A	ADD	630	-0.1986	-2.213	0.02728
2	Gga_rs13616401	54830480	A	ADD	630	-0.1986	-2.213	0.02728
2	Gga_rs14183473	54865875	C	ADD	630	-0.1986	-2.213	0.02728
2	Gga_rs14183483	54886262	A	ADD	630	-0.1986	-2.213	0.02728
2	Gga_rs15100319	55044095	G	ADD	630	-0.1986	-2.213	0.02728
2	GGaluGA153218	70882280	G	ADD	630	0.2204	2.213	0.02729
11	GGaluGA078008	14088609	A	ADD	630	-0.248	-2.212	0.02729
2	Gga_rs14704014	112862161	A	ADD	630	-0.2348	-2.212	0.02732
3	GGaluGA213345	28053549	A	ADD	621	-0.317	-2.212	0.02732
11	GGaluGA075045	4023447	A	ADD	630	-0.1908	-2.212	0.02732
7	GGaluGA314916	21223082	G	ADD	630	-0.2114	-2.212	0.02733
7	Gga_rs13598620	30823255	G	ADD	630	-0.2083	-2.212	0.02734
[truncated: 42,141 more rows]
